# Supplementary material for: Development of GBTS and KASP Panels for Genetic Diversity, Population Structure, and Fingerprinting of a Large Collection of Broccoli (Brassica oleracea L. var. italica) in China
Source: Front Plant Sci. 2021 Jun 4;12:655254. doi: 10.3389/fpls.2021.655254 (PMC8213352; doi:10.3389/fpls.2021.655254)
Supplement: Supplementary Figure 1 — Bar plot of the STRUCTURE result. [file Data_Sheet_1.zip]

Archive with 11 entries (11 files):
- Supplementary Figure 1.PDF
- Supplementary Figure 2.PDF
- Supplementary Figure 3.PDF
- Supplementary Table 1.XLSX
- Supplementary Table 2.XLSX
- Supplementary Table 3.XLSX
- Supplementary Table 4.XLSX
- Supplementary Table 5.XLSX
- Supplementary Table 6.XLSX
- Supplementary Table 7.XLSX
- Supplementary Table 8.XLSX
