# Supplementary material for: Development of GBTS and KASP Panels for Genetic Diversity, Population Structure, and Fingerprinting of a Large Collection of Broccoli (Brassica oleracea L. var. italica) in China
Source: Front Plant Sci. 2021 Jun 4;12:655254. doi: 10.3389/fpls.2021.655254 (PMC8213352; doi:10.3389/fpls.2021.655254)
Supplement: Supplementary Figure 1 — Bar plot of the STRUCTURE result. [file Data_Sheet_1.zip › Supplementary Table 1.XLSX]

## Sheet: Supplementary Table 1
Trait category	Trait	Investigation method	HX-1	HX-2	HX-3	HX-4	HX-5	HX-6	HX-7	HX-8	HX-9	HX-10	HX-11	HX-12	HX-13	HX-14	HX-15	HX-16	HX-17	HX-18	HX-19	HX-20	HX-21	HX-22	HX-23
Hypocotyl	hypocotyl color (1=green; 9=purple)	VG	1	9	1	9	9	9	1	1	9	9	9	9	9	1	1	1	9	1	9	1	1	1	1
Plant	spreading of the leaves(1=small;9=large)	MS	6	7	5	8	6	3	5	6	6	6	6	6	5	5	6	3	2	6	7	8	7	4	6
	plant height (1=dwaf; 9=high)	MS	4	6	3	3	4	9	3	3	7	9	5	9	8	6	5	4	2	4	6	5	5	3	4
	number of side heads (1=less; 9=more)	VG	1	1	1	1	9	1	1	1	1	1	1	1	1	1	1	2	2	2	1	1	2	1	1
	number of side shoots (1=less; 9=more)	VG	3	1	4	6	9	1	2	3	2	6	5	6	6	3	2	7	7	5	3	6	7	2	6
Leaf	leaf angle (1=erect; 9=drooping)	VG	3	7	7	8	4	4	3	4	4	4	3	4	4	3	3	3	3	4	4	8	6	4	8
	wax powder on the leaf (1=less; 9=more)	VG	4	5	8	2	5	3	3	2	4	2	2	2	2	3	3	3	4	5	4	2	3	3	3
	leaf colour (1=green; 2=greyish-green;3=blue-green)	VG	3	1	3	1	1	1	3	3	2	3	1	3	2	2	3	3	2	3	2	3	2	2	3
	number of leaves (1=less; 9=more)	MS	5	3	7	2	5	6	7	2	6	6	5	6	6	5	6	6	5	6	5	6	6	2	5
	leaf shape (1=narrow oval; 2=middle oval; 3=wide oval)	VG	2	2	3	1	1	2	2	3	1	2	2	2	1	2	1	1	1	3	2	2	2	3	2
	leaf length (1=very short; 9=very long)	MS	5	2	3	5	5	7	4	6	7	6	5	6	5	5	6	4	2	4	5	6	5	4	6
	leaf width (1=very narrow; 9=very wide)	MS	5	5	7	3	3	5	4	8	3	4	4	4	3	6	4	4	2	6	4	4	4	6	4
	wavilness of the blade edge (1=none or weak; 2=weak; 3=middle; 4=strong)	VG	3	2	3	3	2	2	4	2	2	2	3	2	5	3	4	5	5	3	3	5	4	2	3
	gear-shape of the blade edge (1=none or weak; 2=middle; 3=strong)	VG	1	2	2	3	1	1	1	1	1	1	2	1	2	1	1	2	3	2	1	2	1	1	2
	shape of the blade tip (1=cuspidal; 2=blunt cuspidal; 3=round; 4=blunt round; 5=sunk)	VG	4	3	3	1	1	2	2	4	2	3	3	3	3	4	3	3	3	4	3	3	3	4	3
	number of leaf hiascent (1=less; 9=more)	VG/MS	5	7	6	7	3	8	5	5	3	3	3	3	4	3	4	3	3	5	3	3	4	5	3
Petiole	petiole length (1=very short; 9=very long)	MS	5	1	3	1	2	2	4	4	7	6	5	6	5	6	5	4	2	4	6	8	6	3	7
Stem	stem diameter (1=very shin; 9=very fat)	MS	5	3	5	1	3	5	5	6	5	5	4	5	4	6	7	3	3	8	5	4	4	5	4
Head	stem length (1=very short; 9=very long)	MS	5	8	4	1	6	8	4	3	7	7	6	7	7	6	4	6	2	4	6	6	5	2	5
	head bracts (1=none; 2=few; 3=middle; 4=lot)	VG	1	1	1	1	1	1	1	1	1	2	1	2	1	1	1	1	2	2	1	1	1	1	1
	head colour (1=yellow green; 2=green; 3=greyish-green; 4=blue-green; 5=purple; 6=orange)	VG	4	5	4	6	4	5	4	4	3	4	2	4	3	1	4	4	3	4	3	4	2	3	4
	colour depth (1=lingt; 9=dark)	VG	8	9	9	9	8	9	8	8	6	9	3	9	4	2	6	5	5	9	7	7	4	5	8
	spherical flatness of the head (1=weak; 9=strong)	VG	2	3	2	9	3	2	2	4	2	3	3	3	3	4	2	4	3	3	3	4	3	3	4
	bud size (1=very small; 9=very large)	VG	2	4	2	1	3	1	2	1	4	2	1	2	7	1	1	4	3	4	2	2	3	1	4
	bud uniformity (1=uniform; 2=middle; 3=uneven)	VG	3	2	1	3	3	1	3	2	2	2	3	2	1	3	2	1	2	1	3	3	3	2	3
	weight of per head (1=very light; 9=very heavy)	MS	7	3	7	1	5	5	6	5	5	7	6	7	2	7	8	4	2	8	7	6	5	4	5
	head diameter (1=very small; 9=very large)	MS	6	4	6	1	5	6	5	5	5	7	6	7	2	6	6	4	2	6	6	6	4	4	4
	head compactness (1=very loose; 9=very tight)	VG	6	3	6	8	6	5	6	7	4	4	8	4	2	7	7	3	3	7	7	5	4	7	4
Maturity	mature period (1=very early; 9=very late)	MG	6	2	3	8	5	7	6	4	7	6	5	6	3	5	7	4	2	6	5	4	4	3	3
Male sterility	male sterility (1=fertility; 9=sterility)	VG	1	1	1	1	1	1	1	1	1	9	1	1	1	1	1	1	1	1	1	1	1	1	1
Flower	date of flowering (1=very early; 9=very late)	MG	6	2	3	7	5	7	6	4	7	7	5	7	2	5	7	4	2	6	5	4	4	3	3
	petals color (1=white; 2=light-yellow; 3=middle-yellow; 4=dark-yellow)	VG	2	3	3	3	3	3	2	2	2	3	3	3	3	3	2	4	2	3	3	3	2	2	2
Self-compatibility	self-compatibility (1=Self-incompatibility; 9=Self-compatibility)	MG	2	1	1	1	1	1	2	1	1	1	1	1	2	1	1	1	2	2	1	1	2	1	2
Seed	seed coat color (1=yellow; 2=light brown; 3=brown; 4=dark brown)	VG	2	4	2	4	4	4	2	2	3	4	3	4	4	2	2	2	3	2	3	2	2	2	2
	seed size (1=very small; 9=very large)	MG	5	3	5	5	3	5	5	3	3	7	3	7	7	4	4	3	4	5	3	3	3	3	3
Disease resistance	resistance to black spot (1=very sensitive; 9=very resistant)	MG	5	7	5	4	6	8	5	5	6	6	5	6	4	4	4	4	4	4	5	3	4	5	4
Stem hollowness	stem hollowness (1=solid; 9=hollow)	VG	1	1	1	1	1	1	1	1	1	1	9	1	1	1	1	1	1	1	1	1	1	1	1
VG: visual assessment by a single observation of a group of plants or parts of plants
MS: measurement of a number of individual plants or parts of plants
MG: single measurement of a group of plants or parts of plants
