# Supplementary material for: Development of GBTS and KASP Panels for Genetic Diversity, Population Structure, and Fingerprinting of a Large Collection of Broccoli (Brassica oleracea L. var. italica) in China
Source: Front Plant Sci. 2021 Jun 4;12:655254. doi: 10.3389/fpls.2021.655254 (PMC8213352; doi:10.3389/fpls.2021.655254)
Supplement: Supplementary Figure 1 — Bar plot of the STRUCTURE result. [file Data_Sheet_1.zip › Supplementary Table 2.XLSX]

## Sheet: GBTS markers
MNP	ID	Used in this study	Chromosome	Position	Reference
MNP001	C1_4329497	SNP_0001	C1	4329497	A
	C1_4329521	SNP_0002	C1	4329521	C
	C1_4329545	SNP_0003	C1	4329545	G
	C1_4329563	SNP_0004	C1	4329563	G
	C1_4329571	SNP_0005	C1	4329571	C
	C1_4329578	SNP_0006	C1	4329578	T
	C1_4329588	SNP_0007	C1	4329588	C
	C1_4329614	SNP_0008	C1	4329614	C
MNP002	C1_5289877	SNP_0009	C1	5289877	G
	C1_5289904	SNP_0010	C1	5289904	C
	C1_5289919	SNP_0011	C1	5289919	A
	C1_5289920	SNP_0012	C1	5289920	T
MNP003	C1_7474095	SNP_0013	C1	7474095	C
	C1_7474116	SNP_0014	C1	7474116	G
	C1_7474123	SNP_0015	C1	7474123	A
	C1_7474142	SNP_0016	C1	7474142	A
	C1_7474157	SNP_0017	C1	7474157	A
	C1_7474161	SNP_0018	C1	7474161	C
	C1_7474166	SNP_0019	C1	7474166	G
	C1_7474179	SNP_0020	C1	7474179	G
	C1_7474185	SNP_0021	C1	7474185	C
	C1_7474186	SNP_0022	C1	7474186	C
	C1_7474191	SNP_0023	C1	7474191	C
	C1_7474218	SNP_0024	C1	7474218	G
	C1_7474240	SNP_0025	C1	7474240	T
MNP004	C1_12870046	--	C1	12870046	G
	C1_12870053	--	C1	12870053	T
	C1_12870054	--	C1	12870054	A
	C1_12870082	--	C1	12870082	T
	C1_12870087	--	C1	12870087	A
	C1_12870089	SNP_0026	C1	12870089	C
	C1_12870106	SNP_0027	C1	12870106	A
	C1_12870110	SNP_0028	C1	12870110	C
	C1_12870114	SNP_0029	C1	12870114	C
	C1_12870134	SNP_0030	C1	12870134	T
	C1_12870136	SNP_0031	C1	12870136	T
	C1_12870162	SNP_0032	C1	12870162	G
	C1_12870164	SNP_0033	C1	12870164	T
	C1_12870194	SNP_0034	C1	12870194	G
MNP005	C1_15137262	SNP_0035	C1	15137262	C
	C1_15137264	SNP_0036	C1	15137264	T
	C1_15137280	SNP_0037	C1	15137280	A
MNP006	C1_17928238	--	C1	17928238	G
	C1_17928252	SNP_0038	C1	17928252	C
	C1_17928287	SNP_0039	C1	17928287	G
	C1_17928302	SNP_0040	C1	17928302	G
MNP007	C1_20881329	SNP_0041	C1	20881329	G
	C1_20881344	SNP_0042	C1	20881344	A
	C1_20881356	SNP_0043	C1	20881356	C
MNP008	C1_28444704	SNP_0044	C1	28444704	C
	C1_28444727	SNP_0045	C1	28444727	G
	C1_28444733	SNP_0046	C1	28444733	G
	C1_28444757	SNP_0047	C1	28444757	A
	C1_28444791	SNP_0048	C1	28444791	G
	C1_28444799	SNP_0049	C1	28444799	G
	C1_28444821	SNP_0050	C1	28444821	A
	C1_28444822	SNP_0051	C1	28444822	C
MNP009	C1_31257504	--	C1	31257504	T
	C1_31257539	SNP_0052	C1	31257539	G
	C1_31257542	SNP_0053	C1	31257542	C
	C1_31257574	--	C1	31257574	A
MNP010	C1_34296942	--	C1	34296942	T
	C1_34296959	--	C1	34296959	C
	C1_34296962	--	C1	34296962	C
	C1_34296967	--	C1	34296967	C
	C1_34296971	--	C1	34296971	A
	C1_34296980	--	C1	34296980	A
	C1_34296996	--	C1	34296996	A
	C1_34297007	--	C1	34297007	G
	C1_34297010	--	C1	34297010	A
	C1_34297017	--	C1	34297017	C
MNP011	C1_34562228	SNP_0054	C1	34562228	G
	C1_34562229	SNP_0055	C1	34562229	T
	C1_34562237	SNP_0056	C1	34562237	C
	C1_34562247	SNP_0057	C1	34562247	G
	C1_34562274	SNP_0058	C1	34562274	C
	C1_34562301	SNP_0059	C1	34562301	G
	C1_34562326	SNP_0060	C1	34562326	T
	C1_34562328	--	C1	34562328	G
	C1_34562337	--	C1	34562337	T
MNP012	C1_36340954	SNP_0061	C1	36340954	T
	C1_36340971	SNP_0062	C1	36340971	T
	C1_36340972	SNP_0063	C1	36340972	G
	C1_36340984	SNP_0064	C1	36340984	C
	C1_36341018	SNP_0065	C1	36341018	C
	C1_36341030	SNP_0066	C1	36341030	G
	C1_36341040	SNP_0067	C1	36341040	C
MNP013	C1_41397129	SNP_0068	C1	41397129	T
	C1_41397130	SNP_0069	C1	41397130	A
	C1_41397169	SNP_0070	C1	41397169	C
	C1_41397180	SNP_0071	C1	41397180	A
	C1_41397196	SNP_0072	C1	41397196	A
	C1_41397204	SNP_0073	C1	41397204	T
	C1_41397205	SNP_0074	C1	41397205	T
	C1_41397223	SNP_0075	C1	41397223	A
	C1_41397233	SNP_0076	C1	41397233	C
MNP014	C1_43962916	--	C1	43962916	G
	C1_43962924	SNP_0077	C1	43962924	G
	C1_43962926	SNP_0078	C1	43962926	C
	C1_43962934	--	C1	43962934	T
	C1_43962962	--	C1	43962962	C
	C1_43962963	--	C1	43962963	C
	C1_43962992	--	C1	43962992	C
	C1_43962997	--	C1	43962997	C
	C1_43963005	--	C1	43963005	A
MNP015	C1_45841816	SNP_0079	C1	45841816	T
	C1_45841827	SNP_0080	C1	45841827	G
	C1_45841830	SNP_0081	C1	45841830	A
	C1_45841840	SNP_0082	C1	45841840	C
	C1_45841856	SNP_0083	C1	45841856	G
	C1_45841864	--	C1	45841864	G
MNP016	C1_48935979	SNP_0084	C1	48935979	T
	C1_48935980	SNP_0085	C1	48935980	C
	C1_48936013	SNP_0086	C1	48936013	A
	C1_48936015	SNP_0087	C1	48936015	G
MNP017	C1_50182507	SNP_0088	C1	50182507	T
	C1_50182521	SNP_0089	C1	50182521	T
	C1_50182535	SNP_0090	C1	50182535	T
	C1_50182551	SNP_0091	C1	50182551	G
	C1_50182566	SNP_0092	C1	50182566	T
MNP018	C1_51680671	--	C1	51680671	G
	C1_51680675	--	C1	51680675	T
	C1_51680679	--	C1	51680679	G
	C1_51680683	--	C1	51680683	T
	C1_51680708	--	C1	51680708	T
	C1_51680726	--	C1	51680726	T
	C1_51680735	--	C1	51680735	T
MNP019	C2_393017	SNP_0093	C2	393017	T
	C2_393048	SNP_0094	C2	393048	C
	C2_393054	SNP_0095	C2	393054	T
	C2_393058	SNP_0096	C2	393058	C
MNP020	C2_1281333	SNP_0097	C2	1281333	T
	C2_1281372	SNP_0098	C2	1281372	A
	C2_1281406	SNP_0099	C2	1281406	T
	C2_1281410	SNP_0100	C2	1281410	C
	C2_1281421	SNP_0101	C2	1281421	A
	C2_1281422	SNP_0102	C2	1281422	C
	C2_1281433	SNP_0103	C2	1281433	C
	C2_1281442	SNP_0104	C2	1281442	T
	C2_1281444	SNP_0105	C2	1281444	C
	C2_1281460	SNP_0106	C2	1281460	G
	C2_1281462	--	C2	1281462	T
	C2_1281467	SNP_0107	C2	1281467	G
MNP021	C2_3432580	SNP_0108	C2	3432580	T
	C2_3432611	SNP_0109	C2	3432611	T
	C2_3432616	SNP_0110	C2	3432616	A
	C2_3432646	SNP_0111	C2	3432646	C
	C2_3432648	SNP_0112	C2	3432648	C
	C2_3432652	SNP_0113	C2	3432652	T
	C2_3432660	SNP_0114	C2	3432660	A
	C2_3432682	--	C2	3432682	A
	C2_3432704	SNP_0115	C2	3432704	C
	C2_3432723	SNP_0116	C2	3432723	T
MNP022	C2_6358185	--	C2	6358185	T
	C2_6358196	SNP_0117	C2	6358196	C
	C2_6358228	SNP_0118	C2	6358228	G
	C2_6358248	SNP_0119	C2	6358248	G
	C2_6358262	SNP_0120	C2	6358262	A
	C2_6358283	SNP_0121	C2	6358283	A
MNP023	C2_8244314	SNP_0122	C2	8244314	C
	C2_8244322	SNP_0123	C2	8244322	T
	C2_8244331	SNP_0124	C2	8244331	A
	C2_8244356	SNP_0125	C2	8244356	A
	C2_8244359	SNP_0126	C2	8244359	A
	C2_8244392	SNP_0127	C2	8244392	C
	C2_8244413	SNP_0128	C2	8244413	G
	C2_8244424	SNP_0129	C2	8244424	C
	C2_8244453	SNP_0130	C2	8244453	C
	C2_8244458	SNP_0131	C2	8244458	A
MNP024	C2_11121780	SNP_0132	C2	11121780	T
	C2_11121802	SNP_0133	C2	11121802	G
	C2_11121820	SNP_0134	C2	11121820	G
	C2_11121823	SNP_0135	C2	11121823	A
	C2_11121828	SNP_0136	C2	11121828	C
	C2_11121860	SNP_0137	C2	11121860	C
	C2_11121871	SNP_0138	C2	11121871	G
	C2_11121876	SNP_0139	C2	11121876	A
	C2_11121887	SNP_0140	C2	11121887	A
	C2_11121893	SNP_0141	C2	11121893	G
MNP025	C2_13014971	SNP_0142	C2	13014971	G
	C2_13014979	SNP_0143	C2	13014979	G
MNP026	C2_13015005	SNP_0144	C2	13015005	A
MNP027	C2_14152534	SNP_0145	C2	14152534	C
	C2_14152567	SNP_0146	C2	14152567	C
	C2_14152578	SNP_0147	C2	14152578	G
	C2_14152603	SNP_0148	C2	14152603	G
	C2_14152639	SNP_0149	C2	14152639	G
MNP028	C2_16398524	SNP_0150	C2	16398524	C
	C2_16398556	SNP_0151	C2	16398556	A
	C2_16398569	SNP_0152	C2	16398569	C
	C2_16398579	SNP_0153	C2	16398579	C
	C2_16398597	SNP_0154	C2	16398597	G
	C2_16398600	SNP_0155	C2	16398600	C
MNP029	C2_16604280	SNP_0156	C2	16604280	T
	C2_16604281	SNP_0157	C2	16604281	G
	C2_16604289	SNP_0158	C2	16604289	T
MNP030	C2_22195785	SNP_0159	C2	22195785	T
	C2_22195826	SNP_0160	C2	22195826	C
	C2_22195827	SNP_0161	C2	22195827	A
	C2_22195875	SNP_0162	C2	22195875	T
MNP031	C2_25216575	SNP_0163	C2	25216575	C
	C2_25216595	SNP_0164	C2	25216595	C
	C2_25216602	SNP_0165	C2	25216602	T
	C2_25216613	SNP_0166	C2	25216613	C
	C2_25216636	SNP_0167	C2	25216636	G
	C2_25216649	SNP_0168	C2	25216649	G
	C2_25216680	SNP_0169	C2	25216680	A
MNP032	C2_28012258	SNP_0170	C2	28012258	T
	C2_28012290	SNP_0171	C2	28012290	T
	C2_28012301	SNP_0172	C2	28012301	A
	C2_28012328	SNP_0173	C2	28012328	T
	C2_28012337	SNP_0174	C2	28012337	G
MNP033	C2_29626515	SNP_0175	C2	29626515	A
	C2_29626527	SNP_0176	C2	29626527	A
	C2_29626537	--	C2	29626537	T
	C2_29626549	SNP_0177	C2	29626549	T
MNP034	C2_31408007	SNP_0178	C2	31408007	G
	C2_31408020	SNP_0179	C2	31408020	T
	C2_31408044	SNP_0180	C2	31408044	A
	C2_31408045	SNP_0181	C2	31408045	C
	C2_31408057	SNP_0182	C2	31408057	C
	C2_31408065	SNP_0183	C2	31408065	G
	C2_31408082	SNP_0184	C2	31408082	C
MNP035	C2_34301163	SNP_0185	C2	34301163	A
	C2_34301178	SNP_0186	C2	34301178	A
	C2_34301195	SNP_0187	C2	34301195	G
	C2_34301199	SNP_0188	C2	34301199	A
	C2_34301203	SNP_0189	C2	34301203	T
	C2_34301233	SNP_0190	C2	34301233	T
MNP036	C2_34617689	SNP_0191	C2	34617689	C
	C2_34617713	SNP_0192	C2	34617713	G
	C2_34617714	SNP_0193	C2	34617714	T
MNP037	C2_48064973	SNP_0194	C2	48064973	A
	C2_48064975	SNP_0195	C2	48064975	T
	C2_48064987	SNP_0196	C2	48064987	C
MNP038	C2_48065006	SNP_0197	C2	48065006	A
	C2_48065007	SNP_0198	C2	48065007	A
	C2_48065023	SNP_0199	C2	48065023	C
MNP039	C2_50656753	SNP_0200	C2	50656753	A
	C2_50656761	SNP_0201	C2	50656761	C
	C2_50656768	SNP_0202	C2	50656768	T
	C2_50656798	SNP_0203	C2	50656798	A
MNP040	C2_56216390	SNP_0204	C2	56216390	G
	C2_56216430	SNP_0205	C2	56216430	C
	C2_56216454	SNP_0206	C2	56216454	A
	C2_56216465	SNP_0207	C2	56216465	C
	C2_56216468	SNP_0208	C2	56216468	C
MNP041	C2_58404859	SNP_0209	C2	58404859	G
	C2_58404861	SNP_0210	C2	58404861	C
	C2_58404870	SNP_0211	C2	58404870	C
	C2_58404876	SNP_0212	C2	58404876	A
	C2_58404879	SNP_0213	C2	58404879	A
	C2_58404924	SNP_0214	C2	58404924	T
	C2_58404927	SNP_0215	C2	58404927	T
	C2_58404936	SNP_0216	C2	58404936	C
	C2_58404952	SNP_0217	C2	58404952	C
	C2_58404963	SNP_0218	C2	58404963	T
	C2_58404964	SNP_0219	C2	58404964	C
MNP042	C2_58855607	SNP_0220	C2	58855607	G
	C2_58855613	SNP_0221	C2	58855613	C
	C2_58855642	SNP_0222	C2	58855642	A
	C2_58855655	SNP_0223	C2	58855655	G
MNP043	C2_60843278	SNP_0224	C2	60843278	C
	C2_60843290	SNP_0225	C2	60843290	C
	C2_60843306	SNP_0226	C2	60843306	G
	C2_60843332	SNP_0227	C2	60843332	C
MNP044	C2_63734986	SNP_0228	C2	63734986	T
	C2_63734999	SNP_0229	C2	63734999	T
MNP045	C2_63735010	SNP_0230	C2	63735010	A
	C2_63735013	SNP_0231	C2	63735013	T
	C2_63735024	SNP_0232	C2	63735024	A
	C2_63735025	SNP_0233	C2	63735025	T
	C2_63735035	SNP_0234	C2	63735035	C
	C2_63735041	SNP_0235	C2	63735041	A
	C2_63735044	SNP_0236	C2	63735044	T
	C2_63735046	SNP_0237	C2	63735046	A
	C2_63735075	SNP_0238	C2	63735075	A
	C2_63735078	SNP_0239	C2	63735078	T
	C2_63735088	SNP_0240	C2	63735088	T
	C2_63735100	SNP_0241	C2	63735100	C
	C2_63735119	SNP_0242	C2	63735119	G
MNP046	C3_1120324	SNP_0243	C3	1120324	T
	C3_1120326	SNP_0244	C3	1120326	T
	C3_1120371	SNP_0245	C3	1120371	T
	C3_1120376	SNP_0246	C3	1120376	C
	C3_1120420	SNP_0247	C3	1120420	A
	C3_1120434	SNP_0248	C3	1120434	G
	C3_1120453	SNP_0249	C3	1120453	A
MNP047	C3_2801875	--	C3	2801875	A
	C3_2801903	--	C3	2801903	C
	C3_2801915	--	C3	2801915	T
	C3_2801922	--	C3	2801922	A
	C3_2801946	--	C3	2801946	T
	C3_2801947	--	C3	2801947	T
	C3_2801996	--	C3	2801996	G
	C3_2801999	--	C3	2801999	C
	C3_2802009	--	C3	2802009	C
	C3_2802017	--	C3	2802017	T
	C3_2802019	--	C3	2802019	T
MNP048	C3_3768584	SNP_0250	C3	3768584	G
	C3_3768602	SNP_0251	C3	3768602	C
	C3_3768609	SNP_0252	C3	3768609	G
	C3_3768617	SNP_0253	C3	3768617	T
	C3_3768623	SNP_0254	C3	3768623	T
	C3_3768633	--	C3	3768633	T
	C3_3768638	--	C3	3768638	G
MNP049	C3_5274302	--	C3	5274302	T
	C3_5274338	--	C3	5274338	A
	C3_5274351	SNP_0255	C3	5274351	T
	C3_5274354	--	C3	5274354	C
	C3_5274358	SNP_0256	C3	5274358	G
	C3_5274367	SNP_0257	C3	5274367	G
	C3_5274373	SNP_0258	C3	5274373	G
	C3_5274390	SNP_0259	C3	5274390	A
	C3_5274409	SNP_0260	C3	5274409	C
MNP050	C3_6945494	SNP_0261	C3	6945494	A
	C3_6945499	SNP_0262	C3	6945499	T
	C3_6945525	SNP_0263	C3	6945525	A
	C3_6945527	SNP_0264	C3	6945527	A
	C3_6945568	SNP_0265	C3	6945568	A
MNP051	C3_9872099	SNP_0266	C3	9872099	A
	C3_9872103	SNP_0267	C3	9872103	G
	C3_9872106	SNP_0268	C3	9872106	C
	C3_9872109	SNP_0269	C3	9872109	C
	C3_9872117	SNP_0270	C3	9872117	A
	C3_9872128	--	C3	9872128	C
	C3_9872135	--	C3	9872135	C
	C3_9872142	SNP_0271	C3	9872142	T
	C3_9872154	--	C3	9872154	T
	C3_9872193	SNP_0272	C3	9872193	A
	C3_9872197	SNP_0273	C3	9872197	A
	C3_9872227	SNP_0274	C3	9872227	G
MNP052	C3_11603021	SNP_0275	C3	11603021	C
	C3_11603039	SNP_0276	C3	11603039	A
	C3_11603049	--	C3	11603049	C
	C3_11603055	--	C3	11603055	G
	C3_11603061	--	C3	11603061	A
	C3_11603068	--	C3	11603068	G
	C3_11603099	--	C3	11603099	T
	C3_11603100	SNP_0277	C3	11603100	G
	C3_11603122	--	C3	11603122	A
MNP053	C3_12564159	--	C3	12564159	A
	C3_12564208	SNP_0278	C3	12564208	A
	C3_12564256	SNP_0279	C3	12564256	A
	C3_12564260	SNP_0280	C3	12564260	G
	C3_12564261	SNP_0281	C3	12564261	A
	C3_12564266	SNP_0282	C3	12564266	T
	C3_12564268	SNP_0283	C3	12564268	A
	C3_12564283	SNP_0284	C3	12564283	T
MNP054	C3_14690545	--	C3	14690545	C
	C3_14690587	--	C3	14690587	G
	C3_14690589	--	C3	14690589	T
	C3_14690592	--	C3	14690592	G
	C3_14690598	--	C3	14690598	A
	C3_14690613	--	C3	14690613	A
MNP055	C3_15434036	--	C3	15434036	G
	C3_15434040	--	C3	15434040	C
	C3_15434049	--	C3	15434049	G
	C3_15434058	--	C3	15434058	C
	C3_15434104	--	C3	15434104	G
MNP056	C3_16186761	--	C3	16186761	A
	C3_16186764	SNP_0285	C3	16186764	T
	C3_16186768	SNP_0286	C3	16186768	A
MNP057	C3_17071120	SNP_0287	C3	17071120	C
	C3_17071123	SNP_0288	C3	17071123	A
	C3_17071127	SNP_0289	C3	17071127	A
	C3_17071139	SNP_0290	C3	17071139	G
	C3_17071142	SNP_0291	C3	17071142	T
	C3_17071160	SNP_0292	C3	17071160	C
	C3_17071168	SNP_0293	C3	17071168	A
	C3_17071173	SNP_0294	C3	17071173	C
	C3_17071183	SNP_0295	C3	17071183	A
	C3_17071199	SNP_0296	C3	17071199	T
	C3_17071201	SNP_0297	C3	17071201	T
	C3_17071206	SNP_0298	C3	17071206	A
	C3_17071226	SNP_0299	C3	17071226	T
	C3_17071232	SNP_0300	C3	17071232	G
	C3_17071235	SNP_0301	C3	17071235	G
MNP058	C3_18056712	SNP_0302	C3	18056712	A
	C3_18056726	SNP_0303	C3	18056726	A
	C3_18056727	SNP_0304	C3	18056727	G
	C3_18056741	SNP_0305	C3	18056741	A
	C3_18056769	SNP_0306	C3	18056769	G
	C3_18056786	SNP_0307	C3	18056786	C
MNP059	C3_20110738	--	C3	20110738	T
	C3_20110756	--	C3	20110756	T
	C3_20110758	--	C3	20110758	G
	C3_20110761	--	C3	20110761	G
	C3_20110779	--	C3	20110779	G
	C3_20110822	--	C3	20110822	G
	C3_20110853	--	C3	20110853	T
	C3_20110858	--	C3	20110858	C
MNP060	C3_21750956	--	C3	21750956	C
	C3_21750967	--	C3	21750967	C
	C3_21750986	--	C3	21750986	A
	C3_21750995	--	C3	21750995	G
	C3_21750996	--	C3	21750996	T
	C3_21751036	--	C3	21751036	A
MNP061	C3_25559579	--	C3	25559579	T
	C3_25559586	--	C3	25559586	A
	C3_25559587	--	C3	25559587	A
	C3_25559592	--	C3	25559592	A
	C3_25559640	SNP_0308	C3	25559640	C
	C3_25559643	SNP_0309	C3	25559643	C
	C3_25559655	SNP_0310	C3	25559655	C
	C3_25559671	SNP_0311	C3	25559671	C
	C3_25559702	SNP_0312	C3	25559702	G
	C3_25559712	SNP_0313	C3	25559712	A
MNP062	C3_29128516	SNP_0314	C3	29128516	T
	C3_29128519	SNP_0315	C3	29128519	T
	C3_29128553	SNP_0316	C3	29128553	G
	C3_29128585	SNP_0317	C3	29128585	T
	C3_29128606	SNP_0318	C3	29128606	A
	C3_29128622	SNP_0319	C3	29128622	A
MNP063	C3_32780241	SNP_0320	C3	32780241	A
	C3_32780282	SNP_0321	C3	32780282	T
	C3_32780291	SNP_0322	C3	32780291	G
	C3_32780292	SNP_0323	C3	32780292	A
	C3_32780301	SNP_0324	C3	32780301	T
	C3_32780302	SNP_0325	C3	32780302	A
	C3_32780311	SNP_0326	C3	32780311	G
	C3_32780313	--	C3	32780313	T
	C3_32780333	SNP_0327	C3	32780333	T
	C3_32780348	SNP_0328	C3	32780348	A
MNP064	C3_33287677	SNP_0329	C3	33287677	A
	C3_33287683	SNP_0330	C3	33287683	G
	C3_33287723	SNP_0331	C3	33287723	A
	C3_33287739	SNP_0332	C3	33287739	C
	C3_33287762	--	C3	33287762	G
	C3_33287764	--	C3	33287764	T
	C3_33287771	--	C3	33287771	G
	C3_33287773	--	C3	33287773	A
MNP065	C3_40150948	SNP_0333	C3	40150948	C
	C3_40150955	SNP_0334	C3	40150955	A
	C3_40150974	SNP_0335	C3	40150974	A
	C3_40150990	SNP_0336	C3	40150990	G
MNP066	C3_42258916	SNP_0337	C3	42258916	C
	C3_42258917	SNP_0338	C3	42258917	T
	C3_42258921	SNP_0339	C3	42258921	T
	C3_42258962	SNP_0340	C3	42258962	A
	C3_42258967	SNP_0341	C3	42258967	C
MNP067	C3_45494639	SNP_0342	C3	45494639	A
	C3_45494641	SNP_0343	C3	45494641	C
	C3_45494689	SNP_0344	C3	45494689	A
MNP068	C3_54718566	SNP_0345	C3	54718566	T
	C3_54718593	--	C3	54718593	A
	C3_54718614	SNP_0346	C3	54718614	T
MNP069	C3_56305524	SNP_0347	C3	56305524	T
	C3_56305534	SNP_0348	C3	56305534	G
	C3_56305552	SNP_0349	C3	56305552	G
	C3_56305557	SNP_0350	C3	56305557	A
	C3_56305579	SNP_0351	C3	56305579	T
	C3_56305606	--	C3	56305606	A
	C3_56305628	SNP_0352	C3	56305628	G
	C3_56305656	SNP_0353	C3	56305656	C
MNP070	C3_57995963	SNP_0354	C3	57995963	C
	C3_57995985	SNP_0355	C3	57995985	T
	C3_57995990	SNP_0356	C3	57995990	C
	C3_57995995	SNP_0357	C3	57995995	A
MNP071	C3_59579770	SNP_0358	C3	59579770	T
	C3_59579808	--	C3	59579808	A
	C3_59579822	SNP_0359	C3	59579822	T
	C3_59579864	SNP_0360	C3	59579864	T
	C3_59579865	SNP_0361	C3	59579865	G
	C3_59579890	SNP_0362	C3	59579890	T
	C3_59579915	SNP_0363	C3	59579915	A
MNP072	C3_63348362	SNP_0364	C3	63348362	G
	C3_63348379	--	C3	63348379	A
	C3_63348410	--	C3	63348410	A
	C3_63348453	SNP_0365	C3	63348453	A
	C3_63348454	SNP_0366	C3	63348454	A
	C3_63348459	SNP_0367	C3	63348459	A
MNP073	C3_66554100	SNP_0368	C3	66554100	A
	C3_66554106	SNP_0369	C3	66554106	A
	C3_66554111	SNP_0370	C3	66554111	T
	C3_66554138	SNP_0371	C3	66554138	G
	C3_66554155	SNP_0372	C3	66554155	A
MNP074	C3_68972116	SNP_0373	C3	68972116	C
	C3_68972130	SNP_0374	C3	68972130	G
	C3_68972143	SNP_0375	C3	68972143	C
	C3_68972155	SNP_0376	C3	68972155	G
	C3_68972182	SNP_0377	C3	68972182	A
MNP075	C3_70966329	--	C3	70966329	A
	C3_70966375	--	C3	70966375	A
	C3_70966377	--	C3	70966377	A
	C3_70966385	--	C3	70966385	A
	C3_70966414	--	C3	70966414	G
	C3_70966422	--	C3	70966422	C
	C3_70966434	--	C3	70966434	A
	C3_70966450	--	C3	70966450	T
MNP076	C3_73506163	SNP_0378	C3	73506163	G
	C3_73506193	SNP_0379	C3	73506193	G
	C3_73506199	SNP_0380	C3	73506199	G
	C3_73506231	SNP_0381	C3	73506231	A
	C3_73506244	SNP_0382	C3	73506244	G
	C3_73506247	SNP_0383	C3	73506247	A
MNP077	C4_3855652	SNP_0384	C4	3855652	C
	C4_3855663	SNP_0385	C4	3855663	G
	C4_3855668	SNP_0386	C4	3855668	T
	C4_3855710	SNP_0387	C4	3855710	T
	C4_3855758	SNP_0388	C4	3855758	A
MNP078	C4_6127156	SNP_0389	C4	6127156	G
	C4_6127180	SNP_0390	C4	6127180	A
	C4_6127186	SNP_0391	C4	6127186	G
	C4_6127205	SNP_0392	C4	6127205	C
	C4_6127228	SNP_0393	C4	6127228	G
	C4_6127231	SNP_0394	C4	6127231	C
	C4_6127240	SNP_0395	C4	6127240	A
	C4_6127250	SNP_0396	C4	6127250	C
MNP079	C4_8041431	SNP_0397	C4	8041431	C
	C4_8041459	SNP_0398	C4	8041459	G
	C4_8041472	SNP_0399	C4	8041472	A
	C4_8041482	SNP_0400	C4	8041482	T
	C4_8041507	SNP_0401	C4	8041507	G
MNP080	C4_10195832	--	C4	10195832	T
	C4_10195844	SNP_0402	C4	10195844	G
	C4_10195868	SNP_0403	C4	10195868	T
	C4_10195913	SNP_0404	C4	10195913	C
MNP081	C4_12776423	--	C4	12776423	T
	C4_12776426	--	C4	12776426	G
	C4_12776440	--	C4	12776440	T
	C4_12776454	--	C4	12776454	A
	C4_12776460	--	C4	12776460	C
	C4_12776461	--	C4	12776461	T
	C4_12776470	--	C4	12776470	C
	C4_12776486	--	C4	12776486	G
	C4_12776488	--	C4	12776488	G
MNP082	C4_14258458	SNP_0405	C4	14258458	A
	C4_14258466	SNP_0406	C4	14258466	T
	C4_14258487	SNP_0407	C4	14258487	A
	C4_14258530	SNP_0408	C4	14258530	G
	C4_14258536	SNP_0409	C4	14258536	G
	C4_14258545	SNP_0410	C4	14258545	C
	C4_14258561	SNP_0411	C4	14258561	A
MNP083	C4_20148088	--	C4	20148088	G
	C4_20148099	--	C4	20148099	A
	C4_20148104	--	C4	20148104	T
	C4_20148135	--	C4	20148135	A
MNP084	C4_25596809	SNP_0412	C4	25596809	C
	C4_25596814	SNP_0413	C4	25596814	A
	C4_25596823	SNP_0414	C4	25596823	T
MNP085	C4_28447688	--	C4	28447688	C
	C4_28447715	--	C4	28447715	G
	C4_28447735	--	C4	28447735	G
	C4_28447754	--	C4	28447754	G
	C4_28447757	--	C4	28447757	T
	C4_28447771	--	C4	28447771	T
	C4_28447804	--	C4	28447804	T
	C4_28447810	--	C4	28447810	A
	C4_28447826	--	C4	28447826	G
	C4_28447834	--	C4	28447834	A
MNP086	C4_29846950	SNP_0415	C4	29846950	C
	C4_29846985	SNP_0416	C4	29846985	C
	C4_29846992	SNP_0417	C4	29846992	A
	C4_29847008	SNP_0418	C4	29847008	C
	C4_29847010	--	C4	29847010	G
	C4_29847027	--	C4	29847027	C
	C4_29847038	SNP_0419	C4	29847038	T
MNP087	C4_33957626	SNP_0420	C4	33957626	C
	C4_33957628	SNP_0421	C4	33957628	C
	C4_33957635	SNP_0422	C4	33957635	G
	C4_33957643	SNP_0423	C4	33957643	C
	C4_33957661	SNP_0424	C4	33957661	G
	C4_33957672	SNP_0425	C4	33957672	T
	C4_33957680	SNP_0426	C4	33957680	T
	C4_33957697	SNP_0427	C4	33957697	A
	C4_33957707	SNP_0428	C4	33957707	T
	C4_33957715	SNP_0429	C4	33957715	C
	C4_33957717	SNP_0430	C4	33957717	G
	C4_33957721	SNP_0431	C4	33957721	A
	C4_33957726	SNP_0432	C4	33957726	A
	C4_33957738	SNP_0433	C4	33957738	T
	C4_33957739	--	C4	33957739	C
MNP088	C4_36922097	SNP_0434	C4	36922097	G
	C4_36922100	SNP_0435	C4	36922100	T
	C4_36922103	SNP_0436	C4	36922103	A
	C4_36922112	SNP_0437	C4	36922112	C
	C4_36922113	SNP_0438	C4	36922113	T
	C4_36922152	SNP_0439	C4	36922152	G
MNP089	C4_38059047	SNP_0440	C4	38059047	T
	C4_38059076	SNP_0441	C4	38059076	C
	C4_38059096	SNP_0442	C4	38059096	G
	C4_38059100	SNP_0443	C4	38059100	T
MNP090	C4_40331506	SNP_0444	C4	40331506	G
	C4_40331508	SNP_0445	C4	40331508	T
	C4_40331535	SNP_0446	C4	40331535	T
	C4_40331552	SNP_0447	C4	40331552	C
MNP091	C4_42471470	--	C4	42471470	C
	C4_42471503	--	C4	42471503	C
	C4_42471515	SNP_0448	C4	42471515	C
	C4_42471516	--	C4	42471516	A
	C4_42471559	SNP_0449	C4	42471559	T
	C4_42471561	--	C4	42471561	G
	C4_42471576	--	C4	42471576	A
MNP092	C4_44868517	SNP_0450	C4	44868517	A
	C4_44868540	SNP_0451	C4	44868540	C
	C4_44868549	--	C4	44868549	T
	C4_44868556	--	C4	44868556	A
	C4_44868569	SNP_0452	C4	44868569	C
	C4_44868588	--	C4	44868588	C
	C4_44868603	SNP_0453	C4	44868603	T
MNP093	C4_45526708	SNP_0454	C4	45526708	G
	C4_45526743	SNP_0455	C4	45526743	T
	C4_45526780	SNP_0456	C4	45526780	T
	C4_45526791	SNP_0457	C4	45526791	C
	C4_45526810	SNP_0458	C4	45526810	G
	C4_45526819	SNP_0459	C4	45526819	T
	C4_45526837	SNP_0460	C4	45526837	G
MNP094	C4_46779972	SNP_0461	C4	46779972	C
	C4_46779981	SNP_0462	C4	46779981	C
	C4_46780010	SNP_0463	C4	46780010	G
	C4_46780038	SNP_0464	C4	46780038	G
	C4_46780041	SNP_0465	C4	46780041	C
	C4_46780048	SNP_0466	C4	46780048	A
	C4_46780049	SNP_0467	C4	46780049	A
	C4_46780060	SNP_0468	C4	46780060	A
	C4_46780075	SNP_0469	C4	46780075	G
MNP095	C4_49528037	--	C4	49528037	G
	C4_49528043	--	C4	49528043	G
	C4_49528045	--	C4	49528045	T
	C4_49528064	--	C4	49528064	G
MNP096	C4_51736737	SNP_0470	C4	51736737	T
	C4_51736754	SNP_0471	C4	51736754	A
	C4_51736762	SNP_0472	C4	51736762	C
	C4_51736767	SNP_0473	C4	51736767	G
	C4_51736775	SNP_0474	C4	51736775	A
	C4_51736820	SNP_0475	C4	51736820	A
	C4_51736841	SNP_0476	C4	51736841	G
	C4_51736844	SNP_0477	C4	51736844	T
	C4_51736868	SNP_0478	C4	51736868	A
	C4_51736883	SNP_0479	C4	51736883	T
MNP097	C4_58147370	--	C4	58147370	C
	C4_58147395	SNP_0480	C4	58147395	A
	C4_58147401	SNP_0481	C4	58147401	T
MNP098	C4_59827352	SNP_0482	C4	59827352	T
	C4_59827362	SNP_0483	C4	59827362	C
	C4_59827371	SNP_0484	C4	59827371	A
MNP099	C4_60862210	--	C4	60862210	G
	C4_60862218	SNP_0485	C4	60862218	C
	C4_60862226	SNP_0486	C4	60862226	C
	C4_60862241	--	C4	60862241	A
	C4_60862262	SNP_0487	C4	60862262	G
	C4_60862281	SNP_0488	C4	60862281	C
	C4_60862295	SNP_0489	C4	60862295	C
MNP100	C4_62907471	SNP_0490	C4	62907471	A
	C4_62907513	--	C4	62907513	C
	C4_62907516	--	C4	62907516	G
	C4_62907520	SNP_0491	C4	62907520	A
	C4_62907542	--	C4	62907542	T
	C4_62907558	SNP_0492	C4	62907558	C
MNP101	C4_64163234	SNP_0493	C4	64163234	G
	C4_64163263	SNP_0494	C4	64163263	T
	C4_64163278	SNP_0495	C4	64163278	G
	C4_64163289	--	C4	64163289	A
	C4_64163320	SNP_0496	C4	64163320	T
	C4_64163349	SNP_0497	C4	64163349	G
	C4_64163353	SNP_0498	C4	64163353	T
	C4_64163361	SNP_0499	C4	64163361	G
	C4_64163381	SNP_0500	C4	64163381	C
MNP102	C4_65353440	SNP_0501	C4	65353440	T
	C4_65353444	SNP_0502	C4	65353444	C
	C4_65353447	SNP_0503	C4	65353447	C
	C4_65353457	SNP_0504	C4	65353457	G
	C4_65353466	SNP_0505	C4	65353466	T
	C4_65353467	SNP_0506	C4	65353467	A
MNP103	C5_1127408	SNP_0507	C5	1127408	T
	C5_1127409	SNP_0508	C5	1127409	C
	C5_1127439	SNP_0509	C5	1127439	A
	C5_1127447	SNP_0510	C5	1127447	T
	C5_1127485	SNP_0511	C5	1127485	C
MNP104	C5_2987047	SNP_0512	C5	2987047	A
	C5_2987049	SNP_0513	C5	2987049	C
	C5_2987088	SNP_0514	C5	2987088	A
MNP105	C5_7698933	SNP_0515	C5	7698933	T
	C5_7698948	SNP_0516	C5	7698948	G
	C5_7698957	SNP_0517	C5	7698957	A
	C5_7698985	SNP_0518	C5	7698985	T
	C5_7698986	SNP_0519	C5	7698986	T
	C5_7699009	SNP_0520	C5	7699009	C
MNP106	C5_9776981	SNP_0521	C5	9776981	C
	C5_9776989	SNP_0522	C5	9776989	G
	C5_9777012	SNP_0523	C5	9777012	G
	C5_9777030	SNP_0524	C5	9777030	C
	C5_9777031	SNP_0525	C5	9777031	T
	C5_9777041	SNP_0526	C5	9777041	A
	C5_9777079	SNP_0527	C5	9777079	A
	C5_9777086	SNP_0528	C5	9777086	A
	C5_9777098	SNP_0529	C5	9777098	T
	C5_9777102	SNP_0530	C5	9777102	T
MNP107	C5_11871348	SNP_0531	C5	11871348	G
	C5_11871367	SNP_0532	C5	11871367	C
	C5_11871387	SNP_0533	C5	11871387	C
	C5_11871410	--	C5	11871410	A
	C5_11871417	SNP_0534	C5	11871417	G
	C5_11871452	SNP_0535	C5	11871452	T
MNP108	C5_12279291	SNP_0536	C5	12279291	A
	C5_12279310	SNP_0537	C5	12279310	A
	C5_12279312	SNP_0538	C5	12279312	G
	C5_12279317	SNP_0539	C5	12279317	A
	C5_12279322	SNP_0540	C5	12279322	C
	C5_12279325	SNP_0541	C5	12279325	T
	C5_12279335	SNP_0542	C5	12279335	T
	C5_12279336	SNP_0543	C5	12279336	T
	C5_12279346	SNP_0544	C5	12279346	T
	C5_12279361	SNP_0545	C5	12279361	T
MNP109	C5_13836326	SNP_0546	C5	13836326	A
	C5_13836343	SNP_0547	C5	13836343	T
	C5_13836346	SNP_0548	C5	13836346	C
	C5_13836374	SNP_0549	C5	13836374	C
MNP110	C5_15312178	SNP_0550	C5	15312178	A
	C5_15312188	SNP_0551	C5	15312188	C
	C5_15312191	SNP_0552	C5	15312191	C
	C5_15312200	SNP_0553	C5	15312200	A
	C5_15312244	SNP_0554	C5	15312244	A
	C5_15312252	SNP_0555	C5	15312252	C
	C5_15312258	SNP_0556	C5	15312258	A
MNP111	C5_18892796	SNP_0557	C5	18892796	T
	C5_18892813	SNP_0558	C5	18892813	T
	C5_18892829	SNP_0559	C5	18892829	C
	C5_18892844	SNP_0560	C5	18892844	G
	C5_18892870	SNP_0561	C5	18892870	A
MNP112	C5_19561893	SNP_0562	C5	19561893	A
	C5_19561897	SNP_0563	C5	19561897	T
	C5_19561918	SNP_0564	C5	19561918	T
MNP113	C5_21417450	SNP_0565	C5	21417450	G
	C5_21417452	SNP_0566	C5	21417452	G
	C5_21417458	SNP_0567	C5	21417458	C
	C5_21417465	SNP_0568	C5	21417465	A
MNP114	C5_24084945	SNP_0569	C5	24084945	G
	C5_24084980	SNP_0570	C5	24084980	A
	C5_24084982	SNP_0571	C5	24084982	G
MNP115	C5_24085010	SNP_0572	C5	24085010	A
	C5_24085013	SNP_0573	C5	24085013	T
	C5_24085029	SNP_0574	C5	24085029	T
MNP116	C5_26052944	SNP_0575	C5	26052944	A
	C5_26052958	SNP_0576	C5	26052958	A
	C5_26052959	SNP_0577	C5	26052959	C
	C5_26052987	SNP_0578	C5	26052987	G
	C5_26052990	SNP_0579	C5	26052990	C
	C5_26052992	SNP_0580	C5	26052992	T
	C5_26053019	SNP_0581	C5	26053019	G
MNP117	C5_33086495	SNP_0582	C5	33086495	T
	C5_33086518	SNP_0583	C5	33086518	T
	C5_33086535	SNP_0584	C5	33086535	A
	C5_33086545	SNP_0585	C5	33086545	A
MNP118	C5_36203653	SNP_0586	C5	36203653	T
	C5_36203657	SNP_0587	C5	36203657	G
	C5_36203690	SNP_0588	C5	36203690	C
	C5_36203707	SNP_0589	C5	36203707	T
	C5_36203725	SNP_0590	C5	36203725	T
	C5_36203737	SNP_0591	C5	36203737	C
MNP119	C5_38425574	--	C5	38425574	A
	C5_38425579	SNP_0592	C5	38425579	C
	C5_38425587	SNP_0593	C5	38425587	G
	C5_38425624	SNP_0594	C5	38425624	A
MNP120	C5_39208132	SNP_0595	C5	39208132	G
	C5_39208150	SNP_0596	C5	39208150	T
	C5_39208182	SNP_0597	C5	39208182	G
	C5_39208192	SNP_0598	C5	39208192	T
	C5_39208193	SNP_0599	C5	39208193	C
	C5_39208228	SNP_0600	C5	39208228	C
	C5_39208230	SNP_0601	C5	39208230	G
MNP121	C5_42862698	SNP_0602	C5	42862698	C
	C5_42862701	SNP_0603	C5	42862701	G
	C5_42862728	SNP_0604	C5	42862728	A
	C5_42862768	SNP_0605	C5	42862768	G
	C5_42862815	SNP_0606	C5	42862815	T
	C5_42862818	SNP_0607	C5	42862818	G
MNP122	C5_50164291	SNP_0608	C5	50164291	C
	C5_50164292	SNP_0609	C5	50164292	A
	C5_50164307	--	C5	50164307	C
	C5_50164313	SNP_0610	C5	50164313	G
	C5_50164331	SNP_0611	C5	50164331	T
	C5_50164361	SNP_0612	C5	50164361	T
MNP123	C5_52466005	SNP_0613	C5	52466005	A
	C5_52466053	SNP_0614	C5	52466053	T
	C5_52466056	--	C5	52466056	G
	C5_52466062	--	C5	52466062	G
MNP124	C6_908627	SNP_0615	C6	908627	A
	C6_908628	SNP_0616	C6	908628	G
	C6_908676	SNP_0617	C6	908676	T
	C6_908697	SNP_0618	C6	908697	C
	C6_908738	SNP_0619	C6	908738	G
MNP125	C6_2163145	SNP_0620	C6	2163145	A
	C6_2163164	SNP_0621	C6	2163164	C
	C6_2163206	SNP_0622	C6	2163206	T
	C6_2163216	SNP_0623	C6	2163216	G
	C6_2163253	SNP_0624	C6	2163253	C
	C6_2163267	SNP_0625	C6	2163267	T
	C6_2163283	SNP_0626	C6	2163283	C
MNP126	C6_3738928	SNP_0627	C6	3738928	T
	C6_3738957	SNP_0628	C6	3738957	C
	C6_3739002	SNP_0629	C6	3739002	G
	C6_3739012	SNP_0630	C6	3739012	C
	C6_3739047	SNP_0631	C6	3739047	G
	C6_3739048	SNP_0632	C6	3739048	T
MNP127	C6_6871865	SNP_0633	C6	6871865	A
	C6_6871889	SNP_0634	C6	6871889	A
	C6_6871905	SNP_0635	C6	6871905	C
	C6_6871942	SNP_0636	C6	6871942	A
MNP128	C6_9744090	SNP_0637	C6	9744090	A
	C6_9744113	SNP_0638	C6	9744113	C
	C6_9744128	SNP_0639	C6	9744128	A
	C6_9744150	SNP_0640	C6	9744150	A
	C6_9744159	SNP_0641	C6	9744159	A
	C6_9744196	SNP_0642	C6	9744196	G
MNP129	C6_10616421	SNP_0643	C6	10616421	A
	C6_10616445	SNP_0644	C6	10616445	A
	C6_10616460	SNP_0645	C6	10616460	T
	C6_10616484	SNP_0646	C6	10616484	C
MNP130	C6_14321913	SNP_0647	C6	14321913	A
	C6_14321925	SNP_0648	C6	14321925	A
	C6_14321932	SNP_0649	C6	14321932	T
	C6_14321967	SNP_0650	C6	14321967	G
MNP131	C6_15672780	SNP_0651	C6	15672780	T
	C6_15672782	SNP_0652	C6	15672782	T
	C6_15672791	SNP_0653	C6	15672791	A
	C6_15672808	SNP_0654	C6	15672808	C
	C6_15672817	SNP_0655	C6	15672817	T
	C6_15672830	SNP_0656	C6	15672830	A
	C6_15672837	SNP_0657	C6	15672837	A
	C6_15672845	SNP_0658	C6	15672845	T
	C6_15672861	SNP_0659	C6	15672861	A
	C6_15672862	SNP_0660	C6	15672862	A
	C6_15672869	SNP_0661	C6	15672869	T
	C6_15672875	SNP_0662	C6	15672875	A
	C6_15672883	SNP_0663	C6	15672883	T
	C6_15672884	SNP_0664	C6	15672884	A
MNP132	C6_19076668	SNP_0665	C6	19076668	A
	C6_19076671	SNP_0666	C6	19076671	T
	C6_19076677	SNP_0667	C6	19076677	G
	C6_19076714	SNP_0668	C6	19076714	C
MNP133	C6_21705429	SNP_0669	C6	21705429	G
	C6_21705434	SNP_0670	C6	21705434	G
	C6_21705450	SNP_0671	C6	21705450	A
	C6_21705451	SNP_0672	C6	21705451	G
	C6_21705487	SNP_0673	C6	21705487	A
MNP134	C6_27293540	SNP_0674	C6	27293540	G
	C6_27293548	SNP_0675	C6	27293548	C
	C6_27293581	SNP_0676	C6	27293581	A
	C6_27293583	SNP_0677	C6	27293583	A
MNP135	C6_29370458	SNP_0678	C6	29370458	T
	C6_29370461	SNP_0679	C6	29370461	G
	C6_29370481	--	C6	29370481	G
	C6_29370488	--	C6	29370488	C
	C6_29370491	--	C6	29370491	T
	C6_29370497	--	C6	29370497	C
	C6_29370509	--	C6	29370509	C
	C6_29370542	--	C6	29370542	C
	C6_29370551	SNP_0680	C6	29370551	A
	C6_29370557	SNP_0681	C6	29370557	A
MNP136	C6_30168005	SNP_0682	C6	30168005	A
	C6_30168054	SNP_0683	C6	30168054	G
	C6_30168086	SNP_0684	C6	30168086	C
	C6_30168087	SNP_0685	C6	30168087	A
MNP137	C6_31781072	SNP_0686	C6	31781072	A
	C6_31781089	SNP_0687	C6	31781089	A
	C6_31781102	SNP_0688	C6	31781102	G
	C6_31781125	SNP_0689	C6	31781125	C
	C6_31781129	SNP_0690	C6	31781129	C
	C6_31781130	SNP_0691	C6	31781130	T
	C6_31781170	SNP_0692	C6	31781170	C
	C6_31781175	SNP_0693	C6	31781175	T
	C6_31781190	SNP_0694	C6	31781190	G
	C6_31781200	SNP_0695	C6	31781200	G
	C6_31781209	SNP_0696	C6	31781209	C
	C6_31781210	SNP_0697	C6	31781210	C
	C6_31781217	SNP_0698	C6	31781217	A
	C6_31781221	SNP_0699	C6	31781221	G
MNP138	C6_32471957	SNP_0700	C6	32471957	T
	C6_32471969	--	C6	32471969	C
	C6_32471993	SNP_0701	C6	32471993	C
MNP139	C6_41111012	SNP_0702	C6	41111012	C
	C6_41111052	SNP_0703	C6	41111052	G
	C6_41111080	SNP_0704	C6	41111080	A
	C6_41111090	SNP_0705	C6	41111090	C
	C6_41111095	SNP_0706	C6	41111095	C
	C6_41111105	SNP_0707	C6	41111105	A
MNP140	C6_42689723	SNP_0708	C6	42689723	C
	C6_42689729	SNP_0709	C6	42689729	A
	C6_42689734	SNP_0710	C6	42689734	C
	C6_42689765	SNP_0711	C6	42689765	G
	C6_42689777	SNP_0712	C6	42689777	G
	C6_42689781	SNP_0713	C6	42689781	T
	C6_42689811	SNP_0714	C6	42689811	T
	C6_42689818	SNP_0715	C6	42689818	C
	C6_42689827	SNP_0716	C6	42689827	G
	C6_42689830	SNP_0717	C6	42689830	T
	C6_42689840	SNP_0718	C6	42689840	A
	C6_42689847	SNP_0719	C6	42689847	G
	C6_42689855	SNP_0720	C6	42689855	A
MNP141	C6_44224573	SNP_0721	C6	44224573	G
	C6_44224598	SNP_0722	C6	44224598	G
	C6_44224604	SNP_0723	C6	44224604	A
	C6_44224610	SNP_0724	C6	44224610	T
	C6_44224615	SNP_0725	C6	44224615	T
	C6_44224619	SNP_0726	C6	44224619	G
	C6_44224620	SNP_0727	C6	44224620	G
	C6_44224627	SNP_0728	C6	44224627	C
	C6_44224635	SNP_0729	C6	44224635	T
	C6_44224639	--	C6	44224639	T
	C6_44224641	SNP_0730	C6	44224641	G
	C6_44224645	SNP_0731	C6	44224645	T
	C6_44224660	SNP_0732	C6	44224660	T
MNP142	C6_45402178	SNP_0733	C6	45402178	A
	C6_45402202	SNP_0734	C6	45402202	T
	C6_45402211	SNP_0735	C6	45402211	G
	C6_45402230	SNP_0736	C6	45402230	A
	C6_45402234	--	C6	45402234	C
	C6_45402242	SNP_0737	C6	45402242	T
	C6_45402263	SNP_0738	C6	45402263	G
	C6_45402278	SNP_0739	C6	45402278	T
MNP143	C7_4446661	--	C7	4446661	G
	C7_4446682	SNP_0740	C7	4446682	C
	C7_4446696	SNP_0741	C7	4446696	C
	C7_4446715	SNP_0742	C7	4446715	A
	C7_4446731	SNP_0743	C7	4446731	G
MNP144	C7_4692632	SNP_0744	C7	4692632	G
	C7_4692666	SNP_0745	C7	4692666	C
	C7_4692682	SNP_0746	C7	4692682	C
	C7_4692698	SNP_0747	C7	4692698	C
	C7_4692721	SNP_0748	C7	4692721	A
MNP145	C7_6287431	--	C7	6287431	C
	C7_6287467	--	C7	6287467	T
	C7_6287474	--	C7	6287474	T
	C7_6287477	--	C7	6287477	T
	C7_6287479	--	C7	6287479	T
	C7_6287487	--	C7	6287487	A
	C7_6287491	--	C7	6287491	A
	C7_6287498	--	C7	6287498	A
	C7_6287521	--	C7	6287521	C
	C7_6287546	--	C7	6287546	C
	C7_6287556	--	C7	6287556	C
	C7_6287562	--	C7	6287562	C
MNP146	C7_8334880	SNP_0749	C7	8334880	C
	C7_8334913	SNP_0750	C7	8334913	C
	C7_8334927	SNP_0751	C7	8334927	C
MNP147	C7_10041175	--	C7	10041175	T
	C7_10041196	--	C7	10041196	A
	C7_10041213	--	C7	10041213	A
	C7_10041218	SNP_0752	C7	10041218	T
MNP148	C7_13285074	SNP_0753	C7	13285074	A
	C7_13285104	SNP_0754	C7	13285104	A
	C7_13285105	SNP_0755	C7	13285105	A
MNP149	C7_14900960	SNP_0756	C7	14900960	A
	C7_14900984	SNP_0757	C7	14900984	A
	C7_14901005	SNP_0758	C7	14901005	G
	C7_14901054	SNP_0759	C7	14901054	T
	C7_14901103	SNP_0760	C7	14901103	C
MNP150	C7_16576940	SNP_0761	C7	16576940	T
	C7_16576953	SNP_0762	C7	16576953	C
	C7_16576966	SNP_0763	C7	16576966	T
	C7_16576980	SNP_0764	C7	16576980	C
	C7_16577003	SNP_0765	C7	16577003	T
	C7_16577009	SNP_0766	C7	16577009	A
MNP151	C7_20706694	SNP_0767	C7	20706694	C
	C7_20706717	SNP_0768	C7	20706717	C
	C7_20706718	SNP_0769	C7	20706718	A
	C7_20706722	SNP_0770	C7	20706722	C
	C7_20706723	SNP_0771	C7	20706723	G
	C7_20706728	SNP_0772	C7	20706728	C
	C7_20706742	SNP_0773	C7	20706742	G
	C7_20706749	SNP_0774	C7	20706749	A
	C7_20706768	SNP_0775	C7	20706768	T
	C7_20706777	SNP_0776	C7	20706777	C
	C7_20706788	SNP_0777	C7	20706788	C
	C7_20706824	SNP_0778	C7	20706824	G
MNP152	C7_21776662	SNP_0779	C7	21776662	A
	C7_21776680	SNP_0780	C7	21776680	T
	C7_21776697	SNP_0781	C7	21776697	G
	C7_21776724	SNP_0782	C7	21776724	G
	C7_21776738	SNP_0783	C7	21776738	A
	C7_21776783	SNP_0784	C7	21776783	T
	C7_21776798	SNP_0785	C7	21776798	C
	C7_21776802	SNP_0786	C7	21776802	A
	C7_21776808	SNP_0787	C7	21776808	A
MNP153	C7_22653606	SNP_0788	C7	22653606	A
	C7_22653654	SNP_0789	C7	22653654	G
	C7_22653671	SNP_0790	C7	22653671	G
	C7_22653690	SNP_0791	C7	22653690	C
	C7_22653717	SNP_0792	C7	22653717	A
	C7_22653722	SNP_0793	C7	22653722	C
	C7_22653730	SNP_0794	C7	22653730	A
	C7_22653733	SNP_0795	C7	22653733	T
	C7_22653737	SNP_0796	C7	22653737	T
MNP154	C7_25468836	SNP_0797	C7	25468836	T
	C7_25468856	SNP_0798	C7	25468856	T
	C7_25468884	SNP_0799	C7	25468884	G
	C7_25468917	SNP_0800	C7	25468917	T
	C7_25468920	SNP_0801	C7	25468920	C
	C7_25468925	SNP_0802	C7	25468925	T
MNP155	C7_31926141	--	C7	31926141	A
	C7_31926143	SNP_0803	C7	31926143	T
	C7_31926151	--	C7	31926151	C
	C7_31926160	--	C7	31926160	C
	C7_31926161	--	C7	31926161	T
MNP156	C7_33808678	SNP_0804	C7	33808678	T
	C7_33808686	SNP_0805	C7	33808686	C
	C7_33808687	SNP_0806	C7	33808687	G
	C7_33808700	SNP_0807	C7	33808700	G
MNP157	C7_37072715	SNP_0808	C7	37072715	A
	C7_37072756	SNP_0809	C7	37072756	C
	C7_37072760	SNP_0810	C7	37072760	G
	C7_37072795	SNP_0811	C7	37072795	G
	C7_37072798	SNP_0812	C7	37072798	G
	C7_37072833	SNP_0813	C7	37072833	C
MNP158	C7_39640792	SNP_0814	C7	39640792	C
	C7_39640804	SNP_0815	C7	39640804	A
	C7_39640818	SNP_0816	C7	39640818	G
	C7_39640851	SNP_0817	C7	39640851	A
	C7_39640860	SNP_0818	C7	39640860	A
	C7_39640886	SNP_0819	C7	39640886	T
	C7_39640907	SNP_0820	C7	39640907	G
MNP159	C7_42068584	SNP_0821	C7	42068584	T
	C7_42068622	SNP_0822	C7	42068622	G
	C7_42068626	SNP_0823	C7	42068626	C
MNP160	C7_43251965	SNP_0824	C7	43251965	A
	C7_43252012	SNP_0825	C7	43252012	T
	C7_43252044	SNP_0826	C7	43252044	G
	C7_43252057	SNP_0827	C7	43252057	A
	C7_43252061	SNP_0828	C7	43252061	A
MNP161	C7_45778200	--	C7	45778200	T
	C7_45778203	--	C7	45778203	C
	C7_45778207	--	C7	45778207	G
	C7_45778235	--	C7	45778235	C
	C7_45778237	--	C7	45778237	G
	C7_45778245	--	C7	45778245	T
	C7_45778248	--	C7	45778248	G
	C7_45778255	--	C7	45778255	A
	C7_45778259	--	C7	45778259	C
MNP162	C7_47996701	--	C7	47996701	C
	C7_47996716	SNP_0829	C7	47996716	T
	C7_47996734	--	C7	47996734	C
	C7_47996766	--	C7	47996766	T
	C7_47996785	--	C7	47996785	G
	C7_47996789	--	C7	47996789	A
	C7_47996818	SNP_0830	C7	47996818	G
	C7_47996845	--	C7	47996845	A
MNP163	C7_48760002	--	C7	48760002	A
	C7_48760010	--	C7	48760010	C
	C7_48760021	--	C7	48760021	A
	C7_48760033	--	C7	48760033	G
	C7_48760062	SNP_0831	C7	48760062	T
MNP164	C7_49645067	--	C7	49645067	A
	C7_49645082	--	C7	49645082	A
	C7_49645091	--	C7	49645091	T
	C7_49645108	--	C7	49645108	C
	C7_49645115	--	C7	49645115	C
	C7_49645148	--	C7	49645148	C
	C7_49645153	--	C7	49645153	A
	C7_49645155	--	C7	49645155	T
MNP165	C7_51479410	SNP_0832	C7	51479410	G
	C7_51479420	SNP_0833	C7	51479420	T
	C7_51479429	SNP_0834	C7	51479429	A
	C7_51479466	SNP_0835	C7	51479466	C
MNP166	C7_52252836	SNP_0836	C7	52252836	A
	C7_52252860	SNP_0837	C7	52252860	C
	C7_52252884	SNP_0838	C7	52252884	T
	C7_52252902	--	C7	52252902	A
	C7_52252917	SNP_0839	C7	52252917	T
MNP167	C7_53120607	SNP_0840	C7	53120607	T
	C7_53120611	--	C7	53120611	C
	C7_53120645	SNP_0841	C7	53120645	C
MNP168	C7_54477018	SNP_0842	C7	54477018	A
	C7_54477037	SNP_0843	C7	54477037	A
	C7_54477055	SNP_0844	C7	54477055	A
	C7_54477064	SNP_0845	C7	54477064	A
	C7_54477088	SNP_0846	C7	54477088	A
	C7_54477094	SNP_0847	C7	54477094	A
MNP169	C7_57209538	SNP_0848	C7	57209538	C
	C7_57209543	SNP_0849	C7	57209543	A
	C7_57209562	SNP_0850	C7	57209562	C
	C7_57209602	SNP_0851	C7	57209602	A
	C7_57209604	SNP_0852	C7	57209604	G
	C7_57209639	SNP_0853	C7	57209639	T
	C7_57209676	SNP_0854	C7	57209676	T
MNP170	C8_1840628	SNP_0855	C8	1840628	T
	C8_1840669	SNP_0856	C8	1840669	A
	C8_1840674	SNP_0857	C8	1840674	A
	C8_1840679	SNP_0858	C8	1840679	T
	C8_1840723	SNP_0859	C8	1840723	A
	C8_1840738	SNP_0860	C8	1840738	C
	C8_1840770	SNP_0861	C8	1840770	T
	C8_1840771	SNP_0862	C8	1840771	A
MNP171	C8_3504464	SNP_0863	C8	3504464	A
	C8_3504469	SNP_0864	C8	3504469	G
	C8_3504478	SNP_0865	C8	3504478	G
	C8_3504504	SNP_0866	C8	3504504	A
	C8_3504523	SNP_0867	C8	3504523	G
	C8_3504550	SNP_0868	C8	3504550	A
MNP172	C8_4515258	--	C8	4515258	C
	C8_4515292	--	C8	4515292	T
	C8_4515296	--	C8	4515296	A
	C8_4515345	--	C8	4515345	T
	C8_4515362	--	C8	4515362	C
MNP173	C8_6690638	--	C8	6690638	T
	C8_6690645	--	C8	6690645	C
	C8_6690664	--	C8	6690664	A
	C8_6690706	--	C8	6690706	C
	C8_6690708	--	C8	6690708	A
MNP174	C8_14346103	SNP_0869	C8	14346103	T
	C8_14346127	SNP_0870	C8	14346127	A
	C8_14346129	SNP_0871	C8	14346129	G
	C8_14346146	SNP_0872	C8	14346146	C
	C8_14346167	SNP_0873	C8	14346167	T
	C8_14346176	SNP_0874	C8	14346176	C
MNP175	C8_16180756	SNP_0875	C8	16180756	T
	C8_16180788	SNP_0876	C8	16180788	C
	C8_16180789	SNP_0877	C8	16180789	G
MNP176	C8_18773018	SNP_0878	C8	18773018	T
	C8_18773041	--	C8	18773041	G
	C8_18773068	--	C8	18773068	G
	C8_18773116	SNP_0879	C8	18773116	A
MNP177	C8_20091719	SNP_0880	C8	20091719	A
	C8_20091726	SNP_0881	C8	20091726	T
	C8_20091749	SNP_0882	C8	20091749	T
	C8_20091767	SNP_0883	C8	20091767	G
MNP178	C8_21717377	SNP_0884	C8	21717377	C
	C8_21717391	SNP_0885	C8	21717391	T
	C8_21717425	SNP_0886	C8	21717425	C
	C8_21717432	SNP_0887	C8	21717432	C
MNP179	C8_23796744	SNP_0888	C8	23796744	G
	C8_23796764	SNP_0889	C8	23796764	G
	C8_23796779	SNP_0890	C8	23796779	C
	C8_23796810	SNP_0891	C8	23796810	G
	C8_23796826	SNP_0892	C8	23796826	T
	C8_23796846	SNP_0893	C8	23796846	G
	C8_23796875	SNP_0894	C8	23796875	A
	C8_23796877	SNP_0895	C8	23796877	C
MNP180	C8_32654841	SNP_0896	C8	32654841	T
	C8_32654857	SNP_0897	C8	32654857	C
	C8_32654874	SNP_0898	C8	32654874	T
	C8_32654893	SNP_0899	C8	32654893	C
	C8_32654918	SNP_0900	C8	32654918	G
	C8_32654945	SNP_0901	C8	32654945	G
	C8_32654967	SNP_0902	C8	32654967	G
	C8_32654970	SNP_0903	C8	32654970	A
MNP181	C8_33476663	SNP_0904	C8	33476663	C
	C8_33476708	--	C8	33476708	C
	C8_33476713	--	C8	33476713	T
	C8_33476721	--	C8	33476721	T
	C8_33476734	SNP_0905	C8	33476734	C
	C8_33476735	SNP_0906	C8	33476735	T
	C8_33476758	SNP_0907	C8	33476758	G
	C8_33476779	SNP_0908	C8	33476779	A
	C8_33476784	SNP_0909	C8	33476784	C
MNP182	C8_34898456	SNP_0910	C8	34898456	A
	C8_34898466	SNP_0911	C8	34898466	G
	C8_34898498	SNP_0912	C8	34898498	A
	C8_34898514	SNP_0913	C8	34898514	G
MNP183	C8_42804249	SNP_0914	C8	42804249	C
	C8_42804291	SNP_0915	C8	42804291	C
	C8_42804297	SNP_0916	C8	42804297	T
	C8_42804304	SNP_0917	C8	42804304	A
	C8_42804309	SNP_0918	C8	42804309	C
	C8_42804316	SNP_0919	C8	42804316	A
	C8_42804321	SNP_0920	C8	42804321	T
	C8_42804343	SNP_0921	C8	42804343	C
	C8_42804344	SNP_0922	C8	42804344	T
	C8_42804356	SNP_0923	C8	42804356	C
MNP184	C8_43539624	SNP_0924	C8	43539624	G
	C8_43539637	SNP_0925	C8	43539637	G
	C8_43539674	SNP_0926	C8	43539674	G
	C8_43539679	SNP_0927	C8	43539679	G
MNP185	C8_46232828	SNP_0928	C8	46232828	A
	C8_46232856	SNP_0929	C8	46232856	C
	C8_46232874	SNP_0930	C8	46232874	G
	C8_46232892	SNP_0931	C8	46232892	A
MNP186	C8_47481233	SNP_0932	C8	47481233	A
	C8_47481236	SNP_0933	C8	47481236	G
	C8_47481245	SNP_0934	C8	47481245	C
	C8_47481263	SNP_0935	C8	47481263	A
	C8_47481269	SNP_0936	C8	47481269	C
	C8_47481296	SNP_0937	C8	47481296	A
	C8_47481302	--	C8	47481302	C
	C8_47481314	SNP_0938	C8	47481314	T
MNP187	C8_48319020	SNP_0939	C8	48319020	T
	C8_48319034	SNP_0940	C8	48319034	T
	C8_48319044	SNP_0941	C8	48319044	T
	C8_48319049	SNP_0942	C8	48319049	A
	C8_48319052	SNP_0943	C8	48319052	A
	C8_48319058	SNP_0944	C8	48319058	T
	C8_48319069	SNP_0945	C8	48319069	C
	C8_48319074	SNP_0946	C8	48319074	A
	C8_48319075	SNP_0947	C8	48319075	T
	C8_48319087	SNP_0948	C8	48319087	C
	C8_48319090	SNP_0949	C8	48319090	C
	C8_48319133	SNP_0950	C8	48319133	G
MNP188	C8_49937584	SNP_0951	C8	49937584	C
	C8_49937586	SNP_0952	C8	49937586	G
	C8_49937630	--	C8	49937630	T
	C8_49937665	SNP_0953	C8	49937665	G
	C8_49937675	--	C8	49937675	C
	C8_49937693	SNP_0954	C8	49937693	A
	C8_49937712	--	C8	49937712	A
MNP189	C9_3273235	SNP_0955	C9	3273235	T
	C9_3273257	SNP_0956	C9	3273257	T
	C9_3273283	SNP_0957	C9	3273283	G
	C9_3273284	SNP_0958	C9	3273284	C
	C9_3273289	SNP_0959	C9	3273289	C
	C9_3273293	SNP_0960	C9	3273293	T
	C9_3273338	SNP_0961	C9	3273338	C
	C9_3273340	SNP_0962	C9	3273340	G
MNP190	C9_4784354	--	C9	4784354	A
	C9_4784394	--	C9	4784394	G
	C9_4784399	--	C9	4784399	G
	C9_4784409	--	C9	4784409	A
	C9_4784424	--	C9	4784424	G
	C9_4784444	--	C9	4784444	C
	C9_4784457	--	C9	4784457	A
	C9_4784472	--	C9	4784472	A
	C9_4784482	--	C9	4784482	G
MNP191	C9_8607980	SNP_0963	C9	8607980	T
	C9_8608004	SNP_0964	C9	8608004	T
	C9_8608007	SNP_0965	C9	8608007	T
	C9_8608010	SNP_0966	C9	8608010	T
	C9_8608015	SNP_0967	C9	8608015	G
	C9_8608023	SNP_0968	C9	8608023	T
	C9_8608024	SNP_0969	C9	8608024	A
	C9_8608028	SNP_0970	C9	8608028	T
	C9_8608037	SNP_0971	C9	8608037	T
MNP192	C9_10000463	SNP_0972	C9	10000463	T
	C9_10000472	SNP_0973	C9	10000472	G
	C9_10000484	SNP_0974	C9	10000484	G
	C9_10000490	SNP_0975	C9	10000490	T
	C9_10000498	SNP_0976	C9	10000498	G
MNP193	C9_12425130	SNP_0977	C9	12425130	C
	C9_12425159	SNP_0978	C9	12425159	T
	C9_12425176	SNP_0979	C9	12425176	C
	C9_12425190	SNP_0980	C9	12425190	A
	C9_12425197	SNP_0981	C9	12425197	T
MNP194	C9_14002425	SNP_0982	C9	14002425	A
	C9_14002437	SNP_0983	C9	14002437	A
	C9_14002453	SNP_0984	C9	14002453	C
	C9_14002455	SNP_0985	C9	14002455	G
	C9_14002476	SNP_0986	C9	14002476	T
MNP195	C9_15137950	SNP_0987	C9	15137950	G
	C9_15137972	SNP_0988	C9	15137972	G
	C9_15138013	SNP_0989	C9	15138013	C
	C9_15138040	SNP_0990	C9	15138040	C
	C9_15138056	SNP_0991	C9	15138056	C
	C9_15138082	SNP_0992	C9	15138082	G
	C9_15138090	SNP_0993	C9	15138090	A
MNP196	C9_16509245	SNP_0994	C9	16509245	C
	C9_16509251	SNP_0995	C9	16509251	G
	C9_16509274	SNP_0996	C9	16509274	A
MNP197	C9_18649648	--	C9	18649648	G
	C9_18649660	--	C9	18649660	C
	C9_18649697	--	C9	18649697	G
	C9_18649713	--	C9	18649713	T
	C9_18649740	--	C9	18649740	G
	C9_18649753	--	C9	18649753	C
MNP198	C9_19597237	SNP_0997	C9	19597237	C
	C9_19597265	SNP_0998	C9	19597265	C
	C9_19597267	--	C9	19597267	C
	C9_19597278	SNP_0999	C9	19597278	C
	C9_19597292	SNP_1000	C9	19597292	A
	C9_19597303	SNP_1001	C9	19597303	T
	C9_19597334	--	C9	19597334	G
	C9_19597350	SNP_1002	C9	19597350	C
	C9_19597356	SNP_1003	C9	19597356	A
MNP199	C9_23471874	SNP_1004	C9	23471874	A
	C9_23471918	SNP_1005	C9	23471918	C
	C9_23471923	SNP_1006	C9	23471923	G
	C9_23471934	SNP_1007	C9	23471934	C
	C9_23471974	SNP_1008	C9	23471974	G
	C9_23471982	SNP_1009	C9	23471982	C
MNP200	C9_32142649	SNP_1010	C9	32142649	G
	C9_32142671	SNP_1011	C9	32142671	G
	C9_32142679	SNP_1012	C9	32142679	T
	C9_32142720	SNP_1013	C9	32142720	G
	C9_32142731	SNP_1014	C9	32142731	T
	C9_32142749	SNP_1015	C9	32142749	T
MNP201	C9_37396396	SNP_1016	C9	37396396	T
	C9_37396412	SNP_1017	C9	37396412	T
	C9_37396422	SNP_1018	C9	37396422	C
	C9_37396436	SNP_1019	C9	37396436	A
	C9_37396438	SNP_1020	C9	37396438	A
	C9_37396467	SNP_1021	C9	37396467	T
MNP202	C9_43728126	--	C9	43728126	T
	C9_43728129	--	C9	43728129	G
	C9_43728134	--	C9	43728134	G
	C9_43728165	--	C9	43728165	G
MNP203	C9_45211461	SNP_1022	C9	45211461	C
	C9_45211476	SNP_1023	C9	45211476	G
	C9_45211482	SNP_1024	C9	45211482	C
	C9_45211483	SNP_1025	C9	45211483	C
	C9_45211525	SNP_1026	C9	45211525	C
MNP204	C9_48511717	SNP_1027	C9	48511717	C
	C9_48511737	SNP_1028	C9	48511737	G
	C9_48511754	SNP_1029	C9	48511754	T
	C9_48511800	SNP_1030	C9	48511800	A
MNP205	C9_51191843	SNP_1031	C9	51191843	C
	C9_51191847	SNP_1032	C9	51191847	A
	C9_51191886	SNP_1033	C9	51191886	T
	C9_51191889	SNP_1034	C9	51191889	G
	C9_51191927	SNP_1035	C9	51191927	A
MNP206	C9_52910351	SNP_1036	C9	52910351	C
	C9_52910373	SNP_1037	C9	52910373	A
	C9_52910406	SNP_1038	C9	52910406	A
	C9_52910408	SNP_1039	C9	52910408	C
	C9_52910424	SNP_1040	C9	52910424	G
MNP207	C9_53819502	--	C9	53819502	T
	C9_53819503	--	C9	53819503	C
	C9_53819512	--	C9	53819512	C
MNP208	C9_55631562	SNP_1041	C9	55631562	G
	C9_55631604	SNP_1042	C9	55631604	T
	C9_55631608	SNP_1043	C9	55631608	C
	C9_55631630	SNP_1044	C9	55631630	A
MNP209	C9_58268513	SNP_1045	C9	58268513	C
	C9_58268517	SNP_1046	C9	58268517	G
	C9_58268519	SNP_1047	C9	58268519	G
	C9_58268525	SNP_1048	C9	58268525	C
	C9_58268535	SNP_1049	C9	58268535	T
	C9_58268537	SNP_1050	C9	58268537	G
	C9_58268542	SNP_1051	C9	58268542	C
	C9_58268587	SNP_1052	C9	58268587	C
	C9_58268592	SNP_1053	C9	58268592	A
	C9_58268606	SNP_1054	C9	58268606	A
	C9_58268616	SNP_1055	C9	58268616	C
	C9_58268628	SNP_1056	C9	58268628	C
	C9_58268637	SNP_1057	C9	58268637	T
	C9_58268649	SNP_1058	C9	58268649	A
MNP210	C9_58811002	SNP_1059	C9	58811002	G
	C9_58811007	SNP_1060	C9	58811007	T
	C9_58811013	SNP_1061	C9	58811013	C
	C9_58811021	SNP_1062	C9	58811021	G
	C9_58811024	SNP_1063	C9	58811024	T
	C9_58811033	SNP_1064	C9	58811033	C
	C9_58811082	SNP_1065	C9	58811082	G
	C9_58811111	SNP_1066	C9	58811111	A
	C9_58811119	SNP_1067	C9	58811119	G

## Sheet: KASP markers
KASP name	Core marker for fingerprinting	Chromosome	Position	Sequence for KASP design	REF	ALT	Primer_X	Primer_Y	Primer_Common	annoPos	gene
ZWSNP_208	Yes	C1	1111992	AGCTTCGAGGAGGTCGGGGAGGGAGTCTTCTGAGGAGTAGACATGGTCGGCTGCTAAAGCGGTGGCGCGTAGGAAGTCACGCTGCGCGTGGAGTCTAGC[G/T]AAGGATCTGGAGCGGCCCACTTGATTCTCTTCTTGGTCGATGGTTTGGGATTTGAGGAGGGACCCGTTCTCGGAGGCTTCCTCTAGAGCTTCCCTGAGCT	G	T	GAAGGTGACCAAGTTCATGCTCTGCGCGTGGAGTCTAGCG	GAAGGTCGGAGTCAACGGATTGCTGCGCGTGGAGTCTAGCT	AAGTGGGCCGCTCCAGATCCTT	exonic	BolC1t00201H
ZWSNP_7	No	C1	15679369	GGATACTGCCGAGATCGACAGCAAGTTCTCCCTCACTATAATAGGCAGAGTCACAAACCCCTCAGCTCAAAAGATCTGGCCCCTCATATCCTTCTTCAC[G/A]GAACTTTGGAAATCTGACGTGAGACCAATCGGAGCTGATTTAGGCAATGGCCTCTTCCAATTCCAGTTTGAACGCGAAGCTGACCTATTGCAAGTTCTTG	G	A	GAAGGTGACCAAGTTCATGCTGCCCCTCATATCCTTCTTCACG	GAAGGTCGGAGTCAACGGATTGGCCCCTCATATCCTTCTTCACA	ATTGGTCTCACGTCAGATTTCCAAAGTT	upstream	BolC1t02318H
ZWSNP_8	No	C1	17847679	TAGTGATACCTGCAGGGGGAAGGCACTTGAGAGCGCAAAGGCTGTCCCAGCTAGACATCAAATCTATAGTTCCGCTGACATCCAGGGTCGTAGCAAGAG[A/G]GGCAAGGTGCCATACTCTTTGAGCAAAACGACAGTGGAATAGGAGATGAACAATAGATTCTGAACAGCTGCAGCGTTTACAGAGAGGGTCTATCGGTACC	A	G	GAAGGTGACCAAGTTCATGCTCATCCAGGGTCGTAGCAAGAGA	GAAGGTCGGAGTCAACGGATTATCCAGGGTCGTAGCAAGAGG	CGTTTTGCTCAAAGAGTATGGCACCTT	intronic	BolC1t02594H
ZWSNP_221	Yes	C1	22762086	TTTTCGAACATAGCCAGCTCGCAATTGTGGATCATACTACCATGATTATCAATATTCAACGCACCATCCCGATAACCTAACAGAGAATCATTTCGGTTT[G/T]GTTCCAGATTGGGATCTAGTACCTGAGAACGAAGACTCGAAGATTCTGTCAACAGCGACGAACGAACGTTGTTACCAACTTCACTGACAACACTGGATCC	G	T	GAAGGTGACCAAGTTCATGCTAACCTAACAGAGAATCATTTCGGTTTG	GAAGGTCGGAGTCAACGGATTATAACCTAACAGAGAATCATTTCGGTTTT	CTCAGGTACTAGATCCCAATCTGGAA	exonic	BolC1t03046H
ZWSNP_236	No	C1	47685986	TCTCAAAGAGCATAGCCAAGGCTAACCGAGATCATCATCTTCGTCGAGAGATGCTTCTTCATCGTCGTTCAAATCAACCACCTCTAGGGCTCCATTGTC[A/G]TTCTCTAAAGCTTCCAGCCTAGCTATAGCAGCCTAGAATCAACCAAACACAAATGAAGTCTCATTGCCAAGGAAAAAAAATAATCAAAAAGTGATTTCGA	A	G	GAAGGTGACCAAGTTCATGCTCACCTCTAGGGCTCCATTGTCA	GAAGGTCGGAGTCAACGGATTACCTCTAGGGCTCCATTGTCG	TATAGCTAGGCTGGAAGCTTTAGAGAA	exonic	BolC1t05347H
ZWSNP_242	No	C2	4599309	CCCTCTTCTTAGCTTCGTCGATATACTTTCCGTTGTGGTCTCTCTCACTCCTCTCCGGCGTCGCTGCCCGGTGGTGAAGATTCTGGAGCGGTGGTGAGG[T/C]GCGACTGGGAGAGTGGAGCTTGGTGGCTCTTCCGTGGGTTTCCTTCGAGACATCGCTTAGATCTGGCCAGATCTGCTTTCAATGGTGGTCGATTTTGCTC	T	C	GAAGGTGACCAAGTTCATGCTGCTCCACTCTCCCAGTCGCA	GAAGGTCGGAGTCAACGGATTCTCCACTCTCCCAGTCGCG	TCGCTGCCCGGTGGTGAAGATT	exonic	BolC2t06771H
ZWSNP_24	No	C2	10471292	GCTCGTGGAAGACTCCCTATGAATGTTTGTATGGTAAGGCCCCATCGTATGCTGATCTGAAGACATTTGGTTGTCTCTGCTTTGCACACAACCTGCAGA[C/G]ACACAAAGACAAGTTCGGAGCGCGAGGCAGGAAGTGCGTGTTCGTAGGGTACCCGTTTGGAAAGAGAGGTTGGAGGCTATACGACTTGGAGAACGAGGAG	C	G	GAAGGTGACCAAGTTCATGCTGCTTTGCACACAACCTGCAGAC	GAAGGTCGGAGTCAACGGATTGCTTTGCACACAACCTGCAGAG	CCTCGCGCTCCGAACTTGTCTTT	intronic	BolC2t07574H
ZWSNP_246	No	C2	16539591	TACGCTCATGGGAATTAAGATCACAAGATTTTTTCCACCTGGAGATACCTCTGCGCACCTTAGAAATGCGATCCATGATACACACCGGATCCCCAGAGT[C/T]CCCCCATCCCTGAGCAACAACTTCTTCAAAACCTTGACGGTGAAGCAGGCGGTTATCCAAGTAAAATCTCCCTCGTTTTAGTTCTCGTTGTTCCAGAACG	C	T	GAAGGTGACCAAGTTCATGCTCACACCGGATCCCCAGAGTC	GAAGGTCGGAGTCAACGGATTTACACACCGGATCCCCAGAGTT	TCACCGTCAAGGTTTTGAAGAAGTTGTT	exonic	BolC2t08230H
ZWSNP_27	No	C2	18170255	GAGCAAATGTTTCACAGTTGAGCATCATAAATGTCTGAAGAACGGTGTTATCTTCATCATTCAACCAACCAGTTGAGCATTGACCACTAATTCTCCCTT[T/C]ATGGTAAAACAAGGGTGGTACATCCGGATAATTGTATGTGAAACGAATATCATTCGGACCTTCTGGAATGCTCATGATTTCAGGATGCCCAAAAAAATTT	T	C	GAAGGTGACCAAGTTCATGCTGAGCATTGACCACTAATTCTCCCTTT	GAAGGTCGGAGTCAACGGATTAGCATTGACCACTAATTCTCCCTTC	CGGATGTACCACCCTTGTTTTACCAT	NONE	T/C
ZWSNP_250	No	C2	22534397	AATCAGGATCAGCCGACTGGCCAAGCATCGCCCACTCCTGAAATAATACCTGCCTCGCAGAGGCTAGGGGCTAGTCCTCTCAACAACCCTAGGAGCTCC[G/A]AAAGATCACAAGCAACCCGAACTGATAACCCTCAAGAAGGGAGCAATGAGAGAATCCCTGCTGCTCAAAAGTTGGGACCGAGTCAAGTGATAGACGATGG	G	A	GAAGGTGACCAAGTTCATGCTAGTTCGGGTTGCTTGTGATCTTTC	GAAGGTCGGAGTCAACGGATTCAGTTCGGGTTGCTTGTGATCTTTT	GGGCTAGTCCTCTCAACAACCCTA	exonic	BolC2t08787H
ZWSNP_252	Yes	C2	24784640	GAGAAATATGAAGACGAAGTAGATGGTTTTGTTGATTCTCTGCTCATGAAGTTTCATAGTCACTATAAGAAGATGGATACTGGCTTTCTCAGTCGAATT[T/C]CAAGTGGAAGGTTTGGGTTCAAGAAGCATGACTAAATCAACTTGTTTATCTGTGGATGAAAGGTACGTGTAGCTTGGTTTACTCTTGAACGTCTTCTTCT	T	C	GAAGGTGACCAAGTTCATGCTTCTTGAACCCAAACCTTCCACTTGA	GAAGGTCGGAGTCAACGGATTTTGAACCCAAACCTTCCACTTGG	GATGGATACTGGCTTTCTCAGTCGAAT	exonic	BolC2t09012H
ZWSNP_32	No	C2	30810043	CCTCCTTTGTTGATAAATCGAATGGAACCTTTACCCATTATGTCAATCCTGGAATCATCGCCAAAACGTACTTTCCCAGTGATAGTGTCATCTAGTTCG[C/T]AGAAGAACATACGATTACCACTCATGTGGTTACTGGCTCCATTATCAAGATACCACACATCTATCGTATCTGTATCAGCTTCAAACTTCTTTGGATCTAC	C	T	GAAGGTGACCAAGTTCATGCTCAGTGATAGTGTCATCTAGTTCGC	GAAGGTCGGAGTCAACGGATTCCAGTGATAGTGTCATCTAGTTCGT	ACCACATGAGTGGTAATCGTATGTTCTT	intergenic	BolC2t09606H(dist=24203),BolC2t09607H(dist=5978)
ZWSNP_257	No	C2	30840986	ATATATTTAATGTTGGGAAGACTTGGTCTGCTGATGCAATAATAACTCGCGCGGACGATGAGGACACCGGAGATACATCGACCATAGTTTCCTCTGATC[C/G]TTCATCAGGACAGGTTTGTAAAATTTGTGATGTTTTTATATTGTATAATAAGCATATTTGTTATGGTTACCTATTTAATATTTTGAATCTGTTTTTTTGT	C	G	GAAGGTGACCAAGTTCATGCTCAAATTTTACAAACCTGTCCTGATGAAG	GAAGGTCGGAGTCAACGGATTCAAATTTTACAAACCTGTCCTGATGAAC	AGATACATCGACCATAGTTTCCTCTGAT	exonic	BolC2t09611H
ZWSNP_261	No	C2	39466396	AGACTATAAAAGAAGTCTGCGTTCTGGAAAAGAAGACTACAAAAGAAGTCTGCGTTCTGTAACAGAAGACTAACACATTAAGACATAAGACATAAGACA[G/A]CATCCAAAGCAATAAGACAACTGTTAAGTTCCACACATAAGACATAAGACAACATCCAAAGGAATAAGACAACATCCAAAGCAACAATACAACTAATAAG	G	A	GAAGGTGACCAAGTTCATGCTTAACACATTAAGACATAAGACATAAGACAG	GAAGGTCGGAGTCAACGGATTCTAACACATTAAGACATAAGACATAAGACAA	GTGTGGAACTTAACAGTTGTCTTATTGCTT	downstream	BolC2t10303H
ZWSNP_262	Yes	C2	39481968	ATGTAGTAACCAGCCAAATATTCAGGAGTGGCACCGATTGGCACTTGTGAATCATAAACTACAAGTCCGAGCTACAATACGTATAACATGTTAACTATG[T/G]AACAATCATAAAATATGACAAACAATCTAAGAGCACAACTTACTTTTGACCACTTGCTTAATGGGTCTGGATTGACTCCTCTGTTCAAAAGCACATCAGT	T	G	GAAGGTGACCAAGTTCATGCTTCTTAGATTGTTTGTCATATTTTATGATTGTTA	GAAGGTCGGAGTCAACGGATTTCTTAGATTGTTTGTCATATTTTATGATTGTTC	AAACTACAAGTCCGAGCTACAATACGTA	intronic	BolC2t10305H
ZWSNP_264	No	C2	41898425	CCAGACTTTTAAACATTTTATCAGTTCGAAATACCACCGTACAAGGCATTAGGTTGGAGTCTAATGCCGACACTAACCCAGGAGCTGCTCCGTTCAGTC[T/G]TGTTTTTGCAAAGATATATTGGGAATGTGTTATCACCTATGCACCTCTGGTATACCATTGAGCTCTCTCGATTAATACCTTTGCAGCTTTCCGAAATTTG	T	G	GAAGGTGACCAAGTTCATGCTAGGAGCTGCTCCGTTCAGTCT	GAAGGTCGGAGTCAACGGATTGGAGCTGCTCCGTTCAGTCG	GTGATAACACATTCCCAATATATCTTTGCAA	exonic	BolC2t10384H
ZWSNP_267	No	C2	47704742	CATTGTCGGTTTAAGACAATGACAAGAAGGCCGGTCAGTCACTTACCAACATTCACCTCATGCTGCTTCTTCTCGTTTGCGACCGTATCAAAGTCCACT[A/G]CTGGTTCTGGGTTCTACAATGACAAACAGAGTGTTAATAATGATCTAAAATAAAGAAAGCCACGAGAAATAGAGAGATAATACGTACAAATTGGTTGATA	A	G	GAAGGTGACCAAGTTCATGCTTTTGCGACCGTATCAAAGTCCACTA	GAAGGTCGGAGTCAACGGATTGCGACCGTATCAAAGTCCACTG	ACTCTGTTTGTCATTGTAGAACCCAGAA	exonic	BolC2t10767H
GZKASP_1	No	C2	52156231	TGAAACATAGAGGTCCCTTTGCTAAAAGATGCACACACCACTCTACTAGATAGATACTCACTTACTATAAACCCTAACCCATAAAATGACTAAAAGAGC[T/C]CTTAAAATAAGCCATTTTCTCCATTTTACCCTCAGAGTTGAAAAAGGTTTAATGGCTCTCAAATTAAAACCCTAAAAAGCCATAAACCCTCTTTTCTCTCT	T	C	GAAGGTGACCAAGTTCATGCTCCTAACCCATAAAATGACTAAAAGAGCT	GAAGGTCGGAGTCAACGGATTCTAACCCATAAAATGACTAAAAGAGCC	GAGGGTAAAATGGAGAAAATGGCTTATTTTAA	intergenic	BolC2t11197H(dist=58)
ZWSNP_40	No	C2	54653496	TTGATTTGGTTCGAATGTCATTATTCTGTCGTTTCAATAAGTTGTCACACATACTTTTCACTGGCACGTCTTGGATAAGTTTGTAACAAGCATAGACTG[G/C]AGAACAATATTAATGAACTGGTACAAACAAAACAATAAACATTATTTGTGTTAAGAAAACATTATTTAAAACAACACTGATAAATGATAATATAAAAAAT	G	C	GAAGGTGACCAAGTTCATGCTTGTTTGTACCAGTTCATTAATATTGTTCTC	GAAGGTCGGAGTCAACGGATTTGTTTGTACCAGTTCATTAATATTGTTCTG	CACGTCTTGGATAAGTTTGTAACAAGCATA	intronic	BolC2t11415H
ZWSNP_41	No	C2	57076157	CAATCTTTAAGGAATTGGAGCGGGCGGATTCTGAAAATCCACCTTCCTCTTTGCAATGCCCGGAATAATCTGTACTGTCGGCTGAGAATTGTTTGCACT[T/G]CCCCCTCTCCTGGTACTGGTAGGTCTACTGGAAACAGGACCTCTAGTAGATGAAGTTGGAACATTTCTTCTTTTTGGAGATATCTTGATTTGGGCGACTT	T	G	GAAGGTGACCAAGTTCATGCTTGTCGGCTGAGAATTGTTTGCACTT	GAAGGTCGGAGTCAACGGATTTCGGCTGAGAATTGTTTGCACTG	CCTGTTTCCAGTAGACCTACCAGTA	intergenic	BolC2t11684H(dist=14779),BolC2t11685H(dist=12829)
ZWSNP_42	No	C2	59500550	TTTTGCCGACCCCGCCATATCCAAATCCATCTCCGGCGTGAAGGTTTGTCGGTGAGTGATTCTGTTTCGGGTCGTCGTCTTCGCAGAGGACGTCGTTAG[G/A]TTCGTCGAAGCTGAGAGGGTTTTGCGATGCGGTGCCTCTAGCGTCTGTGCCGCCGCTTCATCCTCCTCACCACCGAAGCAATCTCCTCCCCCGACACCTA	G	A	GAAGGTGACCAAGTTCATGCTAACCCTCTCAGCTTCGACGAAC	GAAGGTCGGAGTCAACGGATTAAAACCCTCTCAGCTTCGACGAAT	CGTCTTCGCAGAGGACGTCGTTA	intergenic	BolC2t11992H(dist=1443),BolC2t11993H(dist=28370)
ZWSNP_45	No	C3	1528680	ATTAAGGTAAAAGTTTTTAAATTATGTATTTAGGTATGTTGAAAAAGAGTTTCCTTCTTCTTAAATTAAACTAAAATCCAAAGTTCCATTACTCATAGT[A/G]ATTGATATCCGACTACAAACTGATTCACACAATATTGATCCTTATATTAAATTAGGAGAGTAGGATCAATAATATACAACCAACAAGTAAAAAAAAACTC	A	G	GAAGGTGACCAAGTTCATGCTCTAAAATCCAAAGTTCCATTACTCATAGTA	GAAGGTCGGAGTCAACGGATTTAAAATCCAAAGTTCCATTACTCATAGTG	GTGTGAATCAGTTTGTAGTCGGATATCAAT	intergenic	BolC3t12874H(dist=1313),BolC3t12875H(dist=1532)
ZWSNP_46	No	C3	4322287	AGAGCTCTTTCGTATGCGGGTAGACTTCAGCTCATCAAGTCTGTCATTGCCAGCATCACAAATTTCTGGTCAGCGGCATTCTGCTTGCCACAGGCTTGC[G/A]TTGACGAAATAGAAAGTATGTGCTCGGCGTTTCTTTGGAGTGGTTCACCAAATAACACGTCCATGGCTAAGATAGCGTGGGTGGAGATTTGTAAACCGTT	G	A	GAAGGTGACCAAGTTCATGCTCTGCTTGCCACAGGCTTGCG	GAAGGTCGGAGTCAACGGATTTTCTGCTTGCCACAGGCTTGCA	AGAAACGCCGAGCACATACTTTCTATTT	intergenic	BolC3t13383H(dist=4826),BolC3t13384H(dist=1766)
ZWSNP_283	No	C3	21800151	TCGACAGCACGACACGTGGCAACGCAGCGTTTCATTAAACCAGGAAATCTGATGGGCTTACTTCGTTCCTCGCGTATTGGGCTGGCCCGACAGCCGTTG[C/T]GCAGCCTCGAACCCTAATTTTGCTTACGCGTGAAACATTTCGTCTCTCTTCTCTACAGCGGCGACGCGTGACGCCTGCGATTCTTCCCTCTCAACTGAAA	C	T	GAAGGTGACCAAGTTCATGCTTGGCCCGACAGCCGTTGC	GAAGGTCGGAGTCAACGGATTCTGGCCCGACAGCCGTTGT	TGTTTCACGCGTAAGCAAAATTAGGGTT	upstream	BolC3t16023H,BolC3t16024H
ZWSNP_284	No	C3	23253340	ATATTGAAAGGACTGGTGTTCGATCACGCTGCTCAGTTCTTCATTGCAGATGATTCTCGTCTTATCCAGTACGTCGATGGATGGTTAGAGAAAGGACTT[A/G]TTCGAGAGTGGAAAGGTGTTGTGGGAGAGCTTGAAGTTGGAGGCAATTTCTCGCAGTTTCCTCCTTCATGGCCTCCAAGATACATTGCTGTTCACGGCAT	A	G	GAAGGTGACCAAGTTCATGCTCGATGGATGGTTAGAGAAAGGACTTA	GAAGGTCGGAGTCAACGGATTGATGGATGGTTAGAGAAAGGACTTG	CTTCAAGCTCTCCCACAACACCTTT	exonic	BolC3t16228H
ZWSNP_290	No	C3	31245038	ATCTAATGACACAAAGCAAAGAGAGCGATAGTTACCTGGACACCGGGGATGATGCCTCGTCCAGCATCAAAGCAAGCACCAGAGATCCTTCCATGCTCT[T/C]TGAGTTGATAGCGAAACGATCGTTCCGAGCTTCCCAAAATCTCAGCAACCAGACTTCAACGGTGTTGAAGCAGCGTCCCGCTTTCAACCTGGCGAGCAAA	T	C	GAAGGTGACCAAGTTCATGCTACCAGAGATCCTTCCATGCTCTT	GAAGGTCGGAGTCAACGGATTCCAGAGATCCTTCCATGCTCTC	GAGATTTTGGGAAGCTCGGAACGAT	exonic	BolC3t17401H
ZWSNP_291	Yes	C3	32433234	AATTTTACCCCAAAAAAAATAACTAACAAGTAACAACTCACCTTAGGTTTAGTAGGAGGAGGAGGTGGTGGCGACGATGACTTGGGCAAAGGCTGAGAC[A/G]CCGAGGTCGAAGGTGCAGACTCATCTTTCATGGGTTCTCCCTGCAAAAGTCAAACAACCAGACGGTCACGATTTCATATTCATATAGTGACCGTTAGATT	A	G	GAAGGTGACCAAGTTCATGCTGACTTGGGCAAAGGCTGAGACA	GAAGGTCGGAGTCAACGGATTACTTGGGCAAAGGCTGAGACG	CCCATGAAAGATGAGTCTGCACCTT	exonic	BolC3t17545H
ZWSNP_292	No	C3	33826585	ATAAATTACCACTTCTCCAACTACGTAGAGTTTAATTATCCTTTCTCACCACCGCTTCGAAAACCCCTAATGTTTGATGCTATAAATAAGTGATGAAGA[T/C]TTCTCCAAATAGCCCTGCTTCATCCTCTTCATTATACTTTGTCCTTACAAACAGAGATTGCAATAAAGGTGTCCTCTCCAGTCATGTTTTCGGATCTGAA	T	C	GAAGGTGACCAAGTTCATGCTTAATGTTTGATGCTATAAATAAGTGATGAAGAT	GAAGGTCGGAGTCAACGGATTATGTTTGATGCTATAAATAAGTGATGAAGAC	GGATGAAGCAGGGCTATTTGGAGAA	exonic	BolC3t17671H
ZWSNP_294	No	C3	35872424	TGACGGTTCCACTATCAGGCTTTTGATCATCTGAAGCCCTTCCTCTGCATCCATAGGGTCCGAAATTACCTCAGATCCTACAGCTTGAGTCTTGGCCAG[G/C]TCTTCTTGAAAATCCTGAGAGGGGAGAGTTTTCTCAGACTCTTTAGGATTTTTTATTTCTCCCTCCTCCTGAACTACTTCTTTTGGAGCTCTTGACTGAC	G	C	GAAGGTGACCAAGTTCATGCTTACAGCTTGAGTCTTGGCCAGG	GAAGGTCGGAGTCAACGGATTTACAGCTTGAGTCTTGGCCAGC	CTCTCCCCTCTCAGGATTTTCAAGAA	exonic	BolC3t17901H
ZWSNP_295	No	C3	37330320	TGGAAGCTATTCACTTAGATGTTTTCTCAGGTTTTGATGGCGACAACCTCGTTGCGGAGAACAAAGGAAAAGAGTTTGATTGGGTTGCCACCTAAGAAC[T/G]TCAGATATATGATCACATGGAAGGAGAAGCCAAAGGTCTTGTCCAGAATCTTATAAACAGTGGAAGCTTGATGCGTAACTACTCAACTGTTTTGAGCATA	T	G	GAAGGTGACCAAGTTCATGCTTTGATTGGGTTGCCACCTAAGAACT	GAAGGTCGGAGTCAACGGATTGATTGGGTTGCCACCTAAGAACG	TGGCTTCTCCTTCCATGTGATCATATAT	exonic	BolC3t18064H
ZWSNP_296	Yes	C3	37542058	GTTTTTCTAATCTGATTATGGGGCTTCACTAGAGTAATGGCTTACAGATTTTAAGTAGTTGTTTTTATTTTTACAGCACCTTGCCGCAGCAATGCTCAT[A/G]TTTCACAGACGTTCCATGCAATCCTCATCTCCATATGCCTCCCGTCGAATTGCATTTCTAGATCGGTGGTTTGTGAAATCATGGGTTAATGACTTTGAGA	A	G	GAAGGTGACCAAGTTCATGCTGGATTGCATGGAACGTCTGTGAAAT	GAAGGTCGGAGTCAACGGATTGATTGCATGGAACGTCTGTGAAAC	CACCTTGCCGCAGCAATGCTCAT	exonic	BolC3t18090H
ZWSNP_298	No	C3	40014231	TCACTTGGTTGGTGCATCTCAATCGTTGTCCGACGAAAGACAAAATCGTTGGCTGGGGATTGCAAACTGATCCTAGGTGCGTCCTGTGTAACATGGTCC[C/T]GGAGACAAGAGACCACCTCTTCTTCGACTGTAACTTCTCCTTCTCGACTTGGAGCGCCCTAGCAACAAAGGCAAGAACACCGCAGATTCGCCAGTGGAAC	C	T	GAAGGTGACCAAGTTCATGCTAAGAGGTGGTCTCTTGTCTCCG	GAAGGTCGGAGTCAACGGATTGAAGAGGTGGTCTCTTGTCTCCA	ATCCTAGGTGCGTCCTGTGTAACAT	upstream	BolC3t18372H
ZWSNP_67	No	C3	60532335	ACCTGATTGTATATTGATTGATTAAATCTGAAACATGGCAAACCCTAATCAAGGAATCGAAAACCCTAAAAGAAGCTAGTGTCCGATTTTAAGATTGAT[T/C]TTGATTGTTTGATTTCTTATTTGATTTGAGGTTTAGGAATGATTAGATTGCTTGAATTAAATACAAATACTTAAGGCCTTGAAACCTCAAACATAAGTTG	T	C	GAAGGTGACCAAGTTCATGCTACCTCAAATCAAATAAGAAATCAAACAATCAAA	GAAGGTCGGAGTCAACGGATTCCTCAAATCAAATAAGAAATCAAACAATCAAG	AAAGAAGCTAGTGTCCGATTTTAAGATTGAT	NONE	C/C
ZWSNP_68	No	C3	63634318	ATCTACAAACTCTTCTGTAGATGCATGGGAAAAACCTCCTTCCGAGATGGTCAAGTGCAATGTGGGAATGGCTTGGGTTGACGCTGGTCCGGTGAATGG[A/C]TCCAGTTGGATCTTAAGAGATGATCACGGCCAACCCCTACAGCATAGTCGTGAAGCCCTTACCGGCTCCTCCTCCAAAATGGAGTCAGATTTGAAATCTT	A	C	GAAGGTGACCAAGTTCATGCTGACGCTGGTCCGGTGAATGGA	GAAGGTCGGAGTCAACGGATTCGCTGGTCCGGTGAATGGC	GGGGTTGGCCGTGATCATCTCTTA	downstream	BolC3t20485H,BolC3t20486H
ZWSNP_69	No	C3	64453396	ATGCCATACTCTGTGGCTAAGCGCCTTGGATTCACGGATTTCAAACCTACCAGGATGTCCCTAGTGTTTGCTGATCGCTCAGTGAAATCTCCGGTCGGA[T/A]TTATCGAGGATATCCAAGTTCTTGTTGGGAACACGCTTGTCCCTGCCGATTTCGTTGTTTTGGAACTCGAGGAAGAGTCAAAGGATCCTCTGATCCTAGG	T	A	GAAGGTGACCAAGTTCATGCTCTCAGTGAAATCTCCGGTCGGAT	GAAGGTCGGAGTCAACGGATTCTCAGTGAAATCTCCGGTCGGAA	GCGTGTTCCCAACAAGAACTTGGATAT	intronic	BolC3t20569H
ZWSNP_72	Yes	C3	70071321	AAGACAAGATATTAATAACGTAACTGTAAGAACGTCAGAAAGAGACAGTGGTGCTTACATTCTCATCGATAAGCAACATGTCAACGCTCATAAGCTCTC[A/T]GGCCTTGTTGATATTCTTGGCTTCCCAGAACCTCAGCAGGCGGACCTCCGCAGTGTTAGAGCATCGGCCTGCTCTCAAGTTCTAAAGGAGCGTGTATGAA	A	T	GAAGGTGACCAAGTTCATGCTACATGTCAACGCTCATAAGCTCTCA	GAAGGTCGGAGTCAACGGATTACATGTCAACGCTCATAAGCTCTCT	GAGGTTCTGGGAAGCCAAGAATATCAA	upstream;downstream	BolC3t21218H;BolC3t21219H
ZWSNP_309	Yes	C3	71347851	CCTCTACCTCATTACCAGACTTCTCAGCAGAACAATTGCAGACTCTCGCTCAACTTATCCACGACAAGTCTACCAACAAGGATAAGCTCTCTGGTAAGC[T/C]GACTCATGGGAATGTGATACTCGACACAGGAGCGTCACATCACATGACCGGAGTTCTTTCCTTGTTAACAGATATTGTTGATATCCCACCTTGTGCTGTT	T	C	GAAGGTGACCAAGTTCATGCTACAAGGATAAGCTCTCTGGTAAGCT	GAAGGTCGGAGTCAACGGATTAAGGATAAGCTCTCTGGTAAGCC	CCTGTGTCGAGTATCACATTCCCAT	intronic	BolC3t21362H
ZWSNP_314	No	C4	2141088	AGGCTTCTCTTGACCAAACCTCGGAGACCCTTGTCCTCTTACTCTTGCCTTTGCAGATGCAGTTGCAATAAGTTTGAACCAGACTGTTAAAGGACGCAT[T/C]TGATAAGAAGATACATGAGGTATGCAACGAATATAATCATCACCAAATTTTCAATTTCAAGCAAAGCTTAGAACTTTATAAAAGGAAACCAAATTTTCTG	T	C	GAAGGTGACCAAGTTCATGCTGAACCAGACTGTTAAAGGACGCATT	GAAGGTCGGAGTCAACGGATTAACCAGACTGTTAAAGGACGCATC	TATTCGTTGCATACCTCATGTATCTTCTTAT	upstream	BolC4t21847H
ZWSNP_81	Yes	C4	13514551	TTGATTTTTGGTTGTGTTTTTAGATGATTTTCAGGCATGTAACACGATCAGGTAAGAGATCGATCGATCCAAAGAATCAGAACGGGCGATCTAGGTATA[C/A]GATCGGTCGATCCAGGATACGTGGAGCGGTCGATCCAGGGCACGGATCGGTCGATCCATACGCATGGGATCGGTCGATCTCAGGTAAGTAATTTCCGGTT	C	A	GAAGGTGACCAAGTTCATGCTCAGAACGGGCGATCTAGGTATAC	GAAGGTCGGAGTCAACGGATTATCAGAACGGGCGATCTAGGTATAA	CCACGTATCCTGGATCGACCGAT	intronic	BolC4t23338H
ZWSNP_82	No	C4	14061110	TCCTCAGGCGTTTTTGTCGCAAAGGTGATGGAAGATTTGGTGACATTTATCTTCTGTCCCGAGGCTTGTTCATAGCTGCGGAGAATATTAATCAGAGCC[A/G]TGCAGCTATCCTGGTCTGTCTTGAGAAAGAACATGGTGTCGTCTGCGAACAGTAGATGATTTATCTTTGGCCCTCGTCGACCTGCACTGATTCCCTTGAG	A	G	GAAGGTGACCAAGTTCATGCTCTGCGGAGAATATTAATCAGAGCCA	GAAGGTCGGAGTCAACGGATTTGCGGAGAATATTAATCAGAGCCG	ATGTTCTTTCTCAAGACAGACCAGGATA	intergenic	BolC4t23405H(dist=6239),BolC4t23406H(dist=1779)
ZWSNP_330	No	C4	34686799	GATCGAGTTTGTAGTCTCATCACCAATCACTGACCAAGCACCTTTAAAGAAGCCAGAGGTTAACCCATCCGGCCCAGGGGCTTTATTTGGGTTGAGCTT[T/G]AAGAACAGAGCCTTTATTTCTTCCCAAGAAGGCGTAAGAACCATCTGTTGAGATTCAAACTCAGATAGCTGAAACCCCGTGAGTTCAGCAAACCAGGAAG	T	G	GAAGGTGACCAAGTTCATGCTAGGGGCTTTATTTGGGTTGAGCTTT	GAAGGTCGGAGTCAACGGATTGGGCTTTATTTGGGTTGAGCTTG	CTTGGGAAGAAATAAAGGCTCTGTTCTT	exonic	BolC4t25041H
ZWSNP_331	No	C4	35980381	AGTCTGTCGTCATCGCTTGTAACAGCCGTGAAGTAACCGGATTTTGTTGAATATTCTCCTGATCTTGTGCCCAACCAGATGAGTTTGTCAGGAGCTCCC[A/G]TTAGGCTTGGATGAATTGCGAGAATTCTCTCTTCATAATCAGGTATGTTACGTCTGATTTTTAGGACATCCCATTCTTTTGTTTCCGGAATGATAAGATC	A	G	GAAGGTGACCAAGTTCATGCTAATTCTCGCAATTCATCCAAGCCTAAT	GAAGGTCGGAGTCAACGGATTTTCTCGCAATTCATCCAAGCCTAAC	GATCTTGTGCCCAACCAGATGAGTTT	exonic	BolC4t25169H
ZWSNP_332	No	C4	38250419	TTCAATCTGAACCACAGTATGTGTTGAAATCAATTCTTTCTCTCCACATGATTCTCGCACCTGAAGTCCCTGACGTTGTGCTTGCTCCACTTGCTTAAA[T/C]ATTGGAATACAAACAAAGGATGTGATCTCTGTTTTTCCATCGTCTCAGTCTTCTTCACAGGTGTGATAGCTTCTGTCTCACACGTCAATACAGTCCCATT	T	C	GAAGGTGACCAAGTTCATGCTGTTGTGCTTGCTCCACTTGCTTAAAT	GAAGGTCGGAGTCAACGGATTTTGTGCTTGCTCCACTTGCTTAAAC	CAGAGATCACATCCTTTGTTTGTATTCCAA	exonic	BolC4t25403H
ZWSNP_92	No	C4	47466904	AGGCAAGTGGTATTGTCTACAAGAAAAGGCAAAGTTAATCAAACAAGAAATACATCTAATCAAGAAAAGCATGTAAACAAATAGAGAGAGTGAGGTTCT[A/T]ACGACGCCACTTTGGAAACCAGGAAGCAGCGGCTTAAAGAAATGAGGTTCATGTGGATTCGCCATCTGCAAACAAGAAACGAATGTAAACAATATCAGTA	A	T	GAAGGTGACCAAGTTCATGCTGTAAACAAATAGAGAGAGTGAGGTTCTA	GAAGGTCGGAGTCAACGGATTGTAAACAAATAGAGAGAGTGAGGTTCTT	GCCGCTGCTTCCTGGTTTCCAAA	intronic	BolC4t26393H
ZWSNP_95	Yes	C4	56401194	TATTTCTCAATTCAATCATAGATCTATATATAATTATATTGATGTTTAATTAATTATGAACACTTTTCCTCAAAAGAGAAAGGCTTAGTGATGTATAAA[G/T]TAACATTGCATGTTTGCTGTGAATAGGGAGGCTGTGGTGGAAGAACTAGCCATGTTGGGAGCAAGAGTCCACACATGTGCCAGAGACGAAACTCAGCTTC	G	T	GAAGGTGACCAAGTTCATGCTCTATTCACAGCAAACATGCAATGTTAC	GAAGGTCGGAGTCAACGGATTCCTATTCACAGCAAACATGCAATGTTAA	CTCAAAAGAGAAAGGCTTAGTGATGTATAAA	intronic	BolC4t27371H
ZWSNP_347	No	C4	63905261	AATTCGCACATCTATAAATAAGGGATGAAGAACTCTCCAAATCTCATACTTTCACCGTATTATTTATACTACCCCTTTCAGAAAAGAGCTTCCAAAGAT[A/G]GTAACCGCTCCAATCCTGCTTTCCATCTGAAGAGTGGCAGTGCCTCTAAGACGGTTTTGACGAGGCTTTGGGAGGCAGAACGTCAAGAAATCTGGAGAAC	A	G	GAAGGTGACCAAGTTCATGCTCCTTTCAGAAAAGAGCTTCCAAAGATA	GAAGGTCGGAGTCAACGGATTCTTTCAGAAAAGAGCTTCCAAAGATG	ATGGAAAGCAGGATTGGAGCGGTTA	exonic	BolC4t28520H
ZWSNP_348	Yes	C4	65211520	CTTGCTAGGATTGTATTCCTGAGGAGCTTGTCAATATCCTTGCAGAGTCTGGCCGGTGTAGAAGAGATGCGTTGATGAAGACGGTTGTTGCGCTCGATC[T/C]AAATATTGTATATGGTTGCCTGAGCTGCAAGGCGTCTAAGTGTGAGAGGGCTTGTTGTGTCTCTAGTGTCAAGCCAAGCAATAAGAGCGGACCAGGTATG	T	C	GAAGGTGACCAAGTTCATGCTCAGCTCAGGCAACCATATACAATATTTA	GAAGGTCGGAGTCAACGGATTAGCTCAGGCAACCATATACAATATTTG	GAGATGCGTTGATGAAGACGGTTGTT	intronic	BolC4t28762H
ZWSNP_349	No	C5	3721101	TCAAATTACTTACTTTGATCTATTAAGTTTATGAGGAATATATAATTCATTCTTATCGGTGTTAATATTATTGCAGCTTGGAATTTACTGAAGTGGATG[T/A]TCTAAAAGCTAGAGTTAGATATTTAGAGATCACCAAACAAATTGACAAGTTCCTATCTCATTATTCCCATCCAAACAATCTATAAAGTCCTATAACTATC	T	A	GAAGGTGACCAAGTTCATGCTGATCTCTAAATATCTAACTCTAGCTTTTAGAA	GAAGGTCGGAGTCAACGGATTGATCTCTAAATATCTAACTCTAGCTTTTAGAT	TTGCAGCTTGGAATTTACTGAAGTGGAT	exonic	BolC5t29510H
ZWSNP_351	Yes	C5	6690293	CTACCTGTAGAAGAAGAGAACACAAGTTAAAGCAGAAGCAAAGTAGTAACATTGAAGATATAGACAACACAAACAAGTCAAATGAGAAGACTTACCATC[A/G]ATTCTGCTGAAGTGGTTGATCAGTAGTTCAGTACACTCCTTCCTTTCCGGACATACACACAGTAATGGAGTTGTCGTCCCGTCTCCAACCACGTTGAACA	A	G	GAAGGTGACCAAGTTCATGCTCAAGTCAAATGAGAAGACTTACCATCA	GAAGGTCGGAGTCAACGGATTAAGTCAAATGAGAAGACTTACCATCG	AACTACTGATCAACCACTTCAGCAGAAT	exonic	BolC5t29967H
ZWSNP_100	No	C5	7664036	ATCTCCATAAAGACTTCATTGTTTGCTACTTCAAAGGAAGACCGCCACCTTACAGTCAGATCCAAAGCGTCCTGAACCACATGTGGGGAAAGGGTAAAC[A/G]CCTGGAAATTCACAACAACCCTAATACAAGATCAGTGCTAGTTCGGATAACTAGTGATTGGCTCAAACAAAAGATTCTTGAAAAAGGTATATGGTATGTA	A	G	GAAGGTGACCAAGTTCATGCTTATTAGGGTTGTTGTGAATTTCCAGGT	GAAGGTCGGAGTCAACGGATTTTAGGGTTGTTGTGAATTTCCAGGC	AGATCCAAAGCGTCCTGAACCACAT	intergenic	BolC5t30119H(dist=27920),BolC5t30120H(dist=10480)
ZWSNP_101	No	C5	9451634	GAACTCTCGCGACGCTGGCTCTCCTCAAATCGAAAGGTAAGTGTCTCTTGTGTTCTTCGATTTTGCATGTGTTTAGATTTTGAATCTTATTGTTCTGAT[G/A]GGCTATTTTGTGTTTGTTATATGTTGGTTAGGTGTATTGCTGGTGATGGAGCCCTCTCTCGGTGGAGACGAAGCCTTTGTTCTGTCTCGTCGATTTGGTG	G	A	GAAGGTGACCAAGTTCATGCTCCAACATATAACAAACACAAAATAGCCC	GAAGGTCGGAGTCAACGGATTAACCAACATATAACAAACACAAAATAGCCT	CATGTGTTTAGATTTTGAATCTTATTGTTCTGAT	intronic	BolC5t30398H
HFKASP_6	No	C5	11146757	CTTACGGACTGTATACGTTACTTACAGAGGAAGAGCTATTGGATCGGTGAAGCTTCTGGAGGAGACTAGGTTTGTTCTCTTCTTCTTCTTCCTCGTGCTT[A/C]TGGTGAAGCTTCTCGAGGAGAGTAGGCTTATGCTCCCTCTCTTCCTCTTCTTCGTGCTTCGCCACAAACGCCGGCGGTTCCGAGACCTGAGCCTTGTGCT	A	C	GAAGGTGACCAAGTTCATGCTCTCTTCTTCTTCTTCCTCGTGCTTA	GAAGGTCGGAGTCAACGGATTTCTTCTTCTTCTTCCTCGTGCTTC	TAAGCCTACTCTCCTCGAGAAGCTT	exonic	BolC5t30605H
ZWSNP_103	Yes	C5	13134220	CTAAGCTTGCAGGCTGTGAAAGAAGAGAGTCAATGCACTGCAAGCAACGTTGGCACAAGATCAATGATCTTGTGTGCAAGTTCTGTGGAGCATATGAAG[A/C]TGCAGGGAGAAAGAGAACAAGTGGCCAAAATGAGAATGATATTCTCAAACAAGCTCACAAAATCTTCTTCAACAACTATAAAAAAAATTCACACTCGAGC	A	C	GAAGGTGACCAAGTTCATGCTGCAAGTTCTGTGGAGCATATGAAGA	GAAGGTCGGAGTCAACGGATTCAAGTTCTGTGGAGCATATGAAGC	CATTCTCATTTTGGCCACTTGTTCTCTTT	intergenic	BolC5t30843H(dist=18782),BolC5t30844H(dist=22825)
ZWSNP_353	Yes	C5	14232519	CATACTCAACACAGCTTTGACCAATCTTCATTCTATCCTCGTTGTTCTTTTCCGCAGAATCTTCAGAGATTCTAGACTGACCCATAATAATATCCCCTG[A/C]ACTCTTCTCCTCATGATGATACAGAGTCTCAAACTTCTTTTGATCAAGTACCATGTCCTCATCTTTCTCAAATGACTCAATCTCAGATTCACCAATCACT	A	C	GAAGGTGACCAAGTTCATGCTGACTGACCCATAATAATATCCCCTGA	GAAGGTCGGAGTCAACGGATTACTGACCCATAATAATATCCCCTGC	TTGAGACTCTGTATCATCATGAGGAGAA	exonic	BolC5t30978H
ZWSNP_354	No	C5	15314152	CTGCTACCCTGTTAACCAGGCGTGAAGAGGACAAAGTGTTTGGGTTGCTGCTCACTCTCAACTCATCTTATGGGAGCTTGATTAAGCATATTCTAAGGG[A/C]TGATAAGCTACCTGATCTGGATGAAGTATGTGCACAAATCCAGAAGGAAGAGGGATCCGTGAGCTTGTTTGGAAACAAAGGGGACCTAAGTATGGCGCAT	A	C	GAAGGTGACCAAGTTCATGCTGAGCTTGATTAAGCATATTCTAAGGGA	GAAGGTCGGAGTCAACGGATTAGCTTGATTAAGCATATTCTAAGGGC	CATACTTCATCCAGATCAGGTAGCTTAT	upstream	BolC5t31099H
ZWSNP_105	Yes	C5	19531203	AAGAGGAGAAATGCCATCACAGTTCTAGAAGATTCGGAAGGCACACCAGTTTTCAAAGAAGAGCAAATCGGGCAGGTCGTTGTGAGCTATTTCCAGAAA[T/C]TATTTGAATCAGTGGAGGGAAACCGAGAAGAGACGGTCAACTATGCGTTATCGCCTATGATTTCAGGGGAAACAAACGAGCGACTGACCCAAATCCCCAC	T	C	GAAGGTGACCAAGTTCATGCTGGTCGTTGTGAGCTATTTCCAGAAAT	GAAGGTCGGAGTCAACGGATTGTCGTTGTGAGCTATTTCCAGAAAC	CTCGGTTTCCCTCCACTGATTCAAATA	intergenic	BolC5t31510H(dist=9883),BolC5t31511H(dist=19323)
ZWSNP_106	No	C5	21319683	CTAATAGGGTTATGATCGGCTTATGATCAGATCCTTCATAGTTCATATACTGGCTGCGTGCTGTAGGGTACAGCTCCGCCCAAGCAGTGTTAGCAACTG[A/C]TCTATCGAGTCTACACCTAACCAGGTGATCACCTCGCTTCCCTCTCCATGAGAGAGGATCGCCTGAGCTCTGAATATCGTAGAGATCGCCTTCGGAGAAG	A	C	GAAGGTGACCAAGTTCATGCTCTGGTTAGGTGTAGACTCGATAGAT	GAAGGTCGGAGTCAACGGATTTGGTTAGGTGTAGACTCGATAGAG	CTCCGCCCAAGCAGTGTTAGCAA	intergenic	BolC5t31668H(dist=5345),BolC5t31669H(dist=10363)
ZWSNP_108	No	C5	24062832	GGAAGAAATTCAAAACTTCAAACCCGTTGTGTCTTGTACATGCACTGCTTCTGCTGAACTTGAGAAGGAGCGAGAGGACGCTAAAATTCACAAGTTTCT[C/T]TTTGGTCTCGATGAAGTGAGGTTCAATACCATTCGATCTCAAATCATTGACGAGGACCCTCTTCCAGAATTAAACACCGTTTATTCAAGAGTCATTCGAG	C	T	GAAGGTGACCAAGTTCATGCTAACCTCACTTCATCGAGACCAAAG	GAAGGTCGGAGTCAACGGATTGAACCTCACTTCATCGAGACCAAAA	GCGAGAGGACGCTAAAATTCACAAGTT	intergenic	BolC5t31910H(dist=1058),BolC5t31911H(dist=10408)
ZWSNP_116	Yes	C5	49988081	TTTCTCTTCGCCTAGTGCAATCTGAACTATTTCCTGTATTTGGAGTCCATTGAGATGTCACGCTCCTCTACCGCAACCTGATACCCTCTCAACACCGTC[G/C]TTACGCAGCAGCAATCCTCATAAGTCTTTCGGATTCCTCTGAGGCTAGTGAAGTACAGTACTACCTTGTTCTTGTCGTCCTCTGTTTCATAAAGGTTAGG	G	C	GAAGGTGACCAAGTTCATGCTTGATACCCTCTCAACACCGTCG	GAAGGTCGGAGTCAACGGATTTGATACCCTCTCAACACCGTCC	GACTTATGAGGATTGCTGCTGCGTAA	exonic	BolC5t34355H
ZWSNP_119	Yes	C6	959308	CGGATTGTGGGAGGCGATCCGTACTGGCGACGTACTGAAAGGGATAGACTGATGAGGCTTGGTCGGCTGTTTCCGTAGACGGCTTGATAGTATCTGATG[A/G]GAGGCGTCTGTACTGACGATGCGGATCAGACGGGAAGGGTTGTCTGAGGCGGTTAGGGCTCGGATCGAGTCTTAACGTTCTGTACCGGCTATGGTACATG	A	G	GAAGGTGACCAAGTTCATGCTCATCGTCAGTACAGACGCCTCT	GAAGGTCGGAGTCAACGGATTATCGTCAGTACAGACGCCTCC	CCGTAGACGGCTTGATAGTATCTGAT	intergenic	BolC6t35226H(dist=4244),BolC6t35227H(dist=45206)
ZWSNP_381	No	C6	7764048	GTCGTCCCTCCAAGCGAGGAAACCACCTTGGATGATGGCTCCAATCCAGAGCTCCGACAAGGCACTAAGGAAACCACGCTTTCACTGCCATCGAGCTCT[A/C]TGTTCATTCCACCGTTAAAGTCCTTCTCTTTACCAAACACGACACTCTCCGCAACCGAATCCGACCTCGACGACCCATCGCCACCAGACCCTCGAATCGA	A	C	GAAGGTGACCAAGTTCATGCTGCTTTCACTGCCATCGAGCTCTA	GAAGGTCGGAGTCAACGGATTCTTTCACTGCCATCGAGCTCTC	AAGAGAAGGACTTTAACGGTGGAATGAA	exonic	BolC6t35873H
ZWSNP_121	No	C6	8927912	CTACGTGGTCTTCTTCATCTTCCAGTCCTCACCAGCCCCACCACCACCTTCGTCGTTGTCTCTTCTATGCTCTTTACATCCGCCTTGATTCTTCTTCTT[T/C]GCTGTGGGATTTGAGAGTCAAGCTTCAGAGATGAGGCGTACTCGTCGTTGCATCCAGCCACCTTCATAGTCGCTCGCCGTCTTCGTGGTCTTCTTCTCCA	T	C	GAAGGTGACCAAGTTCATGCTTTACATCCGCCTTGATTCTTCTTCTTT	GAAGGTCGGAGTCAACGGATTACATCCGCCTTGATTCTTCTTCTTC	CCTCATCTCTGAAGCTTGACTCTCAAA	intergenic	BolC6t36027H(dist=1516),BolC6t36028H(dist=6387)
ZWSNP_122	No	C6	10708305	AAATCTCCTTTGGTAACTCCTTTTCCAATCAATTGGCTGCTCTCAATATCCTGAAACTTCACATCATTAGGACTGAATATAACATTGCAATTAAGATCA[A/G]TAGTGCATTTCTTTACAGATAATGGATTTGATGTGAATTCAGGCATATAAAAGGCTTTAGACACTTTATCAAACAGTTTTAGCTTGCCTATTCCTCTAAT	A	G	GAAGGTGACCAAGTTCATGCTCAAATCCATTATCTGTAAAGAAATGCACTAT	GAAGGTCGGAGTCAACGGATTAAATCCATTATCTGTAAAGAAATGCACTAC	CACATCATTAGGACTGAATATAACATTGCAA	intergenic	BolC6t36220H(dist=69613),BolC6t36221H(dist=145782)
ZWSNP_123	No	C6	12951655	ACCGGTTATTGTACATTCATTGGAGGTAATCTTGTCACTTGGAAGAGCAAGAAACAGAAAGTAGTATCTTGTTCAAGCGCAGAAGCAGAGTACAGATCA[G/A]TGAGGAAGCTAACCAGTGAGCTTATCTGGATAAAGGGGCTTCTAGGCGACTTGGGAATTGAGATCACCACTCCCATGACCATGCACTGTGACAACCAAGC	G	A	GAAGGTGACCAAGTTCATGCTGCTCACTGGTTAGCTTCCTCAC	GAAGGTCGGAGTCAACGGATTTAAGCTCACTGGTTAGCTTCCTCAT	TCAAGCGCAGAAGCAGAGTACAGAT	intergenic	BolC6t36366H(dist=12123),BolC6t36367H(dist=12231)
ZWSNP_386	Yes	C6	16208375	ACCCCTCGCCTTCTTCCAGATCCTTCACCTATGGTCGATTCCTCTTCGGTCTTATCGGATTAACTCGATCTTTATGGCTGTCTTAAGTTCCTCGGACGA[T/C]AAAACGTCAACCTCTAACGCATCCAGAAGACCATATATATAGATTCTTCATGAAATCAGGTATCGCCCTCCTCGCTACTTTTTTCCTCCCCTTTGTCATC	T	C	GAAGGTGACCAAGTTCATGCTGGATGCGTTAGAGGTTGACGTTTTA	GAAGGTCGGAGTCAACGGATTGATGCGTTAGAGGTTGACGTTTTG	ATTAACTCGATCTTTATGGCTGTCTTAAGTT	upstream	BolC6t36657H
ZWSNP_387	No	C6	17373057	TGTATTTTGCATATCGCAATATTTGGCATAGCTCCTACACGTCGGATCCCGTTGGAGTGTGCAAAGCGAGTACTTGATTTTGAAGCTTTCGAGAGATAT[T/C]CATGGGGTCGAGTTGCATGTAAGAGTTTGATACACTCCATTAAGTGTGTCAGTTATGACGCAAAGAAATCATATACAATGGAAGGATTTGTGTACGTGCT	T	C	GAAGGTGACCAAGTTCATGCTTACTTGATTTTGAAGCTTTCGAGAGATATT	GAAGGTCGGAGTCAACGGATTCTTGATTTTGAAGCTTTCGAGAGATATC	TTAATGGAGTGTATCAAACTCTTACATGCAA	exonic	BolC6t36784H
ZWSNP_126	No	C6	18272469	TATTTATCTTATTATGCAGCTATGTATACTGTTGAGTTCCAAAAGCGTGGTCTACCACATGCTCATATATTGTTATTCATGCATCCCAGCTCTAAATTC[T/C]CTACGACTGACCACATTGACAAGATAATTTCAGCAGAGATTCCAGACAAATCCAAAGAGCCAGCGATTTATGAAGTGGTGAAAGACACGATGATTCATGG	T	C	GAAGGTGACCAAGTTCATGCTTATTCATGCATCCCAGCTCTAAATTCT	GAAGGTCGGAGTCAACGGATTTTCATGCATCCCAGCTCTAAATTCC	GAAATTATCTTGTCAATGTGGTCAGTCGTA	intergenic	BolC6t36904H(dist=3228),BolC6t36905H(dist=7413)
ZWSNP_389	No	C6	18961568	GCAGATCAAACATTGGGAGAAAGGTACCAAAACCATTGATGAGTATGTACAAGGTTTCACTACCCGATTTGATCAAGTTGCGTTACTGGGAAAACCTTA[T/C]GATCTGGAGGATCAAATTGAACATATCTTGGAGGGCTTAACCGAGGAGTACAAGCAACTTGTAGATCAAATCGAAAGTCGTGACTCCACTCCCACCGTTG	T	C	GAAGGTGACCAAGTTCATGCTGATATGTTCAATTTGATCCTCCAGATCA	GAAGGTCGGAGTCAACGGATTATATGTTCAATTTGATCCTCCAGATCG	ATCAAGTTGCGTTACTGGGAAAACCTTA	upstream	BolC6t36958H
ZWSNP_129	No	C6	30099818	GAATAGTCAAACAAACAGAATTTTTTTTTTATAGTAAAAAACATGTCGGACGTTCGACAACTGTCTCGCAACGAGCTTCTACCAAGAGATATAAATGTT[T/A]CTTGCACAGCTCGTGAAGTCCTCTGAAACCGACTTACGTTACGCAATGGCGTCGACGCCGGTTCTGGGGTTGGCAGCAGGAGACTCACGTATATACAAGG	T	A	GAAGGTGACCAAGTTCATGCTGGACTTCACGAGCTGTGCAAGA	GAAGGTCGGAGTCAACGGATTGGACTTCACGAGCTGTGCAAGT	GCAACGAGCTTCTACCAAGAGATATAAAT	upstream;downstream	BolC6t38190H;BolC6t38189H
ZWSNP_136	Yes	C7	3827298	TTAATATTTCTAGGTCGATTCCGACTTCAAATTTGATTATGTTGTTGTTTGTTCTTTGGTTTAATTTAACTTCTTGACTGCTTAGAGAAATGGGATATC[G/A]AAAGAGTGTTCAACATAACTGTAGATAATGCCACATCAAACAGTTTAGCAATGATAAATTTTAAAGAAGCTTTTAAGGAAAAAAAATGGAGATGAGACAT	G	A	GAAGGTGACCAAGTTCATGCTGACTGCTTAGAGAAATGGGATATCG	GAAGGTCGGAGTCAACGGATTTTGACTGCTTAGAGAAATGGGATATCA	GCATTATCTACAGTTATGTTGAACACTCTTT	intergenic	BolC7t40578H(dist=5844),BolC7t40579H(dist=4558)
ZWSNP_402	No	C7	3870154	TTCTGACTTTTTTAACCTCTTTTTTCCCTTGAGTTGGTTCTGGTAACAGTTACCCTTTTTTTTGTTTGATGTTAAACAGGAAAGATCTGAGTCAGGTTA[A/C]AATAACTGCTGATGAGATTAGAGGATGGAAGGATTTGTCTATGGTTGCTTATGAAGCTGCCGTTTGGGACAGTTTGGGACATAAATTTTGTTCCCCAACA	A	C	GAAGGTGACCAAGTTCATGCTAAACAGGAAAGATCTGAGTCAGGTTAA	GAAGGTCGGAGTCAACGGATTACAGGAAAGATCTGAGTCAGGTTAC	CCATCCTCTAATCTCATCAGCAGTTATT	exonic	BolC7t40582H
ZWSNP_137	No	C7	6016976	TGAAGTCAGTTCCTCGAATGCCCTCACGCTCAACGACGTCCCCGCCTCGGCCGCGATCACCGACAAAACAACCATCAGGCGAAGCGAGCCATTCATTAG[T/C]TGACTCAGAGCAACACCCCTGCGAACGCGTAGGCCGTGACGATTCGGGGAATCGGAAACCACAGCTTCGTGTCGTTTTGGAAGTACGACTCGTAGACACA	T	C	GAAGGTGACCAAGTTCATGCTCAGGGGTGTTGCTCTGAGTCAA	GAAGGTCGGAGTCAACGGATTAGGGGTGTTGCTCTGAGTCAG	ATCAGGCGAAGCGAGCCATTCATTA	intergenic	BolC7t40780H(dist=8690),BolC7t40781H(dist=1212)
ZWSNP_140	No	C7	11221331	TCTTCAAAGTAGTCTACTGCTACTTTCTCTACTCCATTATCCTCTGTAATCCAATTTCCTGCTGCATCATGGAGTCCGACAATCCTATTACGTACCCTC[T/C]GTTGCTTAGTGAGAGCATGATAGAATTTCGTGTTGAGATCCCCCGATGAATACCACATATTTCTACTTTTCTGATGCCAATACTCCTCTTCGTCCTTATA	T	C	GAAGGTGACCAAGTTCATGCTATTCTATCATGCTCTCACTAAGCAACA	GAAGGTCGGAGTCAACGGATTTCTATCATGCTCTCACTAAGCAACG	CATGGAGTCCGACAATCCTATTACGTA	NONE	C/C
ZWSNP_146	Yes	C7	25321497	AAGTAGATATGGCTTCTGCTTTCCTCATCGTCACCACAAAGTAAACATACTGAATCTGATTGGAGGCCCCATGATCGCAACCTATCACGTGTTGGGCAA[T/C]GATTCAGAGTTACAAGCCAAGCAAAGAAACTGTGCTTTGGTACTCCTCCAGTAATCCAGACCGCCCTAGTCCATGGTAAAGTGTTTGTTTCTCCCTTTAG	T	C	GAAGGTGACCAAGTTCATGCTTTTGCTTGGCTTGTAACTCTGAATCA	GAAGGTCGGAGTCAACGGATTTTGCTTGGCTTGTAACTCTGAATCG	CGCAACCTATCACGTGTTGGGCAA	intronic	BolC7t42244H
ZWSNP_415	No	C7	29065787	ATTCCAAAGAATCCTTTAATCACTCAAGTTAATTAGGGTTAAAAGGAAGTCTCAAAAACTTGAATACTAGTTCTTATACCTTGGTGACAGAAAGAGCAG[C/T]TTGGATGACAAAGTTAGCATACGGGTCTTGAATCAGAACATCAAAATACGGCACAGAGACGAGTTCACGCACTATCTGAGGACGGCTCTCTGGACAATTT	C	T	GAAGGTGACCAAGTTCATGCTCCTTGGTGACAGAAAGAGCAGC	GAAGGTCGGAGTCAACGGATTATACCTTGGTGACAGAAAGAGCAGT	GACCCGTATGCTAACTTTGTCATCCAA	exonic	BolC7t42675H
ZWSNP_417	Yes	C7	30266262	AAAATTCATAAATACGTGGAGCCGTTTTGGATCATTGTGGAAGACAATGATTGTGAGAAGATCCTTCATCATGAGTATTTTCTATTGAAGAAGCAGTAT[A/G]TCAGTGAGGATCACACCTTGAACTTCACTGTCCCAATCTTTGAACCGCTGCCACCTCAGTACTTTGTCCGAGTGGTTTCAGACAAGTGGCTTGGGTCGCA	A	G	GAAGGTGACCAAGTTCATGCTCATGAGTATTTTCTATTGAAGAAGCAGTATA	GAAGGTCGGAGTCAACGGATTATGAGTATTTTCTATTGAAGAAGCAGTATG	GGGACAGTGAAGTTCAAGGTGTGAT	exonic	BolC7t42794H
ZWSNP_150	No	C7	34038341	CAAGAGAATTTCCTTCCCACCTTGTGATAGAGATTTCGAGAACCAACCCCTCAGTCTCCCCTGTAGCTTTTCCTTAAGGAAGTTCAGCATCTTGACTTT[G/A]GAACCACTAAAGCACTCAGGTAAACCTAAGTAAGACCCTTCACCACCTTCCTGGTCTATACCTAAGATACCTTTGATCTCTTCCTTCGCATCAGGAGGAA	G	A	GAAGGTGACCAAGTTCATGCTTTAAGGAAGTTCAGCATCTTGACTTTG	GAAGGTCGGAGTCAACGGATTCTTAAGGAAGTTCAGCATCTTGACTTTA	TTAGGTTTACCTGAGTGCTTTAGTGGTT	intergenic	BolC7t43208H(dist=11934),BolC7t43209H(dist=10042)
ZWSNP_420	No	C7	34990956	AAACAAATCTGGCGAAACAACACTCTTGCACAATAGATCCGGCGGTCACTAGGAGACAGAGATTTAACCGAAGTAGCTTAGCTCCATAGAAACCTTGGT[C/G]AGATGGGGCTGCCTTGATGTTGGGTGTATAGTAGAGGCGATGCCGAGATGAAATGATGCTCTTGACCATTATCCATAAGGGGACGCAGACTGAGATCCAA	C	G	GAAGGTGACCAAGTTCATGCTAACATCAAGGCAGCCCCATCTG	GAAGGTCGGAGTCAACGGATTAACATCAAGGCAGCCCCATCTC	TAACCGAAGTAGCTTAGCTCCATAGAAA	exonic	BolC7t43276H
ZWSNP_421	No	C7	36011275	GAAGGACGGAATGTGAAATCAGAGAGTGAAGAACGGCGAAGAACTCTGTCACGGAGACGTCCAACACTCAGAGTCCTGCTAAAACTAACATTCCGATCA[G/A]CGGAAGGTTCACGAACAACTTGCCTTTCCATACCATTAACTACTACTCTCGAAGAAGAACGATCTTCTCCATATCTCATGGCATCAATGTCTCTAACTAC	G	A	GAAGGTGACCAAGTTCATGCTCCTGCTAAAACTAACATTCCGATCAG	GAAGGTCGGAGTCAACGGATTTCCTGCTAAAACTAACATTCCGATCAA	GGAAAGGCAAGTTGTTCGTGAACCTT	exonic	BolC7t43374H
ZWSNP_423	No	C7	37538043	CCCAATGCTTGACAATGCTTAAGCAATCCCTTAAAGCAATCAGGGTCAGTGTGAAGGCAAAATATGTAGCAAATACAGACACAATGGAACCCTTAGCAG[T/A]TTGCAACACTCATGCGATGGATAGCGCATGCGAGGATTGTTATTACTTTAAGAAGATGAAAGAATTTGTTGACTACATTCGCAACAAAAAACAGTAGACA	T	A	GAAGGTGACCAAGTTCATGCTCTATCCATCGCATGAGTGTTGCAAA	GAAGGTCGGAGTCAACGGATTCTATCCATCGCATGAGTGTTGCAAT	AGCAAATACAGACACAATGGAACCCTTA	exonic	BolC7t43565H
ZWSNP_424	No	C7	39345818	AAAGTTACACAGTTTTTCCACAACAATTGACGCTCAACGTAATTCTTCACAACAAAATCCTCATATCAGGTTATGGCAAATCGCAGATTGTTAGATGCA[C/T]CTGATGGTTATTGACTATGAGAATTATGGAATACCTAATGCCGAGTACCATTCAATTGTGAGGAGGCGGTAGAGAAGTCGATTCCATTCTCCAGGTTTCA	C	T	GAAGGTGACCAAGTTCATGCTGCAAATCGCAGATTGTTAGATGCAC	GAAGGTCGGAGTCAACGGATTGGCAAATCGCAGATTGTTAGATGCAT	GGTATTCCATAATTCTCATAGTCAATAACCAT	upstream	BolC7t43800H
ZWSNP_154	No	C7	41427984	TTGTTCAAGCAGCTGTTCTGCTTCATCCTTCTTTTGTTACGGTCGATGATATCAAGAGTAAGCGATTATTGGTACTTTGATAACATAGATATTTTCATC[A/T]TGTATTCCTCGCATAAACATGGTTACATGAGTCTCATGCCTCGCCTAATAGTTTGGTGCAGGTGGGAAGGTGTCAATTGCTATACTAGGAGCTGAGATTG	A	T	GAAGGTGACCAAGTTCATGCTATTGGTACTTTGATAACATAGATATTTTCATCA	GAAGGTCGGAGTCAACGGATTATTGGTACTTTGATAACATAGATATTTTCATCT	CTCATGTAACCATGTTTATGCGAGGAATA	intronic	BolC7t44028H
ZWSNP_160	Yes	C7	57785635	GAGAACCATTTTTTTACCTCCTCATGAAACTCTGCCTCTATGCCAAGCCCAAATGGCCACCAACGTGGCAATGTCCTCATCTTCTCCGTTGAAAGAGGA[G/C]TGTGCTGTGGCTGTCAAGTTCTTGGGACCTCAACTAAGCATTTGTAAACCGGCTCAAAGCAACGCCGATCGCGAGTGGATCAACATCAGAATCTCAAACC	G	C	GAAGGTGACCAAGTTCATGCTGAACTTGACAGCCACAGCACAC	GAAGGTCGGAGTCAACGGATTGAACTTGACAGCCACAGCACAG	GCAATGTCCTCATCTTCTCCGTTGAAA	exonic	BolC7t46703H
ZWSNP_162	Yes	C8	403076	TCAGGAGAAAACTCAAGAATGGTGGTGATTCCAGTTACTCTTAAAGGAGCTAACTATCTACATTGGGCAAGGCTTGCTAAGACAGCTCTTGGAGGCAGA[T/G]GGCTTTGGGAGATTGTTGAAGAAGGCATGCCACAAAAGAAGACTATCCTAGGAGAGGATGGCAAAGAGGTTGTTCTTGCTGATGCTGGCGCCAAGAAGAA	T	G	GAAGGTGACCAAGTTCATGCTCTTCTTCAACAATCTCCCAAAGCCA	GAAGGTCGGAGTCAACGGATTTTCTTCAACAATCTCCCAAAGCCC	GCAAGGCTTGCTAAGACAGCTCTT	intergenic	BolC8t46844H(dist=2319),BolC8t46845H(dist=4929)
ZWSNP_163	No	C8	2889505	CTATTATTGTAATTCGTTGTGAGTTTGGAGTCAAAAAAGCAATGGCTTCTTGTCTGGTGATTGATATTTGATAATTTAATAAGTTGTCTGTTTCTTCTT[T/C]TTGGTTTGGTCTGTGCTATTGAATACTATTACTGTAACTGTTGTTAGTTCATAGTTTTATTGAGTGCAGGAAAGGCAAGGGCTTCTTGTTTGGTGATTTA	T	C	GAAGGTGACCAAGTTCATGCTGTATTCAATAGCACAGACCAAACCAAA	GAAGGTCGGAGTCAACGGATTTATTCAATAGCACAGACCAAACCAAG	GTGATTGATATTTGATAATTTAATAAGTTGTCTGTT	intergenic	BolC8t47188H(dist=1657),BolC8t47189H(dist=20202)
ZWSNP_164	No	C8	4124396	TTCTCTCAGCATGTGCAAGTACTTTGGAATTTTTCCGAAACTCTTCTCTGGAATACCTCTAACCATGCTAATTGCAAACTCCCGAGCATCCCATGCTAA[A/G]GACTTAGATATCTCACATCCATGTTCCATCCTCATAATCTGTATGACATCATTTGTTTTGGGACCTTCTTTCACACCATCATACCTATGCATTATTAGAC	A	G	GAAGGTGACCAAGTTCATGCTCTCCCGAGCATCCCATGCTAAA	GAAGGTCGGAGTCAACGGATTTCCCGAGCATCCCATGCTAAG	ATGAGGATGGAACATGGATGTGAGATAT	downstream	BolC8t47283H
ZWSNP_168	No	C8	17843004	AACTAAGAAGAAGACGCAGTGATCATTCAAGTGAAGATTTATGAAGATGATTGTGGTGACATTGGGAAGGACACTCAAGGGACAGTGAAAGGCAGAGTG[T/A]AGAGATATAAAGACGATTATGGCGACTTTAGACAGTATACACAAAGAGACATGGGCAAGCAAAGTAAAGAGTTATGAAGACGAGTTGAGATTAAGTGAAG	T	A	GAAGGTGACCAAGTTCATGCTGGGACAGTGAAAGGCAGAGTGT	GAAGGTCGGAGTCAACGGATTGGGACAGTGAAAGGCAGAGTGA	CTGTCTAAAGTCGCCATAATCGTCTTTATA	NONE	A/A
ZWSNP_443	No	C8	25327094	GAATTGCTGCAGTACACTTTTGTAGTGGAGATAGCCCGAACCGGCCAACTGCATCTCTTCTATGTTGAAAATAAGGAACTTCATTGGAGAAGCAATTAA[A/C]AATCCCCGTGAATAATGATCGGTTCATTCGGAAACGGCGCCTAAAATAGTGAGGTGGATATGTCGGCTCCTCACTGAAATAGTCATTCCACAAGCGGTTG	A	C	GAAGGTGACCAAGTTCATGCTATAAGGAACTTCATTGGAGAAGCAATTAAA	GAAGGTCGGAGTCAACGGATTAAGGAACTTCATTGGAGAAGCAATTAAC	AATGAACCGATCATTATTCACGGGGATT	exonic	BolC8t48814H
ZWSNP_451	Yes	C8	32651211	GTAAAATTAGGTTTATTAGTTTCTCGCCTAAAACCTTCCTATTTCATCAGACCAAAGTTTCAGAAACTTAAACGTCTATTTCCTTTCCGTTACGTCTGC[A/G]ACATTCAGTCAACCTCATAGCTTCCCCAAAGTAATTGTCTAAATCTGAGTATCAAAACCCCAGTTTCTAGATCCTCTAAACCGACAAAAAAAAATCCAAA	A	G	GAAGGTGACCAAGTTCATGCTCTATTTCCTTTCCGTTACGTCTGCA	GAAGGTCGGAGTCAACGGATTTATTTCCTTTCCGTTACGTCTGCG	GGGGAAGCTATGAGGTTGACTGAAT	upstream	BolC8t49913H
ZWSNP_459	Yes	C8	45182810	ACAGATGCCTTTGCCATTACTGCAAAAAGATGTTCTGTTGCAAATCAAAGTCAGGAACATCAAACTTATTGAAGCATCTCACTGTATGTAAGCAATACT[C/T]TGCGCATTCAGATGGCCAAAGCTCTACTCAACAAGTCATTGATGAAGAAGGCAATCTGGCGGATGCGAAGGTCAGTGAAGAAACTTTCAGAGAAGCAACC	C	T	GAAGGTGACCAAGTTCATGCTCTTTGGCCATCTGAATGCGCAG	GAAGGTCGGAGTCAACGGATTGCTTTGGCCATCTGAATGCGCAA	TATTGAAGCATCTCACTGTATGTAAGCAATA	exonic	BolC8t51829H
ZWSNP_466	No	C9	7009921	GTATACACCTGCAAGAATGTGGATGATGGCGATTGCCATGTCTGGAAGTTTTGGGACGTCGCGGTGATGGAGGAGATGAGGGTGAGGGATAAACACATT[A/C]TGCAGTTGGAGGAAAAGGTAGATAACCTTACCTTAATGAGTAACTTTGAGTCTGAGGAAAAGGTGGTTAGGCTAGAGAACTTAGTTTCTGACTTGGCAAA	A	C	GAAGGTGACCAAGTTCATGCTGATGAGGGTGAGGGATAAACACATTA	GAAGGTCGGAGTCAACGGATTATGAGGGTGAGGGATAAACACATTC	AGGTAAGGTTATCTACCTTTTCCTCCAA	exonic	BolC9t54041H
ZWSNP_469	No	C9	11988022	CGGCATCGGCAGAAGAAGAGGAGGGAGACAAGGCGTCTGCTTCGGCAGAGTAAGGGCCGACGGAGACAATGAGCTTCTGGTACTTTTGACAGTGGCCAG[A/G]ATGTCCGCTGGTGAAGTAAAAGGTTCCGTTTTGGGTGAGGTTGAAGAGAGAGTTGCCGTCGTTCATGTACAAGATCGGATCTTTGGTGTTGCAGCTCTTG	A	G	GAAGGTGACCAAGTTCATGCTACCTTTTACTTCACCAGCGGACATT	GAAGGTCGGAGTCAACGGATTCTTTTACTTCACCAGCGGACATC	CGGAGACAATGAGCTTCTGGTACTTTT	exonic	BolC9t54643H
ZWSNP_187	Yes	C9	12678624	GAAATGGGACGTCGATCCATCATCCGGCTCTGACCTAGGAAGAGACTGCTTTCAGTTTCGTTTTGAGGCGGAGGAAGACATTCAGGAGGTCTTGCGTAA[T/C]AGACCCTATCAATTTGGACGATGGATGCTCATCGTCCAACGATGGGAACCAATCATCTCACCAACCTTCCCATCTCAGATACCGTTCTGGATAAATATCA	T	C	GAAGGTGACCAAGTTCATGCTCCATCGTCCAAATTGATAGGGTCTA	GAAGGTCGGAGTCAACGGATTCATCGTCCAAATTGATAGGGTCTG	GAAGACATTCAGGAGGTCTTGCGTAA	intergenic	BolC9t54733H(dist=14212),BolC9t54734H(dist=5825)
ZWSNP_470	No	C9	12810183	GTCCTCGCGCTAATTCCACGACACCTTCCCACCATATCATGGCTTCGTCTTTCAGGTAATGAACAGCCAATTCCCTACGGAACTCGGCTGGACACCTGG[C/T]TGCATCCAAGTTCTTCTCCAGCTTCCTCCTCCAGTTATCTGCAGAGGTGGCACTGGCCTTCCCACTGAAATGATCCATTTGCATGTCCCACATATACTTC	C	T	GAAGGTGACCAAGTTCATGCTACTCGGCTGGACACCTGGC	GAAGGTCGGAGTCAACGGATTGAACTCGGCTGGACACCTGGT	GAGGAAGCTGGAGAAGAACTTGGAT	exonic	BolC9t54747H
ZWSNP_472	Yes	C9	15789894	TAAACTTTTCAGTAAGTTCCTTCTCTTTAAAGCTTCTGTGCACAGATACACATATGGAGGTGGATTTGCTGCTTTAACCTGACAGCTCCATTTGATATT[T/C]GTCTCCATAGATTGAAGTTGCACTCACTTCAAATACTTTCCATGATCCTGTTAGCTCTGCTGGTTGCGTGTGTTTCCTTTGTGAGGAAAGGTTTTAACTC	T	C	GAAGGTGACCAAGTTCATGCTGAGTGCAACTTCAATCTATGGAGACA	GAAGGTCGGAGTCAACGGATTAGTGCAACTTCAATCTATGGAGACG	GCTTTAACCTGACAGCTCCATTTGATATT	upstream	BolC9t55038H
ZWSNP_473	No	C9	18098263	AAAACCTAAGATACAATTGTAAGAGAGGAAAATGTTGACCCCTCCATTTCATGGCTGTTGCTTATGTGGAATGTGCAGGTCCGAGGGTTACAGTGCCAA[A/G]AAGTCTGCGATGGGCTGGGTGTGGAGCTGTGTCCATGAGTGCATCTACGGCAACACTTGTCCGTCTCCTGAGCCCTGAATGTGAACCCCAAAACATTGCT	A	G	GAAGGTGACCAAGTTCATGCTGTCCGAGGGTTACAGTGCCAAA	GAAGGTCGGAGTCAACGGATTTCCGAGGGTTACAGTGCCAAG	ACACCCAGCCCATCGCAGACTT	exonic	BolC9t55290H
ZWSNP_481	No	C9	29852324	TTTCTCACTCTTGTTACCCTCGTTATCGCTGTCATCACTATCACTTTCTGGAATCTCATCATGTCGAATTGAAGGCTCGTTGACGTAGTTATCTACCAG[C/T]TGTTCGATTTCGAACGCGTCTCTCTCCACGGCTTCTTCGTCGAACTCATCTTCCACGTTTGGACCCTCTGCGTTTTGAAATGCTTCAGACACTGACTCCA	C	T	GAAGGTGACCAAGTTCATGCTTCGTTGACGTAGTTATCTACCAGC	GAAGGTCGGAGTCAACGGATTCTCGTTGACGTAGTTATCTACCAGT	CGTGGAGAGAGACGCGTTCGAAAT	upstream	BolC9t56457H
ZWSNP_196	Yes	C9	34767833	TGTCCCAAATGCGGAGAACCGACCGAATCTATAAATCATGCAACTTGTGAACGTCCATCGGTTTCACGGACGTGGGCTATCTCTTCAACTCCTTCATGT[T/C]TAAATATATTTCCAACAACCACTATGTAATCCAACTTAGATTATTTGTTATGGAAGAAGAATGAAATAAAAAGACTTGAAATTTGATAATGATCCATGCC	T	C	GAAGGTGACCAAGTTCATGCTGGCTATCTCTTCAACTCCTTCATGTT	GAAGGTCGGAGTCAACGGATTGCTATCTCTTCAACTCCTTCATGTC	GTTGGATTACATAGTGGTTGTTGGAAATATAT	intergenic	BolC9t56722H(dist=16451),BolC9t56723H(dist=33259)
ZWSNP_198	No	C9	39740420	GGAGAAGCGCATGGAGTACATCTTCAACTATTACCAATATAGTGAGGCCAAGAAGGTTGCCCTAGCAGCAGCCCAGCTGACGGACAATGCTCTTTCGTG[C/G]TGGGATCGAGACGTTGCTAAGTCCGGGCCAGTGTGGAGAGCGCGTAATTGGACCGAGATGCGGACCAAGCTTCGCGCGAGGTACATTCCATCTTACTACC	C	G	GAAGGTGACCAAGTTCATGCTGACGGACAATGCTCTTTCGTGC	GAAGGTCGGAGTCAACGGATTGACGGACAATGCTCTTTCGTGG	CCCGGACTTAGCAACGTCTCGAT	exonic	BolC9t57067H
ZWSNP_497	No	C9	57485960	CCCTGTGCCACCAATACCGCCAGGACGCCGAATACCCTTCCCACCAGACTGTCCACCACTTCTTCCTTTGCCTGGACCTTCTACAAAATCGTCGTCGTC[A/G]TCCGTCACGCAATCGTTTCTACAATAATCATGTCAGCCATTGTAGTCGTAATCGCTATCATCGCCTTCATCTTCTGCAGCAACATCTTCGTGAGCTCCTC	A	G	GAAGGTGACCAAGTTCATGCTACCTTCTACAAAATCGTCGTCGTCA	GAAGGTCGGAGTCAACGGATTCTTCTACAAAATCGTCGTCGTCG	AATGGCTGACATGATTATTGTAGAAACGATT	intronic	BolC9t59179H
