# Supplementary material for: Development of GBTS and KASP Panels for Genetic Diversity, Population Structure, and Fingerprinting of a Large Collection of Broccoli (Brassica oleracea L. var. italica) in China
Source: Front Plant Sci. 2021 Jun 4;12:655254. doi: 10.3389/fpls.2021.655254 (PMC8213352; doi:10.3389/fpls.2021.655254)
Supplement: Supplementary Figure 1 — Bar plot of the STRUCTURE result. [file Data_Sheet_1.zip › Supplementary Table 3.XLSX]

## Sheet: Genotyped by all GBTS and KASPs
	Marker type	GBTS	GBTS	GBTS	GBTS	GBTS	GBTS	GBTS	GBTS	GBTS	GBTS	GBTS	GBTS	GBTS	GBTS	GBTS	GBTS	GBTS	GBTS	GBTS	GBTS	GBTS	GBTS	GBTS	GBTS	GBTS	GBTS	GBTS	GBTS	GBTS	GBTS	GBTS	GBTS	GBTS	GBTS	GBTS	GBTS	GBTS	GBTS	GBTS	GBTS	GBTS	GBTS	GBTS	GBTS	GBTS	GBTS	GBTS	GBTS
Source	Accession Name	SNP_0001	SNP_0002	SNP_0003	SNP_0004	SNP_0005	SNP_0006	SNP_0007	SNP_0008	SNP_0009	SNP_0010	SNP_0011	SNP_0012	SNP_0013	SNP_0014	SNP_0015	SNP_0016	SNP_0017	SNP_0018	SNP_0019	SNP_0020	SNP_0021	SNP_0022	SNP_0023	SNP_0024	SNP_0025	SNP_0026	SNP_0027	SNP_0028	SNP_0029	SNP_0030	SNP_0031	SNP_0032	SNP_0033	SNP_0034	SNP_0035	SNP_0036	SNP_0037	SNP_0038	SNP_0039	SNP_0040	SNP_0041	SNP_0042	SNP_0043	SNP_0044	SNP_0045	SNP_0046	SNP_0047	SNP_0048
Jiangsu Academy of Agricultural Sciences (JAAS)	S1	AA	CC	AG	CG	TC	TC	CG	AC	AG	TC	AC	AT	TC	GG	AG	AA	AA	CC	GG	GG	TC	TC	CC	AG	TT	CC	AA	CC	CC	TT	TT	GG	TT	GG	AC	TC	AA	AC	CG	TG	CG	AA	TC	CC	GG	CG	AG	GG
Jiangsu Academy of Agricultural Sciences (JAAS)	S2	AA	CC	GG	GG	CC	TT	CG	AC	AA	TT	CC	AA	TC	GG	AG	AA	AA	CC	GG	GG	TC	TC	CC	AG	TT	CC	AG	AC	AC	TC	TC	AG	AT	AG	AA	CC	AA	AC	CG	TG	CG	AA	TC	CC	GG	CG	AG	GG
Jiangsu Academy of Agricultural Sciences (JAAS)	S3	AA	CC	AG	CG	TC	TC	CG	AC	AG	TC	CC	AA	TC	GG	AG	AA	AA	CC	GG	GG	TC	TC	CC	AG	TT	CC	AG	AC	AC	TC	TC	AG	AT	AG	AC	TC	AA	AC	CG	TG	CG	AA	TC	CC	GG	GG	AA	GG
Jiangsu Academy of Agricultural Sciences (JAAS)	S4	AA	CC	GG	GG	CC	TT	CG	AC	AA	TT	CC	AA	TT	GG	GG	AA	AA	CC	GG	GG	TT	TT	CC	AA	TT	CC	AA	CC	CC	TT	TT	GG	TT	GG	AA	CC	AA	AC	CG	TG	CG	AA	TC	CC	GG	GG	AA	GG
Jiangsu Academy of Agricultural Sciences (JAAS)	S5	AG	TC	GG	GG	CC	TT	CG	AC	AA	TT	CC	AA	TT	GG	GG	AA	AA	CC	GG	GG	TT	TT	CC	AA	TT	CC	AA	CC	CC	TT	TT	GG	TT	GG	AA	TC	AT	AC	GG	TG	CG	AC	CC	CC	GG	GG	AA	GG
Jiangsu Academy of Agricultural Sciences (JAAS)	S6	AG	TC	GG	GG	CC	TT	GG	AA	AG	TC	CC	AA	TC	TG	AG	AT	AG	TC	TG	AG	TT	TC	TC	AG	TC	CC	AG	AC	AC	TC	TC	AG	AT	AG	AA	TT	TT	AA	CG	TT	CC	CC	CC	CC	GG	CC	GG	TT
Jiangsu Academy of Agricultural Sciences (JAAS)	S7	AA	CC	GG	GG	CC	TT	GG	AA	AA	TT	CC	AA	TT	GG	GG	AA	AA	CC	GG	GG	TT	TT	CC	AA	TT	AA	GG	AA	AA	CC	CC	AA	AA	AA	AA	CC	AA	AA	CC	TT	CC	AA	TT	CC	GG	CG	AG	GG
Jiangsu Academy of Agricultural Sciences (JAAS)	S8	AG	TC	GG	GG	CC	TT	GG	AA	AG	TC	CC	AA	TC	TG	AG	AT	AG	TC	TG	AG	TT	TC	TC	AG	TC	AC	AG	AC	AC	CC	CC	AG	AT	AG	AA	TC	AT	AA	CC	TT	CC	AC	TC	CC	GG	CG	AG	GG
Jiangsu Academy of Agricultural Sciences (JAAS)	S9	AA	CC	AA	CC	TT	CC	CC	CC	GG	CC	AA	TT	TC	GG	AG	AA	AA	CC	GG	GG	TC	TC	CC	AG	TT	CC	AA	CC	CC	TT	TC	AG	AT	AG	AC	TC	AA	AC	CG	TG	CG	AA	TC	CC	GG	CG	AG	GG
Jiangsu Academy of Agricultural Sciences (JAAS)	S10	AA	CC	GG	GG	CC	TT	CC	CC	AA	TT	CC	AA	TT	GG	GG	AA	AA	CC	GG	GG	TT	TT	CC	AA	TT	AA	GG	AA	AA	CC	CC	AA	AA	AA	AA	CC	AA	AA	CG	TT	CC	AA	TT	CC	GG	GG	AA	GG
Jiangsu Academy of Agricultural Sciences (JAAS)	S11	AG	TC	GG	GG	CC	TT	GG	AA	AA	TT	CC	AA	TT	GG	GG	AA	AA	CC	GG	GG	TT	TT	CC	AA	TT	CC	AG	CC	CC	CC	CC	AG	AT	AG	AA	TC	AT	AA	CC	TT	CC	AA	TT	CC	GG	CG	AG	TG
Jiangsu Academy of Agricultural Sciences (JAAS)	KF01	AA	CC	GG	GG	CC	TT	GG	AA	AA	TT	CC	AA	TT	GG	GG	AA	AA	CC	GG	GG	TT	TT	CC	AA	TT	AA	AG	AA	AA	CC	CC	AG	AA	AA	AA	CC	AA	AA	CC	TT	CC	AC	TC	CC	GG	GG	AA	GG
Jiangsu Academy of Agricultural Sciences (JAAS)	KF02	AA	CC	GG	GG	CC	TT	GG	AA	AA	TT	CC	AA	TT	GG	GG	AA	AA	CC	GG	GG	TT	TT	CC	AA	TT	AA	GG	AA	AA	CC	CC	AA	AA	AA	AA	CC	AA	AA	CC	TT	CC	AA	TT	CC	GG	GG	AA	GG
Jiangsu Academy of Agricultural Sciences (JAAS)	KF03	AA	CC	GG	GG	CC	TT	CC	CC	GG	CC	AA	TT	TT	GG	GG	AA	AA	CC	GG	GG	TT	TT	CC	AA	TT	AA	AG	AA	AA	CC	CC	AG	AA	AA	AA	TT	TT	AA	CC	TT	CC	CC	CC	CC	GG	CC	GG	TT
Jiangsu Academy of Agricultural Sciences (JAAS)	KF05	GG	TT	GG	GG	CC	TT	GG	AA	GG	CC	CC	AA	CC	TT	AA	TT	GG	TT	TT	AA	TT	CC	TT	GG	CC	CC	AA	CC	CC	CC	CC	GG	TT	GG	AA	TT	TT	AA	CC	TT	CC	CC	CC	CC	GG	CC	GG	TT
Jiangsu Academy of Agricultural Sciences (JAAS)	KF07	AG	TC	GG	GG	CC	TT	GG	AA	AG	TC	CC	AA	TC	TG	AG	AT	AG	TC	TG	AG	TT	TC	TC	AG	TC	AC	AG	AC	AC	CC	CC	AG	AT	AG	AA	TC	AT	AA	CC	TT	CC	AC	TC	CC	GG	CC	GG	TT
Jiangsu Academy of Agricultural Sciences (JAAS)	KF10	GG	TT	GG	GG	CC	TT	GG	AA	GG	CC	CC	AA	CC	TT	AA	TT	GG	TT	TT	AA	TT	CC	TT	GG	CC	AA	GG	AA	AA	CC	CC	AA	AA	AA	AA	TT	TT	AA	CC	TT	CC	CC	CC	CC	GG	CC	GG	TT
Jiangsu Academy of Agricultural Sciences (JAAS)	KF12	AA	CC	GG	GG	CC	TT	CC	CC	AA	TT	CC	AA	TT	GG	GG	AA	AA	CC	GG	GG	TT	TT	CC	AA	TT	AA	GG	AA	AA	CC	CC	AA	AA	AA	AA	CC	AA	AA	GG	TT	CC	AA	TT	CC	GG	GG	AA	GG
Jiangsu Academy of Agricultural Sciences (JAAS)	KF15	AA	CC	GG	GG	CC	TT	GG	AA	AA	TT	CC	AA	TT	GG	GG	AA	AA	CC	GG	GG	TT	TT	CC	AA	TT	AA	GG	AA	AA	CC	CC	AA	AA	AA	AA	CC	AA	AA	CC	TT	CC	AA	TT	CC	GG	CC	GG	TT
Jiangsu Academy of Agricultural Sciences (JAAS)	KF16	AA	CC	AA	CC	TT	CC	CC	CC	GG	CC	AC	AT	CC	GG	AA	AA	AA	CC	GG	GG	CC	CC	CC	GG	TT	CC	AA	CC	CC	TT	TT	GG	TT	GG	CC	TT	AA	CC	GG	GG	GG	AA	CC	CC	GG	GG	AA	GG
Jiangsu Academy of Agricultural Sciences (JAAS)	KF17	AA	CC	GG	GG	CC	TT	CC	CC	AA	TT	CC	AA	TT	GG	GG	AA	AA	CC	GG	GG	TT	TT	CC	AA	TT	AA	GG	AA	AA	CC	CC	AA	AA	AA	AA	CC	AA	AA	GG	TT	CC	AA	TT	CC	GG	GG	AA	GG
Jiangsu Academy of Agricultural Sciences (JAAS)	KF28	AA	CC	GG	GG	CC	TT	GG	AA	AA	TT	CC	AA	TT	GG	GG	AA	AA	CC	GG	GG	TT	TT	CC	AA	TT	AA	GG	AA	AA	CC	CC	AA	AA	AA	AA	CC	AA	AA	CC	TT	CC	AA	TT	CC	GG	GG	AA	GG
Jiangsu Academy of Agricultural Sciences (JAAS)	KF34	AA	CC	AG	CG	TC	TC	CG	AC	AG	TC	AC	AT	TC	GG	AG	AA	AA	CC	GG	GG	TC	TC	CC	AG	TT	AA	GG	AA	AA	CC	CC	AA	AA	AA	AA	CC	AA	AA	CC	TT	CC	AA	TT	CC	GG	CC	GG	TT
Jiangsu Academy of Agricultural Sciences (JAAS)	KF40	AG	TC	GG	GG	CC	TT	GG	AA	AA	TT	CC	AA	TT	GG	GG	AA	AA	CC	GG	GG	TT	TT	CC	AA	TT	CC	AA	CC	CC	TT	TT	GG	TT	GG	AA	TT	TT	AA	GG	TT	CC	CC	CC	CC	GG	GG	AA	GG
Jiangsu Academy of Agricultural Sciences (JAAS)	KF44	AA	CC	GG	GG	CC	TT	GG	AA	AA	TT	CC	AA	TT	GG	GG	AA	AA	CC	GG	GG	TT	TT	CC	AA	TT	AA	GG	AA	AA	CC	CC	AA	AA	AA	AA	CC	AA	AA	CC	TT	CC	AA	TT	CC	GG	GG	AA	GG
Jiangsu Academy of Agricultural Sciences (JAAS)	KF45	AA	CC	GG	GG	CC	TT	CC	CC	AA	TT	CC	AA	TT	GG	GG	AA	AA	CC	GG	GG	TT	TT	CC	AA	TT	AA	GG	AA	AA	CC	CC	AA	AA	AA	AA	CC	AA	AA	GG	TT	CC	AA	TT	CC	GG	GG	AA	GG
Jiangsu Academy of Agricultural Sciences (JAAS)	KF46	AG	TC	GG	GG	CC	TT	GG	AA	AG	TC	CC	AA	TC	TG	AG	AT	AG	TC	TG	AG	TT	TC	TC	AG	TC	CC	AG	AC	AC	CC	CC	AG	AT	AG	AA	TC	AT	AA	CC	TT	CC	AC	TC	CC	GG	CC	GG	TT
Jiangsu Academy of Agricultural Sciences (JAAS)	KF47	GG	TT	GG	GG	CC	TT	GG	AA	GG	CC	CC	AA	CC	TT	AA	TT	GG	TT	TT	AA	TT	CC	TT	GG	CC	AA	GG	AA	AA	CC	CC	AA	AA	AA	AA	TT	TT	AA	CC	TT	CC	CC	CC	CC	GG	CC	GG	TT
Jiangsu Academy of Agricultural Sciences (JAAS)	KF52	AA	CC	GG	GG	CC	TT	CC	CC	AA	TT	CC	AA	TT	GG	GG	AA	AA	CC	GG	GG	TT	TT	CC	AA	TT	AA	GG	AA	AA	CC	CC	AA	AA	AA	AA	CC	AA	AA	GG	TT	CC	AA	TT	CC	GG	GG	AA	GG
Jiangsu Academy of Agricultural Sciences (JAAS)	KF60	AA	CC	GG	GG	CC	TT	CC	CC	GG	CC	AA	TT	TT	GG	GG	AA	AA	CC	GG	GG	TT	TT	CC	AA	TT	AA	GG	AA	AA	CC	CC	AA	AA	AA	AA	TT	TT	AA	CC	TT	CC	CC	CC	CC	GG	CC	GG	TT
Jiangsu Academy of Agricultural Sciences (JAAS)	KF62	AA	CC	GG	GG	CC	TT	CC	CC	AA	TT	CC	AA	TT	GG	GG	AA	AA	CC	GG	GG	TT	TT	CC	AA	TT	AA	GG	AA	AA	CC	CC	AA	AA	AA	AA	CC	AA	AA	CC	TT	CC	AA	TT	CC	GG	GG	AA	GG
Jiangsu Academy of Agricultural Sciences (JAAS)	KF65	GG	TT	GG	GG	CC	TT	GG	AA	GG	CC	CC	AA	CC	TT	AA	TT	GG	TT	TT	AA	TT	CC	TT	GG	CC	CC	AA	CC	CC	CC	CC	GG	TT	GG	AA	TT	TT	AA	CC	TT	CC	CC	CC	CC	GG	CC	GG	TT
Jiangsu Academy of Agricultural Sciences (JAAS)	KF71	AA	CC	GG	GG	CC	TT	GG	AA	AA	TT	CC	AA	CC	TT	AA	TT	GG	TT	TT	AA	TT	CC	TT	GG	CC	AA	GG	AA	AA	CC	CC	AA	AA	AA	AA	TT	TT	AA	CC	TT	CC	CC	CC	CC	GG	CC	GG	TT
Taizhou Academy of Agricultural Sciences (TAAS)	T2	AG	TC	GG	GG	CC	TT	GG	AA	AA	TT	CC	AA	CC	TG	AA	AT	AG	TC	TG	AG	TC	CC	TC	GG	TC	CC	AA	CC	CC	TC	TC	GG	TT	GG	AC	TT	AT	AC	CG	TG	CG	AC	CC	CC	GG	CG	AG	TG
Taizhou Academy of Agricultural Sciences (TAAS)	T3	AG	TC	GG	GG	CC	TT	CG	AC	GG	CC	CC	AA	TC	TG	AG	AT	AG	TC	TG	AG	TT	TC	TC	AG	TC	CC	AA	CC	CC	TC	TC	AG	AT	AG	AC	TT	AT	AC	CG	TG	GG	AA	CC	TC	AG	GG	AG	TG
Taizhou Academy of Agricultural Sciences (TAAS)	T4	AG	TC	GG	GG	CC	TT	CG	AC	GG	CC	CC	AA	TC	TG	AG	AT	AG	TC	TG	AG	TT	TC	TC	AG	TC	CC	AA	CC	CC	TC	TC	AG	AT	AG	CC	TT	AA	CC	GG	GG	GG	AA	CC	TC	AG	GG	AG	TG
Taizhou Academy of Agricultural Sciences (TAAS)	T5	AG	TC	GG	GG	CC	TT	CG	AC	GG	CC	AC	AT	CC	TT	AA	TT	GG	TT	TT	AA	TT	CC	TT	GG	CC	CC	AG	CC	CC	TC	TC	AG	AT	AG	AC	TT	AT	AC	CG	TG	GG	AA	CC	CC	GG	CG	AG	GG
Taizhou Academy of Agricultural Sciences (TAAS)	T6	AG	TC	GG	GG	CC	TT	CG	AC	GG	CC	CC	AA	TC	TG	AG	AT	AG	TC	TG	AG	TT	TC	TC	AG	TC	CC	AA	CC	CC	TC	TC	AG	AT	AG	AC	TT	AT	AC	CG	TG	GG	AA	CC	TC	AG	GG	AG	TG
Taizhou Academy of Agricultural Sciences (TAAS)	T7	AG	TC	GG	GG	CC	TT	CG	AC	GG	CC	CC	AA	TC	TG	AG	AT	AG	TC	TG	AG	TT	TC	TC	AG	TC	CC	AA	CC	CC	TC	TC	AG	AT	AG	AC	TT	AT	AC	CG	TG	GG	AA	CC	CC	GG	CG	AG	GG
Taizhou Academy of Agricultural Sciences (TAAS)	T8	AG	TC	GG	GG	CC	TT	CG	AC	GG	CC	CC	AA	TC	TG	AG	AT	AG	TC	TG	AG	TT	TC	TC	AG	TC	CC	AG	CC	CC	TC	TC	AG	AT	AG	AC	TT	AT	AC	CG	TG	GG	AA	CC	TC	AG	GG	AG	TG
Taizhou Academy of Agricultural Sciences (TAAS)	T9	AG	TC	GG	GG	CC	TT	CG	AC	GG	CC	CC	AA	TC	TG	AG	AT	AG	TC	TG	AG	TT	TC	TC	AG	TC	CC	AA	CC	CC	TC	TC	AG	AT	AG	AC	TT	AT	AC	CG	TG	GG	AA	CC	TC	AG	GG	AG	TG
Taizhou Academy of Agricultural Sciences (TAAS)	T10	AG	TC	GG	GG	CC	TT	CG	AC	GG	CC	CC	AA	TC	TG	AG	AT	AG	TC	TG	AG	TT	TC	TC	AG	TC	CC	AG	AC	AC	TC	TC	AG	AT	AG	AC	TT	AT	AC	CG	TG	CG	AA	TC	TC	AG	GG	AG	TG
Taizhou Academy of Agricultural Sciences (TAAS)	T11	GG	TT	GG	GG	CC	TT	GG	AA	GG	CC	CC	AA	CC	TT	AA	TT	GG	TT	GG	AA	CC	TT	TT	GG	CC	CC	AA	CC	CC	CC	CC	GG	TT	GG	AA	TT	TT	CC	GG	GG	CC	CC	CC	CC	GG	GG	AA	GG
Taizhou Academy of Agricultural Sciences (TAAS)	T12	AG	TC	GG	GG	CC	TT	GG	AA	GG	CC	CC	AA	TC	TG	AG	AT	AG	TC	TG	AG	TT	TC	TC	AG	TC	CC	AA	CC	CC	TC	TC	AG	AT	AG	CC	TT	AA	CC	GG	GG	CG	AC	CC	CC	GG	CG	AG	TG
Taizhou Academy of Agricultural Sciences (TAAS)	T14	AG	TC	GG	GG	CC	TT	GG	AA	GG	CC	CC	AA	TC	TG	AG	AT	AG	TC	TG	AG	TT	TC	TC	AG	TC	CC	AA	CC	CC	TC	TC	AG	AT	AG	CC	TT	AA	CC	GG	GG	CG	AC	CC	TC	AG	GG	AG	TG
Taizhou Academy of Agricultural Sciences (TAAS)	T15	GG	TT	GG	GG	CC	TT	GG	AA	AG	TC	AC	AT	CC	TT	AA	TT	GG	TT	TT	AA	TT	CC	TT	GG	CC	CC	AA	CC	CC	TC	TC	GG	TT	GG	CC	TT	AA	CC	GG	GG	GG	AA	CC	CC	GG	CC	GG	TT
Taizhou Academy of Agricultural Sciences (TAAS)	T16	AG	TC	GG	GG	CC	TT	CG	AC	AA	TT	CC	AA	TC	TG	AG	AT	AG	TC	TG	AG	TT	TC	TC	AG	TC	CC	AA	CC	CC	TT	TT	GG	TT	GG	CC	TT	AA	AC	CG	TG	CG	AA	TC	CC	GG	CG	AG	GG
Taizhou Academy of Agricultural Sciences (TAAS)	T17	GG	TT	GG	GG	CC	TT	GG	AA	AG	TC	AC	AT	CC	TT	AA	TT	GG	TT	TT	AA	TT	CC	TT	GG	CC	CC	AA	CC	CC	TC	TC	GG	TT	GG	CC	TT	AA	CC	GG	GG	GG	AA	CC	CC	GG	CC	GG	TT
Taizhou Academy of Agricultural Sciences (TAAS)	T18	GG	TT	GG	GG	CC	TT	GG	AA	AG	TC	AC	AT	CC	TT	AA	TT	GG	TT	TT	AA	TT	CC	TT	GG	CC	CC	AA	CC	CC	TC	TC	GG	TT	GG	CC	TT	AA	CC	GG	GG	GG	AA	CC	CC	GG	CC	GG	TT
Taizhou Academy of Agricultural Sciences (TAAS)	T19	AA	CC	AG	CG	TC	TC	CG	AC	AG	TC	AC	AT	TC	GG	AG	AA	AA	CC	GG	GG	TC	TC	CC	AG	TT	CC	AG	AC	AC	TC	TC	AG	AT	AG	AC	TC	AA	AC	CG	TG	CG	AA	TC	TC	AG	GG	AG	TG
Taizhou Academy of Agricultural Sciences (TAAS)	T20	GG	TT	GG	GG	CC	TT	GG	AA	AG	TC	CC	AA	TC	TG	AG	AT	AG	TC	TG	AG	TT	TC	TC	AG	TC	CC	AA	CC	CC	TC	TC	GG	TT	GG	AC	TT	AT	AC	GG	TG	CG	AC	CC	TC	AG	CG	GG	TT
Taizhou Academy of Agricultural Sciences (TAAS)	T21	AA	CC	AA	CC	TT	CC	CC	CC	GG	CC	AA	TT	CC	GG	AA	AA	AA	CC	GG	GG	CC	CC	CC	GG	TT	CC	AA	CC	CC	TT	TT	GG	TT	GG	CC	TT	AA	CC	GG	GG	GG	AA	CC	TT	AA	GG	GG	TT
Taizhou Academy of Agricultural Sciences (TAAS)	T22	AA	CC	GG	GG	CC	TT	GG	AA	AA	TT	CC	AA	TT	GG	GG	AA	AA	CC	GG	GG	TT	TT	CC	AA	TT	AA	GG	AA	AA	CC	CC	AA	AA	AA	AA	CC	AA	AA	CC	TT	CC	AA	TT	CC	GG	GG	AA	GG
Taizhou Academy of Agricultural Sciences (TAAS)	T23	AA	CC	GG	GG	CC	TT	GG	AA	AA	TT	CC	AA	CC	GG	AA	AA	AA	CC	GG	GG	CC	CC	CC	GG	TT	CC	AA	CC	CC	TT	TT	GG	TT	GG	CC	TT	AA	CC	GG	GG	GG	AA	CC	CC	GG	GG	AA	GG
Taizhou Academy of Agricultural Sciences (TAAS)	T24	AA	CC	GG	GG	CC	TT	CC	CC	GG	CC	CC	AA	CC	TT	AA	TT	GG	TT	TT	AA	TT	CC	TT	GG	CC	AC	GG	AA	AA	CC	CC	AA	AA	AA	AA	TT	TT	AA	CC	TT	GG	AA	CC	CC	GG	GG	AA	GG
Taizhou Academy of Agricultural Sciences (TAAS)	T25	GG	TT	GG	GG	CC	TT	GG	AA	GG	CC	CC	AA	TT	GG	GG	AA	AA	CC	GG	GG	TT	TT	CC	AA	TT	CC	AA	CC	CC	TT	TT	GG	TT	GG	CC	TT	AA	CC	GG	GG	GG	AA	CC	TT	AA	GG	GG	TT
Taizhou Academy of Agricultural Sciences (TAAS)	T26	GG	TT	GG	GG	CC	TT	GG	AA	AA	TT	CC	AA	CC	TT	AA	TT	GG	TT	TT	AA	TT	CC	TT	GG	CC	CC	AA	CC	CC	CC	CC	GG	TT	GG	AA	TT	TT	AA	GG	TT	CC	CC	CC	TT	AA	GG	GG	TT
Taizhou Academy of Agricultural Sciences (TAAS)	T27	GG	TT	GG	GG	CC	TT	GG	AA	AA	TT	CC	AA	CC	TT	AA	TT	GG	TT	TT	AA	TT	CC	TT	GG	CC	CC	AA	CC	CC	CC	CC	GG	TT	GG	AA	TT	TT	AA	GG	TT	CC	CC	CC	TT	AA	GG	GG	TT
Taizhou Academy of Agricultural Sciences (TAAS)	T28	AA	CC	AA	CC	TT	CC	CC	CC	GG	CC	AA	TT	CC	GG	AA	AA	AA	CC	GG	GG	CC	CC	CC	GG	TT	CC	AA	CC	CC	TT	TT	GG	TT	GG	CC	TT	AA	CC	GG	GG	GG	AA	CC	CC	GG	GG	AA	GG
Taizhou Academy of Agricultural Sciences (TAAS)	T29	GG	TT	GG	GG	CC	TT	GG	AA	GG	CC	AA	TT	CC	TT	AA	TT	GG	TT	TT	AA	TT	CC	TT	GG	CC	CC	AA	CC	CC	TT	TT	GG	TT	GG	CC	TT	AA	CC	GG	GG	GG	AA	CC	CC	GG	CC	GG	TT
Taizhou Academy of Agricultural Sciences (TAAS)	T30	AA	CC	AA	CC	TT	CC	CC	CC	GG	CC	AA	TT	CC	GG	AA	AA	AA	CC	GG	GG	CC	CC	CC	GG	TT	CC	AA	CC	CC	TT	TT	GG	TT	GG	AA	CC	AA	AA	CC	TT	CC	AA	TT	CC	GG	GG	AA	GG
Taizhou Academy of Agricultural Sciences (TAAS)	T31	AA	CC	GG	GG	CC	TT	CC	CC	GG	CC	CC	AA	CC	TT	AA	TT	GG	TT	TT	AA	TT	CC	TT	GG	CC	AA	GG	AA	AA	CC	CC	AA	AA	AA	AA	TT	TT	AA	CC	TT	CC	AA	TT	CC	GG	GG	AA	GG
Taizhou Academy of Agricultural Sciences (TAAS)	T32	GG	TT	GG	GG	CC	TT	GG	AA	AA	TT	CC	AA	CC	TT	AA	TT	GG	TT	TT	AA	TT	CC	TT	GG	CC	CC	AA	CC	CC	CC	CC	GG	TT	GG	AA	TT	TT	AA	CC	TT	CC	CC	CC	CC	GG	CC	GG	TT
Taizhou Academy of Agricultural Sciences (TAAS)	T33	AA	CC	GG	GG	CC	TT	CC	CC	GG	CC	CC	AA	CC	TT	AA	TT	GG	TT	TT	AA	TT	CC	TT	GG	CC	CC	AA	CC	CC	CC	CC	GG	TT	GG	AA	TT	TT	AA	CC	TT	CC	CC	CC	CC	GG	GG	AA	GG
Taizhou Academy of Agricultural Sciences (TAAS)	T34	GG	TT	GG	GG	CC	TT	GG	AA	AA	TT	CC	AA	CC	TT	AA	TT	GG	TT	TT	AA	TT	CC	TT	GG	CC	CC	AA	CC	CC	TT	TT	GG	TT	GG	CC	TT	AA	CC	GG	GG	GG	AA	CC	TT	AA	GG	GG	TT
Taizhou Academy of Agricultural Sciences (TAAS)	T35	GG	TT	GG	GG	CC	TT	GG	AA	GG	CC	CC	AA	TT	GG	GG	AA	AA	CC	GG	GG	TT	TT	CC	AA	TT	CC	AA	CC	CC	TT	TT	GG	TT	GG	CC	TT	AA	CC	GG	GG	GG	AA	CC	TT	AA	GG	GG	TT
Taizhou Academy of Agricultural Sciences (TAAS)	T36	GG	TT	GG	GG	CC	TT	GG	AA	GG	CC	CC	AA	CC	TT	AA	TT	GG	TT	GG	AA	CC	TT	TT	GG	CC	CC	AA	CC	CC	CC	CC	GG	TT	GG	AA	TT	TT	CC	GG	GG	CC	CC	CC	CC	GG	GG	AA	GG
Taizhou Academy of Agricultural Sciences (TAAS)	T37	AA	CC	GG	GG	CC	TT	CC	CC	AA	TT	CC	AA	TT	GG	GG	AA	AA	CC	GG	GG	TT	TT	CC	AA	TT	CC	AA	CC	CC	TT	TT	GG	TT	GG	CC	TT	AA	AC	CG	TG	CG	AA	TC	CC	GG	GG	AA	GG
Taizhou Academy of Agricultural Sciences (TAAS)	T38	GG	TT	GG	GG	CC	TT	GG	AA	AA	TT	CC	AA	TT	GG	GG	AA	AA	CC	GG	GG	TT	TT	CC	AA	TT	CC	AA	CC	CC	TT	TT	GG	TT	GG	CC	TT	AA	CC	GG	GG	GG	AA	CC	TT	AA	GG	GG	TT
Taizhou Academy of Agricultural Sciences (TAAS)	T39	GG	TT	GG	GG	CC	TT	GG	AA	AA	TT	CC	AA	CC	TT	AA	TT	GG	TT	TT	AA	TT	CC	TT	GG	CC	CC	AA	CC	CC	CC	CC	GG	TT	GG	CC	TT	AA	CC	GG	GG	GG	AA	CC	TT	AA	GG	GG	TT
Taizhou Academy of Agricultural Sciences (TAAS)	T40	GG	TT	GG	GG	CC	TT	GG	AA	AA	TT	CC	AA	CC	TT	AA	TT	GG	TT	TT	AA	TT	CC	TT	GG	CC	CC	AA	CC	CC	CC	CC	GG	TT	GG	CC	TT	AA	CC	GG	GG	GG	AA	CC	CC	GG	CC	GG	TT
Taizhou Academy of Agricultural Sciences (TAAS)	T41	GG	TT	GG	GG	CC	TT	GG	AA	AA	TT	CC	AA	CC	TT	AA	TT	GG	TT	TT	AA	TT	CC	TT	GG	CC	CC	AA	CC	CC	CC	CC	GG	TT	GG	CC	TT	AA	CC	GG	GG	GG	AA	CC	CC	GG	CC	GG	TT
Taizhou Academy of Agricultural Sciences (TAAS)	T42	AA	CC	AG	CG	TC	TC	CC	CC	GG	CC	AC	AT	TC	TG	AG	AT	AG	TC	TG	AG	TT	TC	TC	AG	TC	CC	AA	CC	CC	TC	TC	AG	AT	AG	CC	TT	AA	CC	GG	GG	GG	AA	CC	CC	GG	GG	AA	GG
Taizhou Academy of Agricultural Sciences (TAAS)	T43	AA	CC	AA	CC	TT	CC	CC	CC	GG	CC	AA	TT	TT	GG	GG	AA	AA	CC	GG	GG	TT	TT	CC	AA	TT	CC	AA	CC	CC	TT	TT	GG	TT	GG	CC	TT	AA	CC	GG	GG	GG	AA	CC	CC	GG	GG	AA	GG
Taizhou Academy of Agricultural Sciences (TAAS)	T44	AA	CC	GG	GG	CC	TT	CC	CC	GG	CC	CC	AA	CC	TT	AA	TT	GG	TT	TT	AA	TT	CC	TT	GG	CC	AA	GG	AA	AA	CC	CC	AA	AA	AA	CC	TT	AA	CC	GG	GG	GG	AA	CC	CC	GG	GG	AA	GG
Wenzhou Academy of Agricultural Sciences (WAAS)	WZ-1	AG	TC	AG	CG	TC	TC	CG	AC	AG	TC	AC	AT	TC	GG	AG	AA	AA	CC	GG	GG	TC	TC	CC	AG	TT	CC	AA	CC	CC	TC	TC	GG	TT	GG	AC	TT	AT	AC	GG	TG	CG	AC	CC	CC	GG	GG	AA	GG
Wenzhou Academy of Agricultural Sciences (WAAS)	WZ-2	GG	TT	GG	GG	CC	TT	GG	AA	AG	TC	CC	AA	TT	GG	GG	AA	AA	CC	GG	GG	TT	TT	CC	AA	TT	CC	AA	CC	CC	TC	TC	GG	TT	GG	AA	TT	TT	AC	GG	TG	CG	AC	CC	CC	GG	CG	AG	GG
Wenzhou Academy of Agricultural Sciences (WAAS)	WZ-3	AG	TC	AG	CG	TC	TC	CG	AC	AG	TC	AC	AT	TC	GG	AG	AA	AA	CC	GG	GG	TC	TC	CC	AG	TT	CC	AA	CC	CC	TC	TC	GG	TT	GG	AC	TT	AT	AC	GG	TG	CG	AC	CC	CC	GG	GG	AA	GG
Wenzhou Academy of Agricultural Sciences (WAAS)	WZ-4	AG	TC	GG	GG	CC	TT	GG	AA	AA	TT	CC	AA	TT	GG	GG	AA	AA	CC	GG	GG	TT	TT	CC	AA	TT	CC	AG	AC	AC	CC	CC	AG	AT	AG	AA	TC	AT	AA	CG	TT	CC	AC	TC	CC	GG	GG	AA	GG
Wenzhou Academy of Agricultural Sciences (WAAS)	WZ-5	GG	TT	GG	GG	CC	TT	GG	AA	AA	TT	CC	AA	TC	TG	AG	AT	AG	TC	TG	AG	TT	TC	TC	AG	TC	CC	AA	CC	CC	TC	TC	GG	TT	GG	AA	TT	TT	AA	CG	TT	CC	AC	TC	CC	GG	GG	AA	GG
Wenzhou Academy of Agricultural Sciences (WAAS)	WZ-6	GG	TT	GG	GG	CC	TT	GG	AA	AG	TC	CC	AA	TT	GG	GG	AA	AA	CC	GG	GG	TT	TT	CC	AA	TT	CC	AA	CC	CC	TC	TC	GG	TT	GG	AA	TT	TT	AA	GG	TT	CG	AC	CC	CC	GG	CG	AG	TG
Wenzhou Academy of Agricultural Sciences (WAAS)	WZ-7	AA	CC	GG	GG	CC	TT	CC	CC	AA	TT	CC	AA	TT	GG	GG	AA	AA	CC	GG	GG	TT	TT	CC	AA	TT	AA	GG	AA	AA	CC	CC	AA	AA	AA	AA	CC	AA	AA	CC	TT	CC	AA	TT	CC	GG	GG	AA	GG
Wenzhou Academy of Agricultural Sciences (WAAS)	WZ-8	AG	TC	AG	CG	TC	TC	CG	AC	GG	CC	AA	TT	CC	GG	AA	AA	AA	CC	GG	GG	CC	CC	CC	GG	TT	CC	AA	CC	CC	TT	TT	GG	TT	GG	CC	TT	AA	CC	GG	GG	GG	AA	CC	TT	AA	GG	GG	TT
Wenzhou Academy of Agricultural Sciences (WAAS)	WZ-9	AA	CC	AG	CG	TC	TC	CG	AC	AG	TC	AC	AT	TC	GG	AG	AA	AA	CC	GG	GG	TC	TC	CC	AG	TT	CC	AA	CC	CC	TC	TC	GG	TT	GG	AC	TT	AT	AC	CG	TG	CG	AC	CC	TC	AG	GG	AG	TG
Wenzhou Academy of Agricultural Sciences (WAAS)	WZ-10	AA	CC	AG	CG	TC	TC	CG	AC	AG	TC	AC	AT	TC	GG	AG	AA	AA	CC	GG	GG	TC	TC	CC	AG	TT	CC	AA	CC	CC	TC	TC	GG	TT	GG	AC	TT	AT	AA	CG	TT	CC	CC	CC	TC	AG	GG	AG	TG
Wenzhou Academy of Agricultural Sciences (WAAS)	WZ-11	AA	CC	GG	GG	CC	TT	CC	CC	AA	TT	CC	AA	TT	GG	GG	AA	AA	CC	GG	GG	TT	TT	CC	AA	TT	AC	GG	AA	AA	CC	CC	AA	AA	AA	AA	CC	AA	CC	GG	GG	GG	AA	CC	CC	GG	GG	AA	GG
Wenzhou Academy of Agricultural Sciences (WAAS)	WZ-12	AA	CC	GG	GG	CC	TT	GG	AA	AA	TT	CC	AA	TT	GG	GG	AA	AA	CC	GG	GG	TT	TT	CC	AA	TT	CC	AA	CC	CC	CC	CC	GG	TT	GG	AA	TT	TT	AA	CC	TT	CC	CC	CC	CC	GG	GG	AA	GG
Wenzhou Academy of Agricultural Sciences (WAAS)	WZ-13	AA	CC	GG	GG	CC	TT	GG	AA	AA	TT	CC	AA	TT	GG	GG	AA	AA	CC	GG	GG	TT	TT	CC	AA	TT	AA	GG	AA	AA	CC	CC	AA	AA	AA	AA	TT	TT	AA	CC	TT	CC	CC	CC	CC	GG	CC	GG	TT
Wenzhou Academy of Agricultural Sciences (WAAS)	WZ-15	AG	TC	GG	GG	CC	TT	GG	AA	AG	TC	CC	AA	TC	TG	AG	AT	AG	TC	TG	AG	TT	TC	TC	AG	TC	CC	AG	AC	AC	CC	CC	AG	AT	AG	AA	TT	TT	AA	CG	TT	CC	CC	CC	CC	GG	GG	AA	GG
Wenzhou Academy of Agricultural Sciences (WAAS)	WZ-16	GG	TT	GG	GG	CC	TT	GG	AA	GG	CC	CC	AA	CC	GG	AA	AA	AA	CC	GG	GG	CC	CC	CC	GG	TT	CC	AA	CC	CC	TT	TT	GG	TT	GG	CC	TT	AA	CC	GG	GG	GG	AA	CC	TT	AA	GG	GG	TT
Wenzhou Academy of Agricultural Sciences (WAAS)	WZ-17	GG	TT	GG	GG	CC	TT	GG	AA	GG	CC	AA	TT	CC	GG	AA	AA	AA	CC	GG	GG	CC	CC	CC	GG	TT	CC	AA	CC	CC	TT	TT	GG	TT	GG	CC	TT	AA	CC	GG	GG	GG	AA	CC	TT	AA	GG	GG	TT
Wenzhou Academy of Agricultural Sciences (WAAS)	WZ-18	AA	CC	AG	CG	TC	TC	CC	CC	AG	TC	AC	AT	TC	GG	AG	AA	AA	CC	GG	GG	TC	TC	CC	AG	TT	CC	AA	CC	CC	TT	TT	GG	TT	GG	AC	TT	AT	AC	CG	TG	CG	AC	CC	TC	AG	CG	GG	TT
Wenzhou Academy of Agricultural Sciences (WAAS)	WZ-19	AA	CC	GG	GG	CC	TT	CC	CC	GG	CC	CC	AA	TT	GG	GG	AA	AA	CC	GG	GG	TT	TT	CC	AA	TT	CC	AA	CC	CC	TT	TT	GG	TT	GG	AA	TT	TT	AA	GG	TT	CC	CC	CC	CC	GG	GG	AA	GG
Wenzhou Academy of Agricultural Sciences (WAAS)	WZ-20	AG	TC	AG	CG	TC	TC	CG	AC	AG	TC	AC	AT	CC	TG	AA	AT	AG	TC	TG	AG	TC	CC	TC	GG	TC	CC	AA	CC	CC	TC	TC	GG	TT	GG	AC	TT	AT	AC	CG	TG	CG	AC	CC	TT	AA	GG	GG	TT
Wenzhou Academy of Agricultural Sciences (WAAS)	WZ-21	AA	CC	AA	CC	TT	CC	CC	CC	GG	CC	AC	AT	CC	TG	AA	AT	AG	TC	TG	AG	TC	CC	TC	GG	TC	CC	AA	CC	CC	TT	TT	GG	TT	GG	CC	TT	AA	CC	GG	GG	GG	AA	CC	CC	GG	GG	AA	GG
Wenzhou Academy of Agricultural Sciences (WAAS)	WZ-23	AA	CC	AG	CG	TC	TC	CC	CC	AA	TT	CC	AA	TC	GG	AG	AA	AA	CC	GG	GG	TC	TC	CC	AG	TT	AC	AG	AC	AC	CC	CC	AG	AT	AG	AA	TT	TT	AA	CC	TT	CC	AC	TC	CC	GG	GG	GG	TT
Wenzhou Academy of Agricultural Sciences (WAAS)	WZ-24	AA	CC	AA	CC	TT	CC	CC	CC	GG	CC	AA	TT	CC	GG	AA	AA	AA	CC	GG	GG	CC	CC	CC	GG	TT	CC	AA	CC	CC	TT	TT	GG	TT	GG	CC	TT	AA	CC	GG	GG	GG	AA	CC	CC	GG	GG	AA	GG
Wenzhou Academy of Agricultural Sciences (WAAS)	WZ-25	GG	TT	GG	GG	CC	TT	GG	AA	GG	CC	CC	AA	CC	GG	AA	AA	AA	CC	GG	GG	CC	CC	CC	GG	TT	CC	AA	CC	CC	TT	TT	GG	TT	GG	AA	TT	TT	AA	CC	TT	CC	AA	TT	TT	GG	GG	GG	TT
Wenzhou Academy of Agricultural Sciences (WAAS)	WZ-26	AA	CC	GG	GG	CC	TT	CC	CC	AA	TT	CC	AA	TT	GG	GG	AA	AA	CC	GG	GG	TT	TT	CC	AA	TT	AA	GG	AA	AA	CC	CC	AA	AA	AA	AA	CC	AA	AA	CC	TT	CC	AA	TT	CC	GG	CG	AG	TG
Wenzhou Academy of Agricultural Sciences (WAAS)	WZ-27	AA	CC	AA	CC	TT	CC	CC	CC	GG	CC	AA	TT	CC	GG	AA	AA	AA	CC	GG	GG	CC	CC	CC	GG	TT	AA	GG	AA	AA	CC	CC	AA	AA	AA	AA	TT	TT	AA	GG	TT	GG	AA	CC	CC	GG	GG	AA	GG
Wenzhou Academy of Agricultural Sciences (WAAS)	WZ-28	GG	TT	GG	GG	CC	TT	GG	AA	GG	CC	AC	AT	CC	GG	AA	AA	AA	CC	GG	GG	CC	CC	CC	GG	TT	CC	AA	CC	CC	TC	TC	GG	TT	GG	AC	TT	AT	AC	GG	TG	GG	AA	CC	TC	AG	GG	AG	TG
Wenzhou Academy of Agricultural Sciences (WAAS)	WZ-29	GG	TT	GG	GG	CC	TT	GG	AA	GG	CC	CC	AA	CC	GG	AA	AA	AA	CC	GG	GG	CC	CC	CC	GG	TT	CC	AA	CC	CC	TT	TT	GG	TT	GG	AA	TT	TT	AA	CC	TT	CC	AA	TT	TT	GG	GG	GG	TT
Wenzhou Academy of Agricultural Sciences (WAAS)	WZ-30	AG	TC	GG	GG	CC	TT	CG	AC	GG	CC	CC	AA	TC	GG	AG	AA	AA	CC	GG	GG	TC	TC	CC	AG	TT	CC	AA	CC	CC	TT	TT	GG	TT	GG	AA	TC	AT	AA	CG	TT	CC	AC	TC	TC	AG	GG	AG	TG
Wenzhou Academy of Agricultural Sciences (WAAS)	WZ-31	AA	CC	AA	CC	TT	CC	CC	CC	AA	TT	CC	AA	CC	GG	AA	AA	AA	CC	GG	GG	CC	CC	CC	GG	TT	AA	GG	AA	AA	CC	CC	AA	AA	AA	AA	TT	TT	AA	CC	TT	CC	AA	TT	CC	GG	GG	AA	GG
Zhejiang Mitsuo Seed Co.,Ltd (MZA)	M01	AG	TC	GG	GG	CC	TT	GG	AA	AA	TT	CC	AA	TC	TG	AG	AT	AG	TC	TG	AG	TT	TC	TC	AG	TC	CC	AG	AC	AC	CC	CC	AG	AT	AG	AA	TC	AT	AA	CC	TT	CC	AC	TC	TC	AG	CG	GG	TT
Zhejiang Mitsuo Seed Co.,Ltd (MZA)	M02	AG	TC	GG	GG	CC	TT	CG	AC	AA	TT	CC	AA	TC	TG	AG	AT	AG	TC	TG	AG	TT	TC	TC	AG	TC	CC	AA	CC	CC	TT	TT	GG	TT	GG	AC	TT	AT	AC	CG	TG	CG	AC	CC	TC	AG	CG	GG	TT
Zhejiang Mitsuo Seed Co.,Ltd (MZA)	M03	AG	TC	GG	GG	CC	TT	GG	AA	AA	TT	CC	AA	TT	GG	GG	AA	AA	CC	GG	GG	TT	TT	CC	AA	TT	CC	AA	CC	CC	TC	TC	AG	AT	AG	AC	TC	AA	AC	CG	TG	CG	AA	TC	TT	AA	GG	GG	TT
Zhejiang Mitsuo Seed Co.,Ltd (MZA)	M04	AG	TC	GG	GG	CC	TT	GG	AA	AA	TT	CC	AA	TC	TG	AG	AT	AG	TC	TG	AG	TT	TC	TC	AG	TC	CC	AG	AC	AC	CC	CC	AG	AT	AG	AA	TC	AT	AA	CG	TT	CG	AA	TC	TC	AG	CG	GG	TT
Zhejiang Mitsuo Seed Co.,Ltd (MZA)	M05	AG	TC	GG	GG	CC	TT	GG	AA	AG	TC	CC	AA	TT	GG	GG	AA	AA	CC	GG	GG	TT	TT	CC	AA	TT	CC	AA	CC	CC	TT	TT	GG	TT	GG	AC	TC	AA	AC	CG	TG	CG	AA	TC	TT	AA	GG	GG	TT
Zhejiang Mitsuo Seed Co.,Ltd (MZA)	M06	AG	TC	GG	GG	CC	TT	GG	AA	AA	TT	CC	AA	TT	GG	GG	AA	AA	CC	GG	GG	TT	TT	CC	AA	TT	CC	AA	CC	CC	TC	TC	GG	TT	AG	AC	TC	AA	AC	CG	TG	CG	AA	TC	TT	AA	GG	GG	TT
Zhejiang Mitsuo Seed Co.,Ltd (MZA)	M07	AG	TC	AG	CG	TC	TC	CG	AC	AG	TC	AC	AT	TC	GG	AG	AA	AA	CC	GG	GG	TC	TC	CC	AG	TT	CC	AA	CC	CC	TT	TT	GG	TT	GG	CC	TT	AA	CC	GG	GG	GG	AA	CC	TC	AG	GG	AG	TG
Zhejiang Mitsuo Seed Co.,Ltd (MZA)	M08	AG	TC	GG	GG	CC	TT	CG	AC	AA	TT	CC	AA	TC	TG	AG	AT	AG	TC	TG	AG	TT	TC	TC	AG	TC	CC	AA	CC	CC	TC	TC	AG	AT	AG	AA	TC	AT	AA	CG	TT	CC	AC	TC	TT	AA	GG	GG	TG
Zhejiang Mitsuo Seed Co.,Ltd (MZA)	M09	AG	TC	GG	GG	CC	TT	CG	AC	AA	TT	CC	AA	TC	TG	AG	AT	AG	TC	TG	AG	TT	TC	TC	AG	TC	CC	AA	CC	CC	TC	TC	GG	TT	GG	AC	TT	AT	AC	GG	TG	CG	AC	CC	TC	AG	CG	GG	TT
Zhejiang Mitsuo Seed Co.,Ltd (MZA)	M10	AA	CC	GG	GG	CC	TT	CG	AC	AA	TT	CC	AA	TT	GG	GG	AA	AA	CC	GG	GG	TT	TT	CC	AA	TT	CC	AA	CC	CC	TT	TT	GG	TT	AG	AC	TC	AA	AC	CG	TG	CG	AA	TC	TC	AG	GG	AG	TG
Zhejiang Mitsuo Seed Co.,Ltd (MZA)	M11	AG	TC	GG	GG	CC	TT	CG	AC	AA	TT	CC	AA	TC	TG	AG	AT	AG	TC	TG	AG	TT	TC	TC	AG	TC	CC	AA	CC	CC	TC	TC	GG	TT	GG	AC	TT	AT	AC	GG	TG	CG	AC	CC	TT	AA	GG	GG	TT
Zhejiang Mitsuo Seed Co.,Ltd (MZA)	M13	AG	TC	GG	GG	CC	TT	CG	AC	AA	TT	CC	AA	TC	TG	AG	AT	AG	TC	TG	AG	TT	TC	TC	AG	TC	CC	AA	CC	CC	TC	TC	GG	TT	GG	AC	TT	AT	AC	GG	TG	GG	AA	CC	CC	GG	CG	AG	TG
Zhejiang Mitsuo Seed Co.,Ltd (MZA)	M14	AG	TC	GG	GG	CC	TT	CG	AC	AG	TC	CC	AA	TC	TG	AG	AT	AG	TC	TG	AG	TT	TC	TC	AG	TC	CC	AA	CC	CC	TC	TC	GG	TT	GG	AC	TT	AT	AC	CG	TG	CG	AC	CC	TT	AA	GG	GG	TT
Zhejiang Mitsuo Seed Co.,Ltd (MZA)	M15	AA	CC	AA	CC	TT	CC	CC	CC	GG	CC	AA	TT	CC	GG	AA	AA	AA	CC	GG	GG	CC	CC	CC	GG	TT	CC	AA	CC	CC	TT	TT	GG	TT	GG	CC	TT	AA	CC	GG	GG	GG	AA	CC	TT	AA	GG	GG	TT
Zhejiang Mitsuo Seed Co.,Ltd (MZA)	M16	AA	CC	GG	GG	CC	TT	GG	AA	AA	TT	CC	AA	TT	GG	GG	AA	AA	CC	GG	GG	TT	TT	CC	AA	TT	AA	GG	AA	AA	CC	CC	AA	AA	AA	AA	CC	AA	AA	CC	TT	CC	AA	TT	TT	AA	GG	GG	TT
Zhejiang Mitsuo Seed Co.,Ltd (MZA)	M17	AA	CC	GG	GG	CC	TT	GG	AA	AA	TT	CC	AA	TT	GG	GG	AA	AA	CC	GG	GG	TT	TT	CC	AA	TT	AA	GG	AA	AA	CC	CC	AA	AA	AA	AA	CC	AA	AA	CC	TT	CC	AA	TT	TT	AA	GG	GG	TT
Zhejiang Mitsuo Seed Co.,Ltd (MZA)	M19	AA	CC	GG	GG	CC	TT	CG	AC	AA	TT	CC	AA	TT	GG	GG	AA	AA	CC	GG	GG	TT	TT	CC	AA	TT	CC	AA	CC	CC	TT	TT	GG	TT	GG	AC	TC	AA	AC	CG	TG	CG	AA	TC	TT	AA	GG	GG	TT
Zhejiang Mitsuo Seed Co.,Ltd (MZA)	M20	AA	CC	GG	GG	CC	TT	GG	AA	AA	TT	CC	AA	TT	GG	GG	AA	AA	CC	GG	GG	TT	TT	CC	AA	TT	AA	GG	AA	AA	CC	CC	AA	AA	AA	AA	CC	AA	AA	CC	TT	CC	AA	TT	TT	AA	GG	GG	TT
Zhejiang Mitsuo Seed Co.,Ltd (MZA)	M21	GG	TT	GG	GG	CC	TT	GG	AA	AA	TT	CC	AA	TT	GG	GG	AA	AA	CC	GG	GG	TT	TT	CC	AA	TT	CC	AA	CC	CC	TT	TT	GG	TT	GG	CC	TT	AA	CC	GG	GG	GG	AA	CC	TT	AA	GG	GG	TT
Zhejiang Mitsuo Seed Co.,Ltd (MZA)	M22	GG	TT	GG	GG	CC	TT	GG	AA	AA	TT	CC	AA	CC	TT	AA	TT	GG	TT	TT	AA	TT	CC	TT	GG	CC	CC	AA	CC	CC	CC	CC	GG	TT	GG	AA	TT	TT	AA	GG	TT	GG	AA	CC	CC	GG	CC	GG	TT
Zhejiang Mitsuo Seed Co.,Ltd (MZA)	M23	AA	CC	GG	GG	CC	TT	GG	AA	AA	TT	CC	AA	TT	GG	GG	AA	AA	CC	GG	GG	TT	TT	CC	AA	TT	AA	GG	AA	AA	CC	CC	AA	AA	AA	AA	CC	AA	AA	CC	TT	CC	AA	TT	CC	GG	GG	AA	GG
Zhejiang Mitsuo Seed Co.,Ltd (MZA)	M24	AA	CC	AA	CC	TT	CC	CC	CC	GG	CC	AA	TT	CC	GG	AA	AA	AA	CC	GG	GG	CC	CC	CC	GG	TT	CC	AA	CC	CC	TT	TT	GG	TT	GG	CC	TT	AA	CC	GG	GG	GG	AA	CC	CC	GG	GG	AA	GG
Zhejiang Mitsuo Seed Co.,Ltd (MZA)	M25	AA	CC	GG	GG	CC	TT	CC	CC	AA	TT	CC	AA	TT	GG	GG	AA	AA	CC	GG	GG	TT	TT	CC	AA	TT	CC	AA	CC	CC	TT	TT	GG	TT	GG	CC	TT	AA	CC	GG	GG	GG	AA	CC	TT	AA	GG	GG	TT
Zhejiang Mitsuo Seed Co.,Ltd (MZA)	M26	AA	CC	GG	GG	CC	TT	CC	CC	AA	TT	CC	AA	CC	GG	AA	AA	AA	CC	GG	GG	CC	CC	CC	GG	TT	AA	GG	AA	AA	CC	CC	AA	AA	AA	AA	CC	AA	AA	CC	TT	CC	AA	TT	TT	GG	GG	GG	TT
Zhejiang Mitsuo Seed Co.,Ltd (MZA)	M27	AA	CC	AA	CC	TT	CC	CC	CC	AA	TT	CC	AA	TT	GG	GG	AA	AA	CC	GG	GG	TT	TT	CC	AA	TT	CC	AA	CC	CC	TT	TT	GG	TT	GG	AA	TT	TT	AA	CC	TT	CC	CC	CC	TT	AA	GG	GG	TT
Zhejiang Mitsuo Seed Co.,Ltd (MZA)	M28	GG	TT	GG	GG	CC	TT	GG	AA	AA	TT	CC	AA	CC	TT	AA	TT	GG	TT	TT	AA	TT	CC	TT	GG	CC	CC	AA	CC	CC	CC	CC	GG	TT	GG	AA	TT	TT	AA	GG	TT	CC	CC	CC	TC	AG	CG	GG	TT
Zhejiang Mitsuo Seed Co.,Ltd (MZA)	M29	GG	TT	GG	GG	CC	TT	GG	AA	AA	TT	CC	AA	CC	TT	AA	TT	GG	TT	TT	AA	TT	CC	TT	GG	CC	CC	AA	CC	CC	CC	CC	GG	TT	GG	AA	TT	TT	AA	GG	TT	CC	CC	CC	TT	AA	GG	GG	TT
Zhejiang Mitsuo Seed Co.,Ltd (MZA)	M30	GG	TT	GG	GG	CC	TT	GG	AA	GG	CC	CC	AA	CC	TT	AA	TT	GG	TT	TT	AA	TT	CC	TT	GG	CC	CC	AA	CC	CC	CC	CC	GG	TT	GG	AA	TT	TT	AA	CC	TT	CC	CC	CC	TT	AA	GG	GG	TT
Zhejiang Mitsuo Seed Co.,Ltd (MZA)	M31	GG	TT	GG	GG	CC	TT	GG	AA	AA	TT	CC	AA	CC	TT	AA	TT	GG	TT	TT	AA	TT	CC	TT	GG	CC	CC	AA	CC	CC	CC	CC	GG	TT	GG	AA	TT	TT	AA	CC	TT	CC	CC	CC	CC	GG	CC	GG	TT
Zhejiang Mitsuo Seed Co.,Ltd (MZA)	M32	GG	TT	GG	GG	CC	TT	GG	AA	GG	CC	CC	AA	TT	GG	GG	AA	AA	CC	GG	GG	TT	TT	CC	AA	TT	CC	AA	CC	CC	TT	TT	GG	TT	GG	CC	TT	AA	CC	GG	GG	GG	AA	CC	TT	AA	GG	GG	TT
Zhejiang Mitsuo Seed Co.,Ltd (MZA)	M33	AA	CC	GG	GG	CC	TT	CC	CC	AA	TT	CC	AA	TT	GG	GG	AA	AA	CC	GG	GG	TT	TT	CC	AA	TT	CC	AA	CC	CC	TT	TT	GG	TT	GG	CC	TT	AA	CC	GG	GG	GG	AA	CC	TT	AA	GG	GG	TT
Zhejiang Mitsuo Seed Co.,Ltd (MZA)	M34	AA	CC	AA	CC	TT	CC	CC	CC	AA	TT	CC	AA	TT	GG	GG	AA	AA	CC	GG	GG	TT	TT	CC	AA	TT	AA	GG	AA	AA	CC	CC	AA	AA	AA	AA	CC	AA	AA	CC	TT	CC	AA	TT	CC	GG	GG	AA	GG
Zhejiang Mitsuo Seed Co.,Ltd (MZA)	M35	AA	CC	GG	GG	CC	TT	CC	CC	AA	TT	CC	AA	TT	GG	GG	AA	AA	CC	GG	GG	TT	TT	CC	AA	TT	CC	AA	CC	CC	TT	TT	GG	TT	GG	CC	TT	AA	AC	CG	TG	CG	AA	TC	TC	AG	GG	AG	TG
Ningbo Weimeng Seed Co.,Ltd (WM)	18AF-1	AG	TC	AG	CG	TC	TC	CG	AC	AG	TC	CC	AA	TC	GG	AG	AA	AA	CC	GG	GG	TC	TC	CC	AG	TT	CC	AA	CC	CC	TT	TT	GG	TT	GG	AC	TC	AA	AC	CG	TG	CG	AA	TC	CC	GG	GG	AA	GG
Ningbo Weimeng Seed Co.,Ltd (WM)	18AF-2	AA	CC	AA	CC	TT	CC	CC	CC	AG	TC	AC	AT	TC	GG	AG	AA	AA	CC	GG	GG	TC	TC	CC	AG	TT	CC	AA	CC	CC	TT	TT	GG	TT	GG	CC	TT	AA	CC	GG	GG	GG	AA	CC	TC	AG	GG	AG	TG
Ningbo Weimeng Seed Co.,Ltd (WM)	18AF-3	AA	CC	AG	CG	TC	TC	CC	CC	AA	TT	CC	AA	TT	GG	GG	AA	AA	CC	GG	GG	TT	TT	CC	AA	TT	CC	AA	CC	CC	TC	TC	AG	AT	AG	AC	TT	AT	AC	CG	TG	CG	AC	CC	CC	GG	CG	AG	TG
Ningbo Weimeng Seed Co.,Ltd (WM)	18AF-4	AA	CC	AG	CG	TC	TC	CG	AC	AA	TT	CC	AA	TT	GG	GG	AA	AA	CC	GG	GG	TT	TT	CC	AA	TT	CC	AA	CC	CC	TT	TT	GG	TT	GG	AC	TC	AA	AC	CG	TG	CG	AA	TC	TC	AG	GG	AG	GG
Ningbo Weimeng Seed Co.,Ltd (WM)	18AF-5	AG	TC	AG	CG	TC	TC	CG	AC	AG	TC	CC	AA	TT	GG	GG	AA	AA	CC	GG	GG	TT	TT	CC	AA	TT	CC	AA	CC	CC	TT	TT	GG	TT	GG	CC	TT	AA	CC	GG	GG	GG	AA	CC	TC	AG	GG	AG	TG
Ningbo Weimeng Seed Co.,Ltd (WM)	18AF-6	AG	TC	AG	CG	TC	TC	CG	AC	GG	CC	AC	AT	TC	TG	AG	AT	AG	TC	TG	AG	TT	TC	TC	AG	TC	CC	AA	CC	CC	TC	TC	GG	TT	GG	CC	TT	AA	AC	CG	TG	CG	AC	CC	TC	AG	GG	AG	TG
Ningbo Weimeng Seed Co.,Ltd (WM)	18AF-7	AG	TC	AG	CG	TC	TC	CG	AC	GG	CC	AC	AT	CC	TG	AA	AT	AG	TC	TG	AG	TC	CC	TC	GG	TC	CC	AA	CC	CC	TC	TC	GG	TT	GG	AC	TC	AA	AC	CG	TG	CG	AA	TC	TC	AG	CG	GG	TT
Ningbo Weimeng Seed Co.,Ltd (WM)	18AF-8	AA	CC	AG	CG	TC	TC	CG	AC	AG	TC	AC	AT	TC	GG	AG	AA	AA	CC	GG	GG	TC	TC	CC	AG	TT	CC	AA	CC	CC	TC	TC	AG	AT	AG	AC	TC	AA	AC	CG	TG	CG	AA	TC	TT	AA	GG	GG	TG
Ningbo Weimeng Seed Co.,Ltd (WM)	18AF-9	AG	TC	AG	CG	TC	TC	CG	AC	GG	CC	AC	AT	CC	TG	AA	AT	AG	TC	TG	AG	TC	CC	TC	GG	TC	CC	AA	CC	CC	TC	TC	GG	TT	GG	AC	TT	AT	AC	CG	TG	CG	AC	CC	TC	AG	CG	GG	TT
Ningbo Weimeng Seed Co.,Ltd (WM)	18AF-10	AG	TC	AG	CG	TC	TC	CG	AC	GG	CC	AC	AT	TC	GG	AG	AA	AA	CC	GG	GG	TC	TC	CC	AG	TT	CC	AA	CC	CC	TT	TT	GG	TT	GG	CC	TT	AA	CC	GG	GG	GG	AA	CC	TT	AA	GG	GG	TT
Ningbo Weimeng Seed Co.,Ltd (WM)	NB-1	AA	CC	GG	GG	CC	TT	CC	CC	AA	TT	CC	AA	TT	GG	GG	AA	AA	CC	GG	GG	TT	TT	CC	AA	TT	AA	GG	AA	AA	CC	CC	AA	AA	AA	AA	TT	TT	AA	CC	TT	CC	CC	CC	CC	GG	GG	AA	GG
Ningbo Weimeng Seed Co.,Ltd (WM)	NB-2	AA	CC	GG	GG	CC	TT	CC	CC	AA	TT	CC	AA	TT	GG	GG	AA	AA	CC	GG	GG	TT	TT	CC	AA	TT	AA	GG	AA	AA	CC	CC	AA	AA	AA	AA	TC	AT	AA	CC	TT	CC	AC	TC	CC	GG	CG	AG	TG
Ningbo Weimeng Seed Co.,Ltd (WM)	NB-3	AA	CC	GG	GG	CC	TT	CC	CC	AA	TT	CC	AA	TT	GG	GG	AA	AA	CC	GG	GG	TT	TT	CC	AA	TT	AA	GG	AA	AA	CC	CC	AA	AA	AA	AA	TT	TT	AA	CC	TT	CC	CC	CC	CC	GG	GG	AA	GG
Ningbo Weimeng Seed Co.,Ltd (WM)	NB-4	AA	CC	GG	GG	CC	TT	CC	CC	AA	TT	CC	AA	TT	GG	GG	AA	AA	CC	GG	GG	TT	TT	CC	AA	TT	AA	GG	AA	AA	CC	CC	AA	AA	AA	AA	TT	TT	AA	CC	TT	CC	CC	CC	CC	GG	GG	AA	GG
Ningbo Weimeng Seed Co.,Ltd (WM)	NB-5	AA	CC	GG	GG	CC	TT	CC	CC	AA	TT	CC	AA	TT	GG	GG	AA	AA	CC	GG	GG	TT	TT	CC	AA	TT	AA	GG	AA	AA	CC	CC	AA	AA	AA	AA	TT	TT	AA	CC	TT	CC	CC	CC	CC	GG	CG	AG	TG
Ningbo Weimeng Seed Co.,Ltd (WM)	NB-6	AA	CC	GG	GG	CC	TT	CC	CC	AA	TT	CC	AA	TT	GG	GG	AA	AA	CC	GG	GG	TT	TT	CC	AA	TT	AA	GG	AA	AA	CC	CC	AA	AA	AA	AA	TT	TT	AA	CC	TT	CC	CC	CC	CC	GG	CG	AG	TG
Ningbo Weimeng Seed Co.,Ltd (WM)	NB-7	AA	CC	GG	GG	CC	TT	CC	CC	AA	TT	CC	AA	TT	GG	GG	AA	AA	CC	GG	GG	TT	TT	CC	AA	TT	AA	GG	AA	AA	CC	CC	AA	AA	AA	AA	TT	TT	AA	CC	TT	CC	CC	CC	CC	GG	CG	AG	GG
Ningbo Weimeng Seed Co.,Ltd (WM)	NB-8	AA	CC	GG	GG	CC	TT	CC	CC	AA	TT	CC	AA	TT	GG	GG	AA	AA	CC	GG	GG	TT	TT	CC	AA	TT	AA	GG	AA	AA	CC	CC	AA	AA	AA	AA	TT	TT	AA	CC	TT	CC	CC	CC	CC	GG	CG	AG	GG
Ningbo Weimeng Seed Co.,Ltd (WM)	NB-9	AA	CC	GG	GG	CC	TT	CG	AC	AA	TT	CC	AA	TT	GG	GG	AA	AA	CC	GG	GG	TT	TT	CC	AA	TT	AA	GG	AA	AA	CC	CC	AA	AA	AA	AC	TT	AT	AC	CG	TG	GG	AA	CC	CC	GG	GG	AA	GG
Ningbo Weimeng Seed Co.,Ltd (WM)	NB-10	AA	CC	GG	GG	CC	TT	CG	AC	AA	TT	CC	AA	TT	GG	GG	AA	AA	CC	GG	GG	TT	TT	CC	AA	TT	AA	GG	AA	AA	CC	CC	AA	AA	AA	AC	TT	AT	AC	CG	TG	CG	AC	CC	CC	GG	GG	AA	GG
Ningbo Weimeng Seed Co.,Ltd (WM)	NB-11	AA	CC	GG	GG	CC	TT	CC	CC	AA	TT	CC	AA	TT	GG	GG	AA	AA	CC	GG	GG	TT	TT	CC	AA	TT	AA	GG	AA	AA	CC	CC	AA	AA	AA	AA	TT	TT	AA	CC	TT	CG	AC	CC	CC	GG	GG	AA	GG
Ningbo Weimeng Seed Co.,Ltd (WM)	NB-12	AA	CC	GG	GG	CC	TT	CG	AC	AA	TT	CC	AA	TT	GG	GG	AA	AA	CC	GG	GG	TT	TT	CC	AA	TT	AA	GG	AA	AA	CC	CC	AA	AA	AA	AC	TT	AT	AC	CG	TG	CG	AC	CC	CC	GG	CG	AG	GG
Ningbo Weimeng Seed Co.,Ltd (WM)	NB-13	AA	CC	GG	GG	CC	TT	CG	AC	AA	TT	CC	AA	TT	GG	GG	AA	AA	CC	GG	GG	TT	TT	CC	AA	TT	AA	GG	AA	AA	CC	CC	AA	AA	AA	AA	TT	TT	AA	CC	TT	CC	CC	CC	CC	GG	GG	AA	GG
Ningbo Weimeng Seed Co.,Ltd (WM)	NB-14	AA	CC	GG	GG	CC	TT	CC	CC	AA	TT	CC	AA	TT	GG	GG	AA	AA	CC	GG	GG	TT	TT	CC	AA	TT	AA	GG	AA	AA	CC	CC	AA	AA	AA	AA	TT	TT	AA	CC	TT	CC	CC	CC	CC	GG	GG	AA	GG
Ningbo Weimeng Seed Co.,Ltd (WM)	NB-15	AA	CC	AG	CG	TC	TC	CC	CC	GG	CC	AA	TT	TT	GG	GG	AA	AA	CC	GG	GG	TT	TT	CC	AA	TT	AA	GG	AA	AA	CC	CC	AA	AA	AA	AA	TT	TT	AA	CC	TT	CC	CC	CC	CC	GG	GG	AA	GG
Ningbo Weimeng Seed Co.,Ltd (WM)	NB-16	AA	CC	AG	CG	TC	TC	CC	CC	AG	TC	AC	AT	TT	GG	GG	AA	AA	CC	GG	GG	TT	TT	CC	AA	TT	AA	GG	AA	AA	CC	CC	AA	AA	AA	AA	TT	TT	AA	CC	TT	CC	CC	CC	CC	GG	GG	AA	GG
Ningbo Weimeng Seed Co.,Ltd (WM)	NB-17	AA	CC	AG	CG	TC	TC	CC	CC	AG	TC	AC	AT	TT	GG	GG	AA	AA	CC	GG	GG	TT	TT	CC	AA	TT	AA	GG	AA	AA	CC	CC	AA	AA	AA	AA	TT	TT	AA	CC	TT	CC	CC	CC	CC	GG	GG	AA	GG
Ningbo Weimeng Seed Co.,Ltd (WM)	NB-18	AA	CC	AG	CG	TC	TC	CC	CC	AG	TC	AC	AT	TT	GG	GG	AA	AA	CC	GG	GG	TT	TT	CC	AA	TT	AA	GG	AA	AA	CC	CC	AA	AA	AA	AA	TT	TT	AA	CC	TT	CC	CC	CC	CC	GG	GG	AA	GG
Ningbo Weimeng Seed Co.,Ltd (WM)	NB-19	AA	CC	GG	GG	CC	TT	CC	CC	AA	TT	CC	AA	TT	GG	GG	AA	AA	CC	GG	GG	TT	TT	CC	AA	TT	CC	AA	CC	CC	TT	TT	GG	TT	GG	CC	TT	AA	CC	GG	GG	GG	AA	CC	TC	AG	GG	AG	TG
Ningbo Weimeng Seed Co.,Ltd (WM)	NB-20	GG	TT	GG	GG	CC	TT	GG	AA	GG	CC	CC	AA	CC	TG	AA	AT	AG	TC	TG	AG	TC	CC	TC	GG	TC	CC	AA	CC	CC	TC	TC	GG	TT	GG	AA	TC	AT	AA	CC	TT	CC	AC	TC	CC	GG	CC	GG	TT
Ningbo Weimeng Seed Co.,Ltd (WM)	NB-21	AA	CC	AA	CC	TT	CC	CC	CC	GG	CC	AA	TT	CC	TT	AA	TT	GG	TT	TT	AA	TT	CC	TT	GG	CC	CC	AA	CC	CC	TT	TT	GG	TT	GG	CC	TT	AA	AA	GG	TT	CC	CC	CC	CC	GG	GG	AA	GG
Ningbo Weimeng Seed Co.,Ltd (WM)	NB-22	AA	CC	AA	CC	TT	CC	CC	CC	AA	TT	CC	AA	TT	GG	GG	AA	AA	CC	GG	GG	TT	TT	CC	AA	TT	CC	AA	CC	CC	TT	TT	GG	TT	GG	CC	TT	AA	CC	GG	GG	GG	AA	CC	CC	GG	GG	AA	GG
Ningbo Weimeng Seed Co.,Ltd (WM)	NB-23	AA	CC	GG	GG	CC	TT	CC	CC	AA	TT	CC	AA	TT	GG	GG	AA	AA	CC	GG	GG	TT	TT	CC	AA	TT	CC	AA	CC	CC	TT	TT	GG	TT	GG	CC	TT	AA	CC	GG	GG	GG	AA	CC	CC	GG	GG	AA	GG
Ningbo Weimeng Seed Co.,Ltd (WM)	NB-24	AA	CC	AA	CC	TT	CC	CC	CC	GG	CC	AA	TT	CC	GG	AA	AA	AA	CC	GG	GG	CC	CC	CC	GG	TT	CC	AA	CC	CC	TT	TT	GG	TT	GG	CC	TT	AA	CC	GG	GG	GG	AA	CC	TT	AA	GG	GG	TT
Chinese Academy of Agricultural Sciences (CAAS)	ZG-1	AG	TC	AG	CG	TC	TC	CG	AC	AG	TC	AC	AT	CC	TG	AA	AT	AG	TC	TG	AG	TC	CC	TC	GG	TC	CC	AA	CC	CC	TC	TC	GG	TT	GG	AC	TT	AT	AC	CG	TG	CG	AC	CC	TC	AG	CG	GG	TT
Chinese Academy of Agricultural Sciences (CAAS)	ZG-2	AA	CC	AG	CG	TC	TC	CC	CC	AG	TC	AC	AT	CC	TG	AA	AT	AG	TC	GG	AG	CC	TC	TC	GG	TC	CC	AA	CC	CC	TT	TC	GG	TT	AG	AC	TC	AA	AC	CG	TG	CG	AA	TC	TC	AG	GG	AG	TG
Chinese Academy of Agricultural Sciences (CAAS)	ZG-3	AG	TC	AG	CG	TC	TC	CG	AC	AG	TC	AC	AT	CC	TG	AA	AT	AG	TC	TG	AG	TC	CC	TC	GG	TC	CC	AA	CC	CC	TC	TC	GG	TT	GG	AC	TT	AT	AC	GG	TG	CG	AC	CC	TT	AG	GG	GG	TT
Chinese Academy of Agricultural Sciences (CAAS)	ZG-4	AG	TC	AG	CG	TC	TC	CG	AC	AG	TC	AC	AT	CC	TG	AA	AT	AG	TC	TG	AG	TC	CC	TC	GG	TC	CC	AA	CC	CC	TC	TC	GG	TT	GG	AC	TT	AT	AC	GG	TG	CG	AC	CC	TC	AG	CG	GG	TT
Chinese Academy of Agricultural Sciences (CAAS)	ZG-5	AG	TC	AG	CG	TC	TC	CG	AC	AG	TC	AC	AT	CC	GG	AA	AA	AA	CC	GG	GG	CC	CC	CC	GG	TT	CC	AA	AC	AC	TC	TC	GG	AT	AG	AC	TT	AT	AC	GG	TG	CG	AC	CC	TT	AG	GG	GG	TT
Chinese Academy of Agricultural Sciences (CAAS)	ZG-6	AG	TC	GG	GG	CC	TT	CG	AC	AA	TT	CC	AA	CC	TT	AA	TT	GG	TT	TG	AA	TC	TC	TT	GG	CC	CC	AG	AC	AC	CC	CC	AG	AT	AG	AA	TC	AT	AA	CC	TT	CC	AC	TC	CC	GG	CG	AG	TG
Chinese Academy of Agricultural Sciences (CAAS)	ZG-7	AA	CC	AG	CG	TC	TC	CC	CC	GG	CC	AC	AT	TC	GG	AG	AA	AA	CC	GG	GG	TC	TC	CC	AG	TT	CC	AA	CC	CC	TT	TT	GG	TT	GG	AC	TT	AT	AC	CG	TG	CG	AC	CC	TC	AG	GG	AG	TG
Chinese Academy of Agricultural Sciences (CAAS)	ZG-8	AG	TC	AG	CG	TC	TC	CG	AC	GG	CC	AC	AT	TC	GG	AG	AA	AA	CC	GG	GG	TC	TC	CC	AG	TT	CC	AA	CC	CC	TT	TT	GG	TT	GG	AC	TT	AT	CC	GG	GG	GG	AA	CC	TC	AG	CG	GG	TT
Chinese Academy of Agricultural Sciences (CAAS)	ZG-9	AA	CC	AG	CG	TC	TC	CC	CC	AG	TC	AC	AT	CC	TG	AA	AT	AG	TC	GG	AG	CC	TC	TC	GG	TC	CC	AA	CC	CC	TC	TC	AG	AT	AG	AC	TC	AA	AC	CG	TG	CG	AA	TC	TC	AG	GG	AG	TG
Chinese Academy of Agricultural Sciences (CAAS)	ZG-10	AA	CC	AG	CG	TC	TC	CC	CC	AG	TC	CC	AA	TC	TG	AG	AT	AG	TC	TG	AG	TT	TC	TC	AG	TC	AA	GG	AA	AA	CC	CC	AA	AA	AA	AA	TC	AT	AA	CC	TT	CC	AA	TT	CC	GG	CG	AG	TG
Chinese Academy of Agricultural Sciences (CAAS)	ZG-11	AA	CC	AA	CC	TT	CC	CC	CC	AG	TC	AC	AT	TC	GG	AG	AA	AA	CC	GG	GG	TC	TC	CC	AG	TT	CC	AA	CC	CC	TT	TT	GG	TT	GG	AC	TC	AA	AC	CG	TG	CG	AA	TC	TC	AG	CG	GG	TT
Chinese Academy of Agricultural Sciences (CAAS)	ZG-12	AG	TC	AG	CG	TC	TC	CG	AC	GG	CC	AC	AT	TT	GG	GG	AA	AA	CC	GG	GG	TT	TT	CC	AA	TT	CC	AA	CC	CC	TC	TC	AG	AT	AG	AC	TC	AA	AA	CC	TT	CC	CC	CC	TT	AA	GG	GG	TT
Chinese Academy of Agricultural Sciences (CAAS)	ZG-13	AA	CC	AG	CG	TC	TC	CC	CC	GG	CC	AC	AT	TC	GG	AG	AA	AA	CC	GG	GG	TC	TC	CC	AG	TT	CC	AA	CC	CC	TT	TT	GG	TT	GG	AC	TT	AT	AC	GG	TG	CG	AC	CC	TC	AG	GG	AG	TG
Chinese Academy of Agricultural Sciences (CAAS)	ZG-14	AG	TC	AG	CG	TC	TC	CG	AC	GG	CC	AC	AT	CC	TG	AA	AT	AG	TC	TG	AG	TC	CC	TC	GG	TC	CC	AA	CC	CC	TC	TC	GG	TT	GG	AC	TT	AT	AC	CG	TG	CG	AC	CC	TT	AA	GG	GG	TT
Chinese Academy of Agricultural Sciences (CAAS)	ZG-15	AA	CC	AG	CG	TC	TC	CC	CC	GG	CC	AC	AT	TC	GG	AG	AA	AA	CC	GG	GG	TC	TC	CC	AG	TT	CC	AA	CC	CC	TT	TT	GG	TT	GG	AC	TT	AT	AC	CG	TG	CG	AC	CC	TC	AG	GG	AG	TG
Chinese Academy of Agricultural Sciences (CAAS)	ZG-16	AG	TC	AG	CG	TC	TC	CG	AC	GG	CC	AC	AT	CC	TG	AA	AT	AG	TC	TG	AG	TC	CC	TC	GG	TC	CC	AA	CC	CC	TT	TT	GG	TT	GG	AC	TT	AT	AC	CG	TG	CG	AC	CC	TC	AG	CG	GG	TT
Chinese Academy of Agricultural Sciences (CAAS)	ZG-17	AG	TC	GG	GG	CC	TT	CG	AC	GG	CC	CC	AA	TC	TG	AG	AT	AG	TC	TG	AG	TT	TC	TC	AG	TC	CC	AA	CC	CC	TC	TC	GG	TT	GG	AA	TT	TT	AA	CC	TT	CC	CC	CC	CC	GG	CG	AG	GG
Chinese Academy of Agricultural Sciences (CAAS)	ZG-19	AA	CC	AG	CG	TC	TC	CC	CC	AA	TT	CC	AA	TC	TG	AG	AT	AG	TC	TG	AG	TT	TC	TC	AG	TC	AC	AG	AC	AC	CC	CC	AG	AT	AG	AA	TC	AT	AA	CC	TT	CC	AC	TC	TC	AG	CG	GG	TT
Chinese Academy of Agricultural Sciences (CAAS)	ZG-20	AG	TC	GG	GG	CC	TT	CG	AC	GG	CC	CC	AA	TT	GG	GG	AA	AA	CC	GG	GG	TT	TT	CC	AA	TT	CC	AA	CC	CC	TT	TT	GG	TT	GG	AC	TT	AT	AC	CG	TG	CG	AC	CC	CC	GG	CG	AG	GG
Chinese Academy of Agricultural Sciences (CAAS)	ZG-21	AG	TC	AG	CG	TC	TC	CG	AC	AG	TC	AC	AT	CC	TG	AA	AT	AG	TC	TG	AG	TC	CC	TC	GG	TC	CC	AA	CC	CC	TC	TC	GG	TT	GG	AC	TT	AT	AC	GG	TG	CG	AC	CC	TT	AG	GG	GG	TT
Chinese Academy of Agricultural Sciences (CAAS)	ZG-22	GG	TT	GG	GG	CC	TT	GG	AA	AG	TC	CC	AA	CC	TT	AA	TT	GG	TT	TT	AA	TT	CC	TT	GG	CC	CC	AA	CC	CC	CC	CC	GG	TT	GG	AA	TT	TT	AA	CG	TT	CC	CC	CC	TC	GG	CG	GG	TT
Chinese Academy of Agricultural Sciences (CAAS)	ZG-23	GG	TT	GG	GG	CC	TT	GG	AA	AA	TT	CC	AA	CC	TT	AA	TT	GG	TT	TT	AA	TT	CC	TT	GG	CC	CC	AA	CC	CC	CC	CC	GG	TT	GG	AA	TT	TT	AA	CC	TT	CC	CC	CC	TC	AG	CG	GG	TT
Chinese Academy of Agricultural Sciences (CAAS)	ZG-24	GG	TT	GG	GG	CC	TT	GG	AA	AG	TC	CC	AA	TC	TG	AG	AT	AG	TC	TG	AG	TT	TC	TC	AG	TC	CC	AA	CC	CC	TC	TC	GG	TT	GG	AA	TT	TT	AA	CC	TT	CC	CC	CC	TC	AG	CG	GG	TT
Chinese Academy of Agricultural Sciences (CAAS)	ZG-25	AG	TC	GG	GG	CC	TT	CG	AC	AG	TC	CC	AA	TT	GG	GG	AA	AA	CC	GG	GG	TT	TT	CC	AA	TT	CC	AA	CC	CC	TT	TT	GG	TT	GG	AC	TT	AT	AC	CG	TG	CG	AC	CC	CC	GG	CG	AG	GG
Chinese Academy of Agricultural Sciences (CAAS)	ZG-26	AG	TC	AG	CG	TC	TC	CG	AC	GG	CC	AC	AT	TC	GG	AG	AA	AA	CC	GG	GG	TC	TC	CC	AG	TT	CC	AA	CC	CC	TT	TT	GG	TT	GG	CC	TT	AA	CC	GG	GG	GG	AA	CC	TC	AG	CG	GG	TT
Chinese Academy of Agricultural Sciences (CAAS)	ZG-27	AA	CC	AA	CC	TT	CC	CC	CC	AG	TC	AC	AT	TC	GG	AG	AA	AA	CC	GG	GG	TC	TC	CC	AG	TT	CC	AA	CC	CC	TC	TC	AG	AT	AG	AC	TC	AA	AC	CG	TG	CG	AA	TC	TC	AG	CG	GG	TT
Chinese Academy of Agricultural Sciences (CAAS)	ZG-28	AA	CC	AG	CG	TC	TC	CC	CC	GG	CC	AC	AT	TC	GG	AG	AA	AA	CC	GG	GG	TC	TC	CC	AG	TT	CC	AA	CC	CC	TT	TT	GG	TT	GG	AC	TT	AT	AC	GG	TG	CG	AC	CC	TC	AG	GG	AG	TG
Chinese Academy of Agricultural Sciences (CAAS)	ZG-29	AA	CC	AA	CC	TT	CC	CC	CC	GG	CC	AA	TT	CC	GG	AA	AA	AA	CC	GG	GG	CC	CC	CC	GG	TT	CC	AA	CC	CC	TT	TT	GG	TT	GG	CC	TT	AA	CC	GG	GG	GG	AA	CC	TT	AA	GG	GG	TT
Chinese Academy of Agricultural Sciences (CAAS)	ZG-30	AG	TC	AG	CG	TC	TC	CG	AC	AG	TC	CC	AA	TT	GG	GG	AA	AA	CC	GG	GG	TT	TT	CC	AA	TT	CC	AG	AC	AC	CC	CC	AG	AT	AG	AA	TC	AT	AA	CC	TT	CC	AC	TC	TC	AG	CG	GG	TT
Chinese Academy of Agricultural Sciences (CAAS)	ZG-31	GG	TT	GG	GG	CC	TT	GG	AA	AG	TC	CC	AA	TC	GG	AG	AA	AA	CC	GG	GG	TC	TC	CC	AG	TT	CC	AA	AC	AC	TC	TC	GG	AT	AG	AC	TT	AT	AC	GG	TG	CG	AC	CC	TC	GG	CG	GG	TT
Chinese Academy of Agricultural Sciences (CAAS)	ZG-32	AA	CC	AA	CC	TT	CC	CC	CC	GG	CC	AA	TT	CC	GG	AA	AA	AA	CC	GG	GG	CC	CC	CC	GG	TT	CC	AA	CC	CC	TT	TT	GG	TT	GG	CC	TT	AA	CC	GG	GG	GG	AA	CC	TT	AA	GG	GG	TT
Chinese Academy of Agricultural Sciences (CAAS)	ZG-33	AA	CC	GG	GG	CC	TT	CC	CC	AA	TT	CC	AA	CC	TT	AA	TT	GG	TT	GG	AA	CC	TT	TT	GG	CC	AA	GG	AA	AA	CC	CC	AA	AA	AA	AA	CC	AA	AA	CC	TT	CC	AA	TT	CC	GG	GG	AA	GG
Chinese Academy of Agricultural Sciences (CAAS)	ZG-34	AA	CC	AA	CC	TT	CC	CC	CC	AA	TT	CC	AA	TT	GG	GG	AA	AA	CC	GG	GG	TT	TT	CC	AA	TT	AA	AA	AA	AA	CC	CC	GG	AA	AA	AA	TT	TT	AA	GG	TT	CC	CC	CC	CC	GG	GG	AA	GG
Chinese Academy of Agricultural Sciences (CAAS)	ZG-35	AA	CC	AA	CC	TT	CC	CC	CC	GG	CC	AA	TT	TT	GG	GG	AA	AA	CC	GG	GG	TT	TT	CC	AA	TT	AA	GG	AA	AA	CC	CC	AA	AA	AA	AA	CC	AA	AA	CC	TT	CC	CC	CC	TT	AA	GG	GG	TT
Chinese Academy of Agricultural Sciences (CAAS)	ZG-36	AA	CC	GG	GG	CC	TT	CC	CC	GG	CC	CC	AA	CC	TT	AA	TT	GG	TT	TT	AA	TT	CC	TT	GG	CC	AA	GG	AA	AA	CC	CC	AA	AA	AA	AA	TT	TT	AA	CC	TT	CC	AA	TT	CC	GG	GG	AA	GG
Chinese Academy of Agricultural Sciences (CAAS)	ZG-37	AA	CC	GG	GG	CC	TT	CC	CC	GG	CC	CC	AA	TT	GG	GG	AA	AA	CC	GG	GG	TT	TT	CC	AA	TT	CC	AA	CC	CC	TT	TT	GG	TT	GG	AA	TT	TT	AA	CC	TT	CC	CC	CC	CC	GG	GG	AA	GG
Chinese Academy of Agricultural Sciences (CAAS)	ZG-38	GG	TT	GG	GG	CC	TT	GG	AA	AA	TT	CC	AA	CC	TT	AA	TT	GG	TT	TT	AA	TT	CC	TT	GG	CC	CC	AA	CC	CC	CC	CC	GG	TT	GG	AA	TT	TT	AA	GG	TT	CC	CC	CC	CC	GG	CC	GG	TT
Chinese Academy of Agricultural Sciences (CAAS)	ZG-40	GG	TT	GG	GG	CC	TT	GG	AA	GG	CC	CC	AA	CC	TT	AA	TT	GG	TT	TT	AA	TT	CC	TT	GG	CC	CC	AA	CC	CC	TT	TT	GG	TT	GG	CC	TT	AA	CC	GG	GG	GG	AA	CC	CC	GG	CC	GG	TT
Chinese Academy of Agricultural Sciences (CAAS)	ZG-41	GG	TT	GG	GG	CC	TT	GG	AA	GG	CC	CC	AA	CC	TT	AA	TT	GG	TT	TT	AA	TT	CC	TT	GG	CC	CC	AA	CC	CC	CC	CC	GG	TT	GG	CC	TT	AA	CC	GG	GG	GG	AA	CC	TT	AA	GG	GG	TT
Chinese Academy of Agricultural Sciences (CAAS)	ZG-42	GG	TT	GG	GG	CC	TT	GG	AA	GG	CC	CC	AA	TT	GG	GG	AA	AA	CC	GG	GG	TT	TT	CC	AA	TT	CC	AA	CC	CC	TT	TT	GG	TT	GG	CC	TT	AA	AA	CC	TT	CC	CC	CC	TT	AA	GG	GG	TT
Chinese Academy of Agricultural Sciences (CAAS)	ZG-43	GG	TT	GG	GG	CC	TT	GG	AA	GG	CC	CC	AA	CC	TT	AA	TT	GG	TT	TT	AA	TT	CC	TT	GG	CC	CC	AA	CC	CC	TC	TC	GG	TT	GG	CC	TT	AA	CC	GG	GG	CC	CC	CC	TT	AA	GG	GG	TT
Chinese Academy of Agricultural Sciences (CAAS)	ZG-45	AA	CC	AA	CC	TT	CC	CC	CC	GG	CC	AA	TT	CC	GG	AA	AA	AA	CC	GG	GG	CC	CC	CC	GG	TT	CC	AA	CC	CC	TT	TT	GG	TT	GG	CC	TT	AA	CC	GG	GG	GG	AA	CC	TT	AA	GG	GG	TT
Chinese Academy of Agricultural Sciences (CAAS)	ZG-46	AA	CC	AA	CC	TT	CC	CC	CC	GG	CC	AA	TT	CC	GG	AA	AA	AA	CC	GG	GG	CC	CC	CC	GG	TT	CC	AA	CC	CC	TT	TT	GG	TT	GG	AA	CC	AA	AA	CC	TT	CC	AA	TT	TT	AA	GG	GG	TT
Chinese Academy of Agricultural Sciences (CAAS)	ZG-47	GG	TT	GG	GG	CC	TT	GG	AA	AG	TC	CC	AA	CC	TT	AA	TT	GG	TT	TT	AA	TT	CC	TT	GG	CC	CC	AA	CC	CC	CC	CC	GG	TT	GG	AA	TT	TT	AA	GG	TT	CC	CC	CC	TT	AA	GG	GG	TT
Chinese Academy of Agricultural Sciences (CAAS)	ZG-48	GG	TT	GG	GG	CC	TT	GG	AA	GG	CC	CC	AA	TT	GG	GG	AA	AA	CC	GG	GG	TT	TT	CC	AA	TT	CC	AA	CC	CC	TT	TT	GG	TT	GG	CC	TT	AA	CC	GG	GG	GG	AA	CC	TT	AA	GG	GG	TT
Chinese Academy of Agricultural Sciences (CAAS)	ZG-49	GG	TT	GG	GG	CC	TT	GG	AA	GG	CC	CC	AA	TT	GG	GG	AA	AA	CC	GG	GG	TT	TT	CC	AA	TT	CC	AA	CC	CC	CC	CC	GG	TT	GG	AA	TT	TT	AA	GG	TT	CC	CC	CC	TC	AG	CG	GG	TT
Chinese Academy of Agricultural Sciences (CAAS)	ZG-50	GG	TT	GG	GG	CC	TT	GG	AA	GG	CC	CC	AA	TT	GG	GG	AA	AA	CC	GG	GG	TT	TT	CC	AA	TT	CC	AA	CC	CC	TT	TT	GG	TT	GG	CC	TT	AA	CC	GG	GG	GG	AA	CC	TT	AA	GG	GG	TT
Chinese Academy of Agricultural Sciences (CAAS)	ZG-51	GG	TT	GG	GG	CC	TT	GG	AA	GG	CC	CC	AA	TT	GG	GG	AA	AA	CC	GG	GG	TT	TT	CC	AA	TT	CC	AA	CC	CC	CC	CC	GG	TT	GG	AA	TT	TT	AA	CG	TT	CC	CC	CC	CC	GG	CC	GG	TT
Chinese Academy of Agricultural Sciences (CAAS)	ZG-52	AA	CC	AA	CC	TT	CC	CC	CC	GG	CC	CC	AA	TT	GG	GG	AA	AA	CC	GG	GG	TT	TT	CC	AA	TT	CC	AA	CC	CC	CC	CC	GG	TT	GG	CC	TT	AA	CC	GG	GG	GG	AA	CC	CC	GG	GG	AA	GG
Chinese Academy of Agricultural Sciences (CAAS)	ZG-53	AA	CC	AA	CC	TT	CC	CC	CC	GG	CC	CC	AA	TT	GG	GG	AA	AA	CC	GG	GG	TT	TT	CC	AA	TT	CC	AA	CC	CC	CC	CC	GG	TT	GG	CC	TT	AA	CC	GG	GG	GG	AA	CC	CC	GG	GG	AA	GG
Chinese Academy of Agricultural Sciences (CAAS)	ZG-54	AA	CC	GG	GG	CC	TT	CC	CC	AA	TT	CC	AA	TT	GG	GG	AA	AA	CC	GG	GG	TT	TT	CC	AA	TT	AA	GG	AA	AA	CC	CC	AA	AA	AA	AA	CC	AA	AA	CC	TT	CC	AA	TT	TC	AG	GG	AG	TG
Chinese Academy of Agricultural Sciences (CAAS)	ZG-55	GG	TT	GG	GG	CC	TT	GG	AA	GG	CC	CC	AA	CC	TT	AA	TT	GG	TT	TT	AA	TT	CC	TT	GG	CC	CC	AA	CC	CC	CC	CC	GG	TT	GG	AA	TT	TT	AA	CC	TT	CC	CC	CC	CC	GG	CC	GG	TT
Chinese Academy of Agricultural Sciences (CAAS)	ZG-56	AA	CC	AG	CG	TC	TC	CC	CC	AG	TC	AC	AT	TT	GG	GG	AA	AA	CC	GG	GG	TT	TT	CC	AA	TT	CC	AA	CC	CC	TT	TT	GG	TT	GG	AC	TT	AT	CC	GG	GG	GG	AA	CC	CC	GG	GG	AA	GG
Chinese Academy of Agricultural Sciences (CAAS)	ZG-57	GG	TT	GG	GG	CC	TT	GG	AA	GG	CC	CC	AA	TT	GG	GG	AA	AA	CC	GG	GG	TT	TT	CC	AA	TT	CC	AA	CC	CC	TT	TT	GG	TT	GG	CC	TT	AA	CC	GG	GG	GG	AA	CC	TT	AA	GG	GG	TT
Chinese Academy of Agricultural Sciences (CAAS)	ZG-58	GG	TT	GG	GG	CC	TT	GG	AA	GG	CC	CC	AA	TT	GG	GG	AA	AA	CC	GG	GG	TT	TT	CC	AA	TT	CC	AA	CC	CC	TT	TT	GG	TT	GG	AC	TC	AA	AC	CG	TG	CG	AA	TC	TT	GG	GG	GG	TT
Chinese Academy of Agricultural Sciences (CAAS)	ZG-59	AA	CC	GG	GG	CC	TT	CC	CC	AA	TT	CC	AA	CC	GG	AA	AA	AA	CC	GG	GG	CC	CC	CC	GG	TT	CC	AA	CC	CC	TC	TC	AG	AT	AG	AC	TC	AA	AC	CG	TG	CG	AA	TC	TT	AG	GG	GG	TT
Chinese Academy of Agricultural Sciences (CAAS)	ZG-61	AA	CC	GG	GG	CC	TT	CC	CC	AA	TT	CC	AA	TT	GG	GG	AA	AA	CC	GG	GG	TT	TT	CC	AA	TT	CC	AA	CC	CC	TT	TT	GG	TT	GG	CC	TT	AA	CC	GG	GG	GG	AA	CC	CC	GG	GG	AA	GG
Chinese Academy of Agricultural Sciences (CAAS)	ZG-62	GG	TT	GG	GG	CC	TT	GG	AA	GG	CC	CC	AA	TT	GG	GG	AA	AA	CC	GG	GG	TT	TT	CC	AA	TT	CC	AA	CC	CC	TT	TT	GG	TT	GG	CC	TT	AA	CC	GG	GG	GG	AA	CC	TT	AA	GG	GG	TT
Chinese Academy of Agricultural Sciences (CAAS)	ZG-63	AA	CC	AA	CC	TT	CC	CC	CC	GG	CC	CC	AA	CC	TT	AA	TT	GG	TT	TT	AA	TT	CC	TT	GG	CC	AA	GG	AA	AA	CC	CC	AA	AA	AA	AA	TT	TT	AA	CC	TT	CC	CC	CC	TT	AA	GG	GG	TT
Chinese Academy of Agricultural Sciences (CAAS)	ZG-64	AA	CC	GG	GG	CC	TT	GG	AA	AA	TT	CC	AA	TT	GG	GG	AA	AA	CC	GG	GG	TT	TT	CC	AA	TT	CC	AA	CC	CC	CC	CC	GG	TT	GG	AA	TT	TT	AA	CC	TT	CC	CC	CC	CC	GG	GG	AA	GG
Chinese Academy of Agricultural Sciences (CAAS)	ZG-65	GG	TT	GG	GG	CC	TT	GG	AA	AA	TT	CC	AA	CC	TT	AA	TT	GG	TT	TT	AA	TT	CC	TT	GG	CC	CC	AA	CC	CC	CC	CC	GG	TT	GG	AA	TT	TT	AA	CC	TT	CC	CC	CC	CC	GG	CC	GG	TT
Chinese Academy of Agricultural Sciences (CAAS)	ZG-66	GG	TT	GG	GG	CC	TT	GG	AA	GG	CC	CC	AA	TT	GG	GG	AA	AA	CC	GG	GG	TT	TT	CC	AA	TT	CC	AA	CC	CC	TT	TT	GG	TT	GG	CC	TT	AA	CC	GG	GG	GG	AA	CC	TT	AA	GG	GG	TT
Chinese Academy of Agricultural Sciences (CAAS)	ZG-67	AA	CC	GG	GG	CC	TT	GG	AA	AA	TT	CC	AA	TT	GG	GG	AA	AA	CC	GG	GG	TT	TT	CC	AA	TT	CC	AA	CC	CC	CC	CC	GG	TT	GG	AA	TT	TT	AA	CC	TT	CC	CC	CC	CC	GG	GG	AA	GG
Chinese Academy of Agricultural Sciences (CAAS)	ZG-69	AG	TC	AG	CG	TC	TC	CG	AC	GG	CC	AC	AT	TC	GG	AG	AA	AA	CC	GG	GG	TC	TC	CC	AG	TT	CC	AA	CC	CC	TT	TT	GG	TT	GG	CC	TT	AA	CC	GG	GG	GG	AA	CC	TC	AG	GG	AG	TG
Chinese Academy of Agricultural Sciences (CAAS)	ZG-70	AA	CC	AA	CC	TT	CC	CC	CC	GG	CC	AA	TT	CC	GG	AA	AA	AA	CC	GG	GG	CC	CC	CC	GG	TT	CC	AA	CC	CC	TT	TT	GG	TT	GG	CC	TT	AA	CC	GG	GG	GG	AA	CC	TT	AA	GG	GG	TT
Chinese Academy of Agricultural Sciences (CAAS)	ZG-71	AA	CC	GG	GG	CC	TT	CC	CC	AA	TT	CC	AA	CC	TT	AA	TT	GG	TT	GG	AA	CC	TT	TT	GG	CC	AA	GG	AA	AA	CC	CC	AA	AA	AA	AA	CC	AA	AA	CC	TT	CC	AA	TT	CC	GG	GG	AA	GG
Chinese Academy of Agricultural Sciences (CAAS)	ZG-72	AA	CC	GG	GG	CC	TT	GG	AA	GG	CC	CC	AA	TT	GG	GG	AA	AA	CC	GG	GG	TT	TT	CC	AA	TT	CC	AA	CC	CC	TT	TT	GG	TT	GG	CC	TT	AA	CC	GG	GG	GG	AA	CC	CC	GG	GG	AA	GG
Beijing Academy of Agriculture and Forestry Sciences (BAAFS)	B6M	AA	CC	AA	CC	TT	CC	CC	CC	GG	CC	AA	TT	TT	GG	GG	AA	AA	CC	GG	GG	TT	TT	CC	AA	TT	AA	GG	AA	AA	CC	CC	AA	AA	AA	AA	CC	AA	AA	CC	TT	CC	AA	TT	CC	GG	GG	AA	GG
Beijing Academy of Agriculture and Forestry Sciences (BAAFS)	B10M	GG	TT	GG	GG	CC	TT	GG	AA	GG	CC	CC	AA	CC	TT	AA	TT	GG	TT	TT	AA	TT	CC	TT	GG	CC	CC	AA	CC	CC	CC	CC	GG	TT	GG	AA	TT	TT	AA	CC	TT	CC	CC	CC	CC	GG	GG	AA	GG
Beijing Academy of Agriculture and Forestry Sciences (BAAFS)	B38M	GG	TT	GG	GG	CC	TT	GG	AA	GG	CC	CC	AA	CC	GG	AA	AA	AA	CC	GG	GG	CC	CC	CC	GG	TT	AA	GG	AA	AA	CC	CC	AA	AA	AA	AC	TC	AA	AC	CG	TG	CG	AA	TC	CC	GG	GG	AA	GG
Beijing Academy of Agriculture and Forestry Sciences (BAAFS)	B45M-1	GG	TT	GG	GG	CC	TT	GG	AA	GG	CC	CC	AA	CC	TT	AA	TT	GG	TT	TT	AA	TT	CC	TT	GG	CC	CC	AA	CC	CC	CC	CC	GG	TT	GG	AA	TT	TT	AA	CC	TT	CC	AA	TT	CC	GG	CC	GG	TT
Beijing Academy of Agriculture and Forestry Sciences (BAAFS)	B45M-2	GG	TT	GG	GG	CC	TT	GG	AA	GG	CC	CC	AA	CC	TT	AA	TT	GG	TT	TT	AA	TT	CC	TT	GG	CC	CC	AA	CC	CC	CC	CC	GG	TT	GG	AA	TT	TT	AA	CC	TT	CC	AA	TT	CC	GG	CC	GG	TT
Beijing Academy of Agriculture and Forestry Sciences (BAAFS)	B46M	GG	TT	GG	GG	CC	TT	GG	AA	AA	TT	CC	AA	CC	TT	AA	TT	GG	TT	TT	AA	TT	CC	TT	GG	CC	CC	AA	CC	CC	CC	CC	GG	TT	GG	AA	TT	TT	AA	CC	TT	CC	CC	CC	CC	GG	CC	GG	TT
Beijing Academy of Agriculture and Forestry Sciences (BAAFS)	B53M	GG	TT	GG	GG	CC	TT	GG	AA	AA	TT	CC	AA	CC	TT	AA	TT	GG	TT	TT	AA	TT	CC	TT	GG	CC	CC	AA	CC	CC	CC	CC	GG	TT	GG	AA	TT	TT	AA	CC	TT	CC	CC	CC	TT	GG	GG	GG	TT
Beijing Academy of Agriculture and Forestry Sciences (BAAFS)	B83M	AA	CC	AA	CC	TT	CC	CC	CC	AA	TT	CC	AA	TT	GG	GG	AA	AA	CC	GG	GG	TT	TT	CC	AA	TT	AA	GG	AA	AA	CC	CC	AA	AA	AA	AA	CC	AA	AA	CC	TT	CC	AA	TT	CC	GG	CC	GG	TT
Beijing Academy of Agriculture and Forestry Sciences (BAAFS)	B84M	AA	CC	GG	GG	CC	TT	GG	AA	AA	TT	CC	AA	TT	GG	GG	AA	AA	CC	GG	GG	TT	TT	CC	AA	TT	AA	GG	AA	AA	CC	CC	AA	AA	AA	AA	TT	TT	AA	CC	TT	CC	CC	CC	CC	GG	CC	GG	TT
Beijing Academy of Agriculture and Forestry Sciences (BAAFS)	B90M	AA	CC	GG	GG	CC	TT	GG	AA	AA	TT	CC	AA	TT	GG	GG	AA	AA	CC	GG	GG	TT	TT	CC	AA	TT	AA	GG	AA	AA	CC	CC	AA	AA	AA	AA	CC	AA	AA	CC	TT	CC	AA	TT	CC	GG	GG	AA	GG
Beijing Academy of Agriculture and Forestry Sciences (BAAFS)	B93M	AA	CC	GG	GG	CC	TT	CC	CC	GG	CC	CC	AA	CC	TT	AA	TT	GG	TT	TT	AA	TT	CC	TT	GG	CC	AA	GG	AA	AA	CC	CC	AA	AA	AA	AA	TT	TT	AA	CC	TT	CC	AA	TT	CC	GG	GG	AA	GG
Beijing Academy of Agriculture and Forestry Sciences (BAAFS)	B117M	AA	CC	AA	CC	TT	CC	CC	CC	GG	CC	AA	TT	TT	GG	GG	AA	AA	CC	GG	GG	TT	TT	CC	AA	TT	AA	GG	AA	AA	CC	CC	AA	AA	AA	AA	CC	AA	AA	CC	TT	CC	AA	TT	CC	GG	GG	AA	GG
Beijing Academy of Agriculture and Forestry Sciences (BAAFS)	B149M	GG	TT	GG	GG	CC	TT	GG	AA	GG	CC	CC	AA	CC	TT	AA	TT	GG	TT	TT	AA	TT	CC	TT	GG	CC	AA	GG	AA	AA	CC	CC	AA	AA	AA	AA	CC	AA	AA	CC	TT	CC	AA	TT	CC	GG	GG	AA	GG
Beijing Academy of Agriculture and Forestry Sciences (BAAFS)	B153M	AA	CC	GG	GG	CC	TT	CC	CC	AA	TT	CC	AA	CC	GG	AA	AA	AA	CC	GG	GG	CC	CC	CC	GG	TT	AA	AA	AA	AA	CC	CC	GG	AA	AA	AA	TT	TT	AA	CC	TT	CC	AA	TT	TT	GG	GG	GG	TT
Beijing Academy of Agriculture and Forestry Sciences (BAAFS)	B173M	GG	TT	GG	GG	CC	TT	GG	AA	AA	TT	CC	AA	CC	TT	AA	TT	GG	TT	TT	AA	TT	CC	TT	GG	CC	CC	AA	CC	CC	CC	CC	GG	TT	GG	AA	TT	TT	AA	CC	TT	CC	CC	CC	TT	GG	GG	GG	TT
Beijing Academy of Agriculture and Forestry Sciences (BAAFS)	B181M	AA	CC	GG	GG	CC	TT	CC	CC	AA	TT	CC	AA	TT	GG	GG	AA	AA	CC	GG	GG	TT	TT	CC	AA	TT	CC	AA	CC	CC	CC	CC	GG	TT	GG	AA	TT	TT	AA	CC	TT	CC	CC	CC	CC	GG	GG	AA	GG
Beijing Academy of Agriculture and Forestry Sciences (BAAFS)	B188M	AA	CC	GG	GG	CC	TT	CC	CC	AA	TT	CC	AA	TT	GG	GG	AA	AA	CC	GG	GG	TT	TT	CC	AA	TT	AA	GG	AA	AA	CC	CC	AA	AA	AA	AA	CC	AA	AA	CG	TT	CC	AC	TC	TT	AA	GG	GG	TT
Beijing Academy of Agriculture and Forestry Sciences (BAAFS)	B205M	GG	TT	GG	GG	CC	TT	GG	AA	AG	TC	CC	AA	CC	TG	AA	AT	AG	TC	TG	AG	TC	CC	TC	GG	TC	CC	AA	CC	CC	TT	TT	GG	TT	GG	AA	CC	AA	AA	CC	TT	CC	CC	CC	CC	GG	CC	GG	TT
Beijing Academy of Agriculture and Forestry Sciences (BAAFS)	B247M	AG	TC	GG	GG	CC	TT	CG	AC	AA	TT	CC	AA	TT	GG	GG	AA	AA	CC	GG	GG	TT	TT	CC	AA	TT	CC	AA	CC	CC	TT	TT	GG	TT	GG	CC	TT	AA	AA	CC	TT	CC	AA	TT	TC	AG	CG	GG	TT
Beijing Academy of Agriculture and Forestry Sciences (BAAFS)	TB71M	AG	TC	GG	GG	CC	TT	CG	AC	AG	TC	CC	AA	CC	TT	AA	TT	GG	TT	TT	AA	TT	CC	TT	GG	CC	CC	AG	AC	AC	CC	CC	AG	AT	AG	AA	TT	TT	AA	CC	TT	CC	AC	TC	TC	AG	CG	GG	TG
Beijing Academy of Agriculture and Forestry Sciences (BAAFS)	TB82M	AG	TC	AG	CG	TC	TC	CG	AC	AG	TC	AC	AT	TT	GG	GG	AA	AA	CC	GG	GG	TT	TT	CC	AA	TT	CC	AG	AC	AC	TC	TC	AG	AT	AG	AC	TC	AA	AC	CG	TG	CG	AA	TC	TC	AG	GG	AG	TG
Beijing Academy of Agriculture and Forestry Sciences (BAAFS)	TB92M	GG	TT	GG	GG	CC	TT	GG	AA	AG	TC	CC	AA	TC	TG	AG	AT	AG	TC	TG	AG	TT	TC	TC	AG	TC	CC	AA	CC	CC	TC	TC	GG	TT	GG	AC	TT	AT	AC	CG	TG	CG	AC	CC	TT	AG	GG	GG	TT
Beijing Academy of Agriculture and Forestry Sciences (BAAFS)	TB101M	GG	TT	GG	GG	CC	TT	GG	AA	GG	CC	CC	AA	TC	TG	AG	AT	AG	TC	TG	AG	TT	TC	TC	AG	TC	CC	AG	AC	AC	TC	TC	AG	AT	AG	AC	TC	AA	AC	CG	TG	CG	AA	TC	TC	AG	GG	AG	TG
Beijing Academy of Agriculture and Forestry Sciences (BAAFS)	TB102M	AA	CC	GG	GG	CC	TT	CC	CC	GG	CC	CC	AA	TT	GG	GG	AA	AA	CC	GG	GG	TT	TT	CC	AA	TT	AA	GG	AA	AA	CC	CC	AA	AA	AA	AA	TT	TT	AA	CC	TT	CC	AA	TT	CC	GG	GG	AA	GG
Beijing Academy of Agriculture and Forestry Sciences (BAAFS)	TB128M	AA	CC	GG	GG	CC	TT	CG	AC	AA	TT	CC	AA	TC	GG	AG	AA	AA	CC	GG	GG	TC	TC	CC	AG	TT	AC	AG	AC	AC	TC	TC	AG	AT	AG	AA	TT	AT	AA	CG	TT	CC	AC	TC	TC	AG	CG	AG	TG
Beijing Academy of Agriculture and Forestry Sciences (BAAFS)	TB180M	AG	TC	AG	CG	TC	TC	CG	AC	GG	CC	AC	AT	TC	GG	AG	AA	AA	CC	GG	GG	TC	TC	CC	AG	TT	AA	GG	AA	AA	CC	CC	AA	AA	AA	AC	TC	AA	AC	CG	TG	CG	AA	TC	CC	GG	GG	AA	GG
Beijing Academy of Agriculture and Forestry Sciences (BAAFS)	TB193M	AG	TC	AG	CG	TC	TC	CG	AC	AG	TC	AC	AT	TC	TG	AG	AT	AG	TC	TG	AG	TT	TC	TC	AG	TC	AC	AG	AC	AC	CC	CC	AG	AT	AG	AA	TC	AT	AA	CC	TT	CC	AC	TC	CC	GG	GG	AA	GG
Beijing Academy of Agriculture and Forestry Sciences (BAAFS)	TB227M	AG	TC	AG	CG	TC	TC	CG	AC	AG	TC	AC	AT	TC	TG	AG	AT	AG	TC	TG	AG	TT	TC	TC	AG	TC	CC	AG	AC	AC	CC	CC	AG	AT	AG	AA	TC	AT	AA	CC	TT	CC	AC	TC	TC	GG	GG	AG	TG
Shanghai Academy of Agricultural Sciences (SAAS)	SZB-1	AG	TC	AG	CG	TC	TC	CG	AC	AA	TT	CC	AA	TC	TG	AG	AT	AG	TC	TG	AG	TT	TC	TC	AG	TC	AC	AG	AC	AC	CC	CC	AG	AT	AG	AA	TT	TT	AA	CC	TT	CC	AC	TC	TC	GG	CG	GG	TT
Shanghai Academy of Agricultural Sciences (SAAS)	SZB-2	AG	TC	AG	CG	TC	TC	CG	AC	AG	TC	CC	AA	TC	TG	AG	AT	AG	TC	TG	AG	TT	TC	TC	AG	TC	CC	AA	CC	CC	TC	TC	GG	TT	GG	AC	TT	AT	AC	CG	TG	CG	AC	CC	TC	GG	CG	GG	TT
Shanghai Academy of Agricultural Sciences (SAAS)	SZB-3	AG	TC	AG	CG	TC	TC	CG	AC	AA	TT	CC	AA	TC	TG	AG	AT	AG	TC	TG	AG	TT	TC	TC	AG	TC	CC	AA	CC	CC	TC	TC	GG	TT	GG	AA	TT	TT	AA	CC	TT	CC	CC	CC	TC	GG	CG	GG	TT
Shanghai Academy of Agricultural Sciences (SAAS)	SZB-4	GG	TT	GG	GG	CC	TT	GG	AA	AG	TC	CC	AA	TC	TG	AG	AT	AG	TC	TG	AG	TT	TC	TC	AG	TC	CC	AA	CC	CC	CC	CC	GG	TT	GG	AA	TT	TT	AA	CC	TT	CC	CC	CC	CC	GG	CG	AG	TG
Shanghai Academy of Agricultural Sciences (SAAS)	SZB-5	GG	TT	GG	GG	CC	TT	GG	AA	AA	TT	CC	AA	TC	TG	AG	AT	AG	TC	TG	AG	TT	TC	TC	AG	TC	CC	AA	CC	CC	CC	CC	GG	TT	GG	AA	TT	TT	AA	CC	TT	CC	CC	CC	CC	GG	GG	AA	GG
Shanghai Academy of Agricultural Sciences (SAAS)	SZB-6	GG	TT	GG	GG	CC	TT	GG	AA	AA	TT	CC	AA	TT	GG	GG	AA	AA	CC	GG	GG	TT	TT	CC	AA	TT	AC	AG	AC	AC	CC	CC	AG	AT	AG	AA	TC	AT	AA	CC	TT	CC	CC	CC	CC	GG	GG	AA	GG
Shanghai Academy of Agricultural Sciences (SAAS)	SZ-3	AG	TC	AG	CG	TC	TC	CG	AC	AA	TT	CC	AA	TT	GG	GG	AA	AA	CC	GG	GG	TT	TT	CC	AA	TT	CC	AA	CC	CC	TC	TC	GG	TT	GG	AC	TT	AT	AC	CG	TG	CG	AC	CC	CC	GG	GG	AA	GG
Shanghai Academy of Agricultural Sciences (SAAS)	SZ-4	AG	TC	GG	GG	CC	TT	CG	AC	AA	TT	CC	AA	TC	GG	AG	AA	AA	CC	GG	GG	TC	TC	CC	AG	TT	CC	AA	CC	CC	CC	CC	GG	TT	GG	AA	TT	TT	AA	CG	TT	CC	CC	CC	TC	AG	GG	AG	TG
Shanghai Academy of Agricultural Sciences (SAAS)	SZ-5	AG	TC	GG	GG	CC	TT	GG	AA	AA	TT	CC	AA	TC	TG	AG	AT	AG	TC	TG	AG	TT	TC	TC	AG	TC	CC	AG	AC	AC	CC	CC	AG	AT	AG	AA	TC	AT	AA	CC	TT	CC	AC	TC	CC	GG	CG	AG	TG
Shanghai Academy of Agricultural Sciences (SAAS)	SZ-6	AG	TC	GG	GG	CC	TT	CG	AC	AA	TT	CC	AA	TT	GG	GG	AA	AA	CC	GG	GG	TT	TT	CC	AA	TT	CC	AG	AC	AC	CC	CC	AG	AT	AG	AA	TC	AT	AA	CC	TT	CC	AC	TC	CC	GG	GG	AA	GG
Shanghai Academy of Agricultural Sciences (SAAS)	SZ-7	AG	TC	GG	GG	CC	TT	CG	AC	AA	TT	CC	AA	TT	GG	GG	AA	AA	CC	GG	GG	TT	TT	CC	AA	TT	AC	AG	AC	AC	CC	CC	AG	AT	AG	AA	TC	AT	AA	CC	TT	CC	AC	TC	NN	NN	NN	NN	GG
Tianjin Kerun Vegetable Research Institute (KR)	KR1	GG	TT	GG	GG	CC	TT	GG	AA	AA	TT	CC	AA	CC	TT	AA	TT	GG	TT	TT	AA	TT	CC	TT	GG	CC	CC	AA	CC	CC	CC	CC	GG	TT	GG	AA	TT	TT	AA	CC	TT	CC	CC	CC	CC	GG	CC	GG	TT
Tianjin Kerun Vegetable Research Institute (KR)	KR2	AA	CC	AA	CC	TT	CC	CC	CC	AA	TT	CC	AA	TT	GG	GG	AA	AA	CC	GG	GG	TT	TT	CC	AA	TT	AA	GG	AA	AA	CC	CC	AA	AA	AA	AA	TT	TT	AA	CC	TT	CC	AC	TC	CC	GG	GG	AA	GG
Tianjin Kerun Vegetable Research Institute (KR)	KR3	GG	TT	GG	GG	CC	TT	GG	AA	AA	TT	CC	AA	CC	TT	AA	TT	GG	TT	TT	AA	TT	CC	TT	GG	CC	CC	AA	CC	CC	CC	CC	GG	TT	GG	AA	TT	TT	AA	CC	TT	CC	CC	CC	CC	GG	CC	GG	TT
Tianjin Kerun Vegetable Research Institute (KR)	KR4	GG	TT	GG	GG	CC	TT	GG	AA	AA	TT	CC	AA	CC	TT	AA	TT	GG	TT	TT	AA	TT	CC	TT	GG	CC	CC	AA	CC	CC	CC	CC	GG	TT	GG	AA	TT	TT	AA	CC	TT	CC	CC	CC	CC	GG	GG	AA	GG
Tianjin Kerun Vegetable Research Institute (KR)	KR5	GG	TT	GG	GG	CC	TT	GG	AA	GG	CC	CC	AA	TT	GG	GG	AA	AA	CC	GG	GG	TT	TT	CC	AA	TT	CC	AA	CC	CC	TT	TT	GG	TT	GG	CC	TT	AA	CC	GG	GG	GG	AA	CC	CC	GG	CC	GG	TT
Tianjin Kerun Vegetable Research Institute (KR)	KR6	AG	TC	GG	GG	CC	TT	CG	AC	AA	TT	CC	AA	CC	TT	AA	TT	GG	TT	TG	AA	TC	TC	TT	GG	CC	CC	AA	CC	CC	TC	TC	GG	TT	GG	AC	TT	AT	CC	GG	GG	GG	AA	CC	TT	GG	GG	GG	TT
Tianjin Kerun Vegetable Research Institute (KR)	KR7	GG	TT	GG	GG	CC	TT	GG	AA	AA	TT	CC	AA	CC	TT	AA	TT	GG	TT	TT	AA	TT	CC	TT	GG	CC	CC	AA	CC	CC	CC	CC	GG	TT	GG	AA	TT	TT	AA	CC	TT	CC	CC	CC	CC	GG	CC	GG	TT
Tianjin Kerun Vegetable Research Institute (KR)	KR8	GG	TT	GG	GG	CC	TT	GG	AA	AA	TT	CC	AA	CC	TT	AA	TT	GG	TT	TT	AA	TT	CC	TT	GG	CC	CC	AA	CC	CC	CC	CC	GG	TT	GG	AA	TT	TT	AA	CC	TT	CC	CC	CC	CC	GG	CC	GG	TT
Tianjin Kerun Vegetable Research Institute (KR)	KR9	AA	CC	AA	CC	TT	CC	CC	CC	AA	TT	CC	AA	TT	GG	GG	AA	AA	CC	GG	GG	TT	TT	CC	AA	TT	AA	GG	AA	AA	CC	CC	AA	AA	AA	AA	CC	AA	AA	CC	TT	CC	AA	TT	CC	GG	CC	GG	TT
Tianjin Kerun Vegetable Research Institute (KR)	KR10	AA	CC	GG	GG	CC	TT	CC	CC	AA	TT	CC	AA	CC	TT	AA	TT	GG	TT	GG	AA	CC	TT	TT	GG	CC	CC	AA	CC	CC	TT	TT	GG	TT	GG	CC	TT	AA	CC	GG	GG	GG	AA	CC	CC	GG	GG	AA	GG
Tianjin Kerun Vegetable Research Institute (KR)	KR11	GG	TT	GG	GG	CC	TT	GG	AA	GG	CC	CC	AA	CC	TT	AA	TT	GG	TT	TT	AA	TT	CC	TT	GG	CC	CC	AA	CC	CC	CC	CC	GG	TT	GG	AA	TT	TT	AA	CC	TT	CC	CC	CC	CC	GG	CC	GG	TT
Tianjin Kerun Vegetable Research Institute (KR)	KR12	GG	TT	GG	GG	CC	TT	GG	AA	AA	TT	CC	AA	CC	TT	AA	TT	GG	TT	TT	AA	TT	CC	TT	GG	CC	CC	AA	CC	CC	CC	CC	GG	TT	GG	AA	TT	TT	AA	CC	TT	CC	AA	TT	CC	GG	GG	AA	GG
Tianjin Kerun Vegetable Research Institute (KR)	KR13	GG	TT	GG	GG	CC	TT	GG	AA	GG	CC	CC	AA	CC	TT	AA	TT	GG	TT	TT	AA	TT	CC	TT	GG	CC	CC	AA	CC	CC	CC	CC	GG	TT	GG	AA	TT	TT	AA	CC	TT	CC	CC	CC	CC	GG	CC	GG	TT
Tianjin Kerun Vegetable Research Institute (KR)	KR14	GG	TT	GG	GG	CC	TT	GG	AA	GG	CC	CC	AA	CC	GG	AA	AA	AA	CC	GG	GG	CC	CC	CC	GG	TT	AA	GG	AA	AA	CC	CC	AA	AA	AA	AA	TT	TT	AA	CC	TT	GG	AA	CC	TT	AA	GG	GG	TT
Tianjin Kerun Vegetable Research Institute (KR)	KR15	AA	CC	AA	CC	TT	CC	CC	CC	GG	CC	AA	TT	TT	GG	GG	AA	AA	CC	GG	GG	TT	TT	CC	AA	TT	CC	AA	CC	CC	TT	TT	GG	TT	GG	CC	TT	AA	CC	GG	GG	GG	AA	CC	CC	GG	GG	AA	GG
Tianjin Kerun Vegetable Research Institute (KR)	KR16	GG	TT	GG	GG	CC	TT	GG	AA	GG	CC	CC	AA	CC	GG	AA	AA	AA	CC	GG	GG	CC	CC	CC	GG	TT	AA	GG	AA	AA	CC	CC	AA	AA	AA	AA	TT	TT	AA	CC	TT	GG	AA	CC	TT	AA	GG	GG	TT
Tianjin Kerun Vegetable Research Institute (KR)	KR18	GG	TT	GG	GG	CC	TT	GG	AA	AA	TT	CC	AA	CC	TT	AA	TT	GG	TT	TT	AA	TT	CC	TT	GG	CC	CC	AA	CC	CC	CC	CC	GG	TT	GG	AA	TT	TT	AA	CC	TT	CC	CC	CC	CC	GG	CC	GG	TT
Tianjin Kerun Vegetable Research Institute (KR)	KR19	GG	TT	GG	GG	CC	TT	GG	AA	GG	CC	CC	AA	CC	GG	AA	AA	AA	CC	GG	GG	CC	CC	CC	GG	TT	AA	GG	AA	AA	CC	CC	AA	AA	AA	AA	CC	AA	AA	CC	TT	CC	AA	TT	CC	GG	GG	AA	GG
Tianjin Kerun Vegetable Research Institute (KR)	KR21	GG	TT	GG	GG	CC	TT	GG	AA	AA	TT	CC	AA	CC	TT	AA	TT	GG	TT	TT	AA	TT	CC	TT	GG	CC	CC	AA	CC	CC	CC	CC	GG	TT	GG	AA	TT	TT	AA	CC	TT	CC	CC	CC	TC	AG	CG	GG	TT
Tianjin Kerun Vegetable Research Institute (KR)	KR22	AG	TC	GG	GG	CC	TT	GG	AA	AG	TC	CC	AA	TT	GG	GG	AA	AA	CC	GG	GG	TT	TT	CC	AA	TT	CC	AA	CC	CC	CC	CC	GG	TT	GG	AA	TT	TT	AA	CC	TT	CC	CC	CC	TT	AA	GG	GG	TT
Tianjin Kerun Vegetable Research Institute (KR)	KR23	GG	TT	GG	GG	CC	TT	GG	AA	AG	TC	CC	AA	TC	TG	AG	AT	AG	TC	TG	AG	TT	TC	TC	AG	TC	CC	AA	CC	CC	TC	TC	GG	TT	GG	AC	TT	AT	AC	CG	TG	CG	AC	CC	TT	AA	GG	GG	TT
Tianjin Kerun Vegetable Research Institute (KR)	KR24	GG	TT	GG	GG	CC	TT	GG	AA	AA	TT	CC	AA	CC	TT	AA	TT	GG	TT	TT	AA	TT	CC	TT	GG	CC	CC	AA	CC	CC	CC	CC	GG	TT	GG	AA	TT	TT	AA	CG	TT	CG	AC	CC	TT	AA	GG	GG	TT
Tianjin Kerun Vegetable Research Institute (KR)	KR25	GG	TT	GG	GG	CC	TT	GG	AA	AG	TC	CC	AA	TC	TG	AG	AT	AG	TC	TG	AG	TT	TC	TC	AG	TC	CC	AA	CC	CC	TC	TC	GG	TT	GG	AC	TT	AT	AC	CG	TG	CG	AC	CC	CC	GG	CC	GG	TT
Tianjin Kerun Vegetable Research Institute (KR)	KR26	GG	TT	GG	GG	CC	TT	GG	AA	AG	TC	CC	AA	TC	TG	AG	AT	AG	TC	TG	AG	TT	TC	TC	AG	TC	CC	AA	CC	CC	TC	TC	GG	TT	GG	AC	TT	AT	AC	CG	TG	CG	AC	CC	CC	GG	CC	GG	TT
Tianjin Kerun Vegetable Research Institute (KR)	KR27	AG	TC	AG	CG	TC	TC	CG	AC	AA	TT	CC	AA	TC	TG	AG	AT	AG	TC	TG	AG	TT	TC	TC	AG	TC	CC	AG	AC	AC	CC	CC	AG	AT	AG	AA	TC	AT	AA	CC	TT	CC	AC	TC	CC	GG	CC	GG	TT
Tianjin Kerun Vegetable Research Institute (KR)	KR28	GG	TT	GG	GG	CC	TT	GG	AA	AG	TC	CC	AA	TC	TG	AG	AT	AG	TC	TG	AG	TT	TC	TC	AG	TC	CC	AA	CC	CC	TC	TC	GG	TT	GG	AC	TT	AT	AA	CC	TT	CC	CC	CC	CC	GG	CC	GG	TT
Tianjin Kerun Vegetable Research Institute (KR)	KR29	AG	TC	AG	CG	TC	TC	CG	AC	AA	TT	CC	AA	TC	TG	AG	AT	AG	TC	TG	AG	TT	TC	TC	AG	TC	CC	AG	AC	AC	CC	CC	AG	AT	AG	AA	TC	AT	AA	CC	TT	CC	AC	TC	CC	GG	CC	GG	TT
Tianjin Kerun Vegetable Research Institute (KR)	KR30	AG	TC	AG	CG	TC	TC	CG	AC	AA	TT	CC	AA	TC	TG	AG	AT	AG	TC	TG	AG	TT	TC	TC	AG	TC	AC	AG	AC	AC	CC	CC	AG	AT	AG	AA	TC	AT	AA	CC	TT	CC	AC	TC	TC	GG	CG	GG	TT
Tianjin Kerun Vegetable Research Institute (KR)	KR31	AG	TC	AG	CG	TC	TC	CG	AC	GG	CC	AC	AT	CC	TG	AA	AT	AG	TC	TG	AG	TC	CC	TC	GG	TC	CC	AA	CC	CC	TC	TC	GG	TT	GG	AC	TT	AT	AC	GG	TG	CG	AC	CC	TC	AG	GG	AG	TG
Tianjin Kerun Vegetable Research Institute (KR)	KR32	AG	TC	AG	CG	TC	TC	CG	AC	GG	CC	AC	AT	CC	TG	AA	AT	AG	TC	TG	AG	TC	CC	TC	GG	TC	CC	AA	CC	CC	TC	TC	GG	TT	GG	AC	TT	AT	AC	CG	TG	CG	AC	CC	CC	GG	CG	AG	GG
Tianjin Kerun Vegetable Research Institute (KR)	KR33	AG	TC	GG	GG	CC	TT	GG	AA	AA	TT	CC	AA	TC	TG	AG	AT	AG	TC	TG	AG	TT	TC	TC	AG	TC	AC	AG	AC	AC	CC	CC	AG	AT	AG	AA	TC	AT	AA	CC	TT	CC	AC	TC	CC	GG	CG	AG	GG
Tianjin Kerun Vegetable Research Institute (KR)	KR34	GG	TT	GG	GG	CC	TT	GG	AA	AA	TT	CC	AA	TC	TG	AG	AT	AG	TC	TG	AG	TT	TC	TC	AG	TC	CC	AA	CC	CC	CC	CC	GG	TT	GG	AA	TT	TT	AA	CC	TT	CC	AC	TC	TC	AG	CG	GG	TT
Tianjin Kerun Vegetable Research Institute (KR)	KR35	AG	TC	AG	CG	TC	TC	CG	AC	AA	TT	CC	AA	TT	GG	GG	AA	AA	CC	GG	GG	TT	TT	CC	AA	TT	CC	AG	AC	AC	CC	CC	AG	AT	AG	AA	TC	AT	AA	CC	TT	CC	AC	TC	TC	AG	CG	GG	TT
Tianjin Kerun Vegetable Research Institute (KR)	KR36	AG	TC	AG	CG	TC	TC	CG	AC	AG	TC	AC	AT	TC	GG	AG	AA	AA	CC	GG	GG	TC	TC	CC	AG	TT	CC	AA	CC	CC	TC	TC	GG	TT	GG	AC	TT	AT	AC	CG	TG	CG	AC	CC	TT	AA	GG	GG	TT
Tianjin Kerun Vegetable Research Institute (KR)	KR37	GG	TT	GG	GG	CC	TT	GG	AA	AA	TT	CC	AA	CC	TT	AA	TT	GG	TT	TT	AA	TT	CC	TT	GG	CC	CC	AG	AC	AC	CC	CC	AG	AT	AG	AA	TT	TT	AA	CC	TT	CC	CC	CC	TT	GG	GG	GG	TT
Tianjin Kerun Vegetable Research Institute (KR)	KR38	GG	TT	GG	GG	CC	TT	GG	AA	AA	TT	CC	AA	TC	TG	AG	AT	AG	TC	TG	AG	TT	TC	TC	AG	TC	CC	AA	CC	CC	CC	CC	GG	TT	GG	AA	TT	TT	AA	CC	TT	CC	CC	CC	TC	AG	CG	GG	TT
Tianjin Kerun Vegetable Research Institute (KR)	KR39	AG	TC	AG	CG	TC	TC	CG	AC	AA	TT	CC	AA	TC	GG	AG	AA	AA	CC	GG	GG	TC	TC	CC	AG	TT	AA	GG	AA	AA	CC	CC	AA	AA	AA	AA	TC	AT	AA	CC	TT	CC	AC	TC	TC	GG	CG	GG	TT
Tianjin Kerun Vegetable Research Institute (KR)	KR40	GG	TT	GG	GG	CC	TT	GG	AA	AG	TC	CC	AA	CC	TG	AA	AT	AG	TC	TG	AG	TC	CC	TC	GG	TC	AC	AG	AC	AC	CC	CC	AG	AT	AG	AA	TT	TT	AA	CC	TT	CC	CC	CC	TC	GG	CG	GG	TT
Zhenjiang Xinyuanda Horticulture Technology Co.,Ltd (XYD)	XY1	AA	CC	GG	GG	CC	TT	GG	AA	AA	TT	CC	AA	TT	GG	GG	AA	AA	CC	GG	GG	TT	TT	CC	AA	TT	AA	GG	AA	AA	CC	CC	AA	AA	AA	AA	TT	TT	AA	CC	TT	CC	AA	TT	CC	GG	CC	GG	TT
Zhenjiang Xinyuanda Horticulture Technology Co.,Ltd (XYD)	XY2	AA	CC	AG	CG	TC	TC	CC	CC	GG	CC	AA	TT	CC	GG	AA	AA	AA	CC	GG	GG	CC	CC	CC	GG	TT	CC	AA	CC	CC	TT	TT	GG	TT	GG	CC	TT	AA	CC	GG	GG	GG	AA	CC	TT	AA	GG	GG	TT
Zhenjiang Xinyuanda Horticulture Technology Co.,Ltd (XYD)	XY3	AA	CC	GG	GG	CC	TT	CC	CC	GG	CC	AA	TT	CC	GG	AA	AA	AA	CC	GG	GG	CC	CC	CC	GG	TT	CC	AA	CC	CC	TT	TT	GG	TT	GG	CC	TT	AA	CC	GG	GG	GG	AA	CC	TT	AA	GG	GG	TT
Zhenjiang Xinyuanda Horticulture Technology Co.,Ltd (XYD)	XY4	AA	CC	AA	CC	TT	CC	CC	CC	GG	CC	AA	TT	CC	GG	AA	AA	AA	CC	GG	GG	CC	CC	CC	GG	TT	CC	AA	CC	CC	TT	TT	GG	TT	GG	CC	TT	AA	CC	GG	GG	GG	AA	CC	CC	GG	GG	AA	GG
Zhenjiang Xinyuanda Horticulture Technology Co.,Ltd (XYD)	XY5	AG	TC	GG	GG	CC	TT	GG	AA	AA	TT	CC	AA	TT	GG	GG	AA	AA	CC	GG	GG	TT	TT	CC	AA	TT	CC	AA	CC	CC	CC	CC	GG	TT	GG	AA	TT	TT	AA	CC	TT	CC	CC	CC	TC	AG	GG	AG	TG
Zhenjiang Xinyuanda Horticulture Technology Co.,Ltd (XYD)	XY6	AA	CC	GG	GG	CC	TT	CG	AC	AA	TT	CC	AA	TT	GG	GG	AA	AA	CC	GG	GG	TT	TT	CC	AA	TT	AA	GG	AA	AA	CC	CC	AA	AA	AA	AA	CC	AA	AA	CC	TT	CC	AA	TT	CC	GG	GG	AA	GG
Zhenjiang Xinyuanda Horticulture Technology Co.,Ltd (XYD)	XY7	AA	CC	GG	GG	CC	TT	GG	AA	AA	TT	CC	AA	TT	GG	GG	AA	AA	CC	GG	GG	TT	TT	CC	AA	TT	CC	AA	CC	CC	CC	CC	GG	TT	GG	AA	TT	TT	AA	CC	TT	CC	CC	CC	CC	GG	GG	AA	GG
Zhenjiang Xinyuanda Horticulture Technology Co.,Ltd (XYD)	XY8	AA	CC	GG	GG	CC	TT	GG	AA	AA	TT	CC	AA	TT	GG	GG	AA	AA	CC	GG	GG	TT	TT	CC	AA	TT	AA	GG	AA	AA	CC	CC	AA	AA	AA	AA	CC	AA	AA	CC	TT	CC	AA	TT	CC	GG	GG	AA	GG
Zhenjiang Xinyuanda Horticulture Technology Co.,Ltd (XYD)	XY9	GG	TT	GG	GG	CC	TT	GG	AA	AA	TT	CC	AA	CC	TT	AA	TT	GG	TT	TT	AA	TT	CC	TT	GG	CC	CC	AA	CC	CC	CC	CC	GG	TT	GG	AA	TT	TT	AA	CC	TT	CC	CC	CC	CC	GG	CC	GG	TT
Zhenjiang Xinyuanda Horticulture Technology Co.,Ltd (XYD)	XY10	GG	TT	GG	GG	CC	TT	GG	AA	AA	TT	CC	AA	CC	TT	AA	TT	GG	TT	TT	AA	TT	CC	TT	GG	CC	CC	AA	CC	CC	CC	CC	GG	TT	GG	AA	TT	TT	AA	CC	TT	CC	CC	CC	CC	GG	CC	GG	TT
Zhenjiang Xinyuanda Horticulture Technology Co.,Ltd (XYD)	XY11	AA	CC	GG	GG	CC	TT	GG	AA	AA	TT	CC	AA	TT	GG	GG	AA	AA	CC	GG	GG	TT	TT	CC	AA	TT	AA	GG	AA	AA	CC	CC	AA	AA	AA	AA	TT	TT	AA	CC	TT	CC	CC	CC	CC	GG	GG	AA	GG
Zhenjiang Xinyuanda Horticulture Technology Co.,Ltd (XYD)	XY12	AA	CC	GG	GG	CC	TT	GG	AA	AA	TT	CC	AA	TT	GG	GG	AA	AA	CC	GG	GG	TT	TT	CC	AA	TT	CC	AA	CC	CC	CC	CC	GG	TT	GG	AA	TT	TT	AA	CC	TT	CC	CC	CC	TT	AA	GG	GG	TT
Zhenjiang Xinyuanda Horticulture Technology Co.,Ltd (XYD)	XY13	AA	CC	AA	CC	TT	CC	CC	CC	AA	TT	CC	AA	TT	GG	GG	AA	AA	CC	GG	GG	TT	TT	CC	AA	TT	AA	GG	AA	AA	CC	CC	AA	AA	AA	AA	CC	AA	AA	CC	TT	CC	AA	TT	CC	GG	CC	GG	TT
Zhenjiang Xinyuanda Horticulture Technology Co.,Ltd (XYD)	XY14	AG	TC	AG	CG	TC	TC	CG	AC	GG	CC	AC	AT	CC	TG	AA	AT	AG	TC	TG	AG	TC	CC	TC	GG	TC	CC	AA	AC	AC	TC	TC	GG	AT	AG	AC	TT	AT	AC	GG	TG	CG	AC	CC	TC	GG	GG	AG	TG
Zhenjiang Xinyuanda Horticulture Technology Co.,Ltd (XYD)	XY15	AG	TC	GG	GG	CC	TT	CG	AC	AG	TC	CC	AA	TT	GG	GG	AA	AA	CC	GG	GG	TT	TT	CC	AA	TT	CC	AA	CC	CC	TT	TC	AG	AT	AG	AC	TT	AT	AC	CG	TG	CG	AC	CC	TC	AG	CG	GG	TT
Zhenjiang Xinyuanda Horticulture Technology Co.,Ltd (XYD)	XY16	AA	CC	GG	GG	CC	TT	CC	CC	AA	TT	CC	AA	TT	GG	GG	AA	AA	CC	GG	GG	TT	TT	CC	AA	TT	AA	GG	AA	AA	CC	CC	AA	AA	AA	AA	CC	AA	AA	GG	TT	CC	AA	TT	CC	GG	GG	AA	GG
Zhenjiang Xinyuanda Horticulture Technology Co.,Ltd (XYD)	XY17	AG	TC	AG	CG	TC	TC	CG	AC	GG	CC	AC	AT	CC	TG	AA	AT	AG	TC	TG	AG	TC	CC	TC	GG	TC	CC	AA	AC	AC	TC	TC	GG	AT	AG	AC	TT	AT	AC	GG	TG	CG	AC	CC	TC	GG	GG	AG	TG
Zhenjiang Xinyuanda Horticulture Technology Co.,Ltd (XYD)	XY18	AA	CC	AA	CC	TT	CC	CC	CC	AA	TT	CC	AA	TT	GG	GG	AA	AA	CC	GG	GG	TT	TT	CC	AA	TT	AA	GG	AA	AA	CC	CC	AA	AA	AA	AA	CC	AA	AA	CC	TT	CC	AA	TT	CC	GG	CG	AG	GG
Zhenjiang Xinyuanda Horticulture Technology Co.,Ltd (XYD)	XY19	AA	CC	GG	GG	CC	TT	GG	AA	AA	TT	CC	AA	TT	GG	GG	AA	AA	CC	GG	GG	TT	TT	CC	AA	TT	CC	AA	CC	CC	CC	CC	GG	TT	GG	AA	TT	TT	AA	CC	TT	CC	CC	CC	CC	GG	GG	AA	GG
Zhenjiang Xinyuanda Horticulture Technology Co.,Ltd (XYD)	XY20	GG	TT	GG	GG	CC	TT	GG	AA	GG	CC	CC	AA	CC	GG	AA	AA	AA	CC	GG	GG	CC	CC	CC	GG	TT	AA	GG	AA	AA	CC	CC	AA	AA	AA	AA	CC	AA	AA	CC	TT	CC	AA	TT	CC	GG	GG	AA	GG
Zhenjiang Xinyuanda Horticulture Technology Co.,Ltd (XYD)	XY21	GG	TT	GG	GG	CC	TT	GG	AA	GG	CC	CC	AA	CC	TT	AA	TT	GG	TT	GG	AA	CC	TT	TT	GG	CC	CC	AA	CC	CC	CC	CC	GG	TT	GG	AA	TT	TT	CC	GG	GG	CC	CC	CC	CC	GG	GG	AA	GG
Zhenjiang Xinyuanda Horticulture Technology Co.,Ltd (XYD)	XY23	AA	CC	GG	GG	CC	TT	GG	AA	AA	TT	CC	AA	TT	GG	GG	AA	AA	CC	GG	GG	TT	TT	CC	AA	TT	AA	GG	AA	AA	CC	CC	AA	AA	AA	AA	CC	AA	AA	CC	TT	CC	AA	TT	CC	GG	GG	AA	GG
Zhenjiang Xinyuanda Horticulture Technology Co.,Ltd (XYD)	XY24	AA	CC	AG	CG	TC	TC	CG	AC	AG	TC	AC	AT	TC	GG	AG	AA	AA	CC	GG	GG	TC	TC	CC	AG	TT	CC	AA	CC	CC	TC	TC	AG	AT	AG	AC	TC	AA	AC	CG	TG	CG	AA	TC	TC	AG	GG	AG	TG
Zhenjiang Xinyuanda Horticulture Technology Co.,Ltd (XYD)	XY25	AG	TC	GG	GG	CC	TT	GG	AA	AG	TC	CC	AA	TT	GG	GG	AA	AA	CC	GG	GG	TT	TT	CC	AA	TT	CC	AA	CC	CC	TC	TC	GG	TT	GG	AC	TT	AT	AC	CG	TG	CG	AC	CC	TC	AG	GG	AG	TG
Zhenjiang Xinyuanda Horticulture Technology Co.,Ltd (XYD)	XY26	AG	TC	GG	GG	CC	TT	GG	AA	AG	TC	CC	AA	TC	TG	AG	AT	AG	TC	TG	AG	TT	TC	TC	AG	TC	CC	AA	AC	AC	CC	CC	GG	AT	AG	AA	TT	TT	AA	CG	TT	CC	AC	TC	TC	GG	GG	AG	TG
Zhenjiang Xinyuanda Horticulture Technology Co.,Ltd (XYD)	XY27	AG	TC	GG	GG	CC	TT	GG	AA	AG	TC	CC	AA	TC	TG	AG	AT	AG	TC	TG	AG	TT	TC	TC	AG	TC	CC	AA	AC	AC	CC	CC	GG	AT	AG	AA	TT	TT	AA	CG	TT	CC	AC	TC	TC	GG	GG	AG	TG
Zhenjiang Xinyuanda Horticulture Technology Co.,Ltd (XYD)	XY28	AA	CC	GG	GG	CC	TT	CG	AC	AA	TT	CC	AA	TT	GG	GG	AA	AA	CC	GG	GG	TT	TT	CC	AA	TT	AA	GG	AA	AA	CC	CC	AA	AA	AA	AA	CC	AA	AC	CG	TG	CG	AA	TC	CC	GG	GG	AA	GG
Zhenjiang Xinyuanda Horticulture Technology Co.,Ltd (XYD)	XY29	AG	TC	GG	GG	CC	TT	GG	AA	AG	TC	CC	AA	TC	TG	AG	AT	AG	TC	TG	AG	TT	TC	TC	AG	TC	AC	AG	AC	AC	CC	CC	AG	AT	AG	AA	TC	AT	AA	CC	TT	CC	AC	TC	CC	GG	CG	AG	GG
Zhenjiang Xinyuanda Horticulture Technology Co.,Ltd (XYD)	XY30	AA	CC	AA	CC	TT	CC	CC	CC	GG	CC	AA	TT	TC	GG	AG	AA	AA	CC	GG	GG	TC	TC	CC	AG	TT	CC	AA	CC	CC	TT	TT	GG	TT	GG	CC	TT	AA	CC	GG	GG	GG	AA	CC	TC	AG	GG	AG	TG
Zhejiang Academy of Agricultural Sciences (ZAAS)	ZAAS-1	AA	CC	AA	CC	TT	CC	CC	CC	GG	CC	AA	TT	CC	GG	AA	AA	AA	CC	GG	GG	CC	CC	CC	GG	TT	CC	AA	CC	CC	TT	TT	GG	TT	GG	CC	TT	AA	CC	GG	GG	GG	AA	CC	TT	AA	GG	GG	TT
Zhejiang Academy of Agricultural Sciences (ZAAS)	ZAAS-2	GG	TT	GG	GG	CC	TT	GG	AA	AA	TT	CC	AA	CC	TT	AA	TT	GG	TT	TT	AA	TT	CC	TT	GG	CC	CC	AA	CC	CC	CC	CC	GG	TT	GG	AA	TT	TT	AA	CC	TT	CC	CC	CC	CC	GG	CC	GG	TT
Zhejiang Academy of Agricultural Sciences (ZAAS)	ZAAS-3	AA	CC	AA	CC	TT	CC	CC	CC	GG	CC	AA	TT	TT	GG	GG	AA	AA	CC	GG	GG	TT	TT	CC	AA	TT	CC	AA	CC	CC	TT	TT	GG	TT	GG	CC	TT	AA	CC	GG	GG	GG	AA	CC	CC	GG	GG	AA	GG
Zhejiang Academy of Agricultural Sciences (ZAAS)	ZAAS-4	GG	TT	GG	GG	CC	TT	GG	AA	AA	TT	CC	AA	CC	TT	AA	TT	GG	TT	TT	AA	TT	CC	TT	GG	CC	CC	AA	CC	CC	TT	TT	GG	TT	GG	CC	TT	AA	CC	GG	GG	GG	AA	CC	TT	AA	GG	GG	TT
Zhejiang Academy of Agricultural Sciences (ZAAS)	ZAAS-7	GG	TT	GG	GG	CC	TT	GG	AA	AA	TT	CC	AA	CC	TT	AA	TT	GG	TT	TT	AA	TT	CC	TT	GG	CC	CC	AA	CC	CC	TT	TT	GG	TT	GG	CC	TT	AA	CC	GG	GG	GG	AA	CC	TT	AA	GG	GG	TT
Zhejiang Academy of Agricultural Sciences (ZAAS)	ZAAS-8	AA	CC	AA	CC	TT	CC	CC	CC	GG	CC	AA	TT	CC	GG	AA	AA	AA	CC	GG	GG	CC	CC	CC	GG	TT	CC	AA	CC	CC	TT	TT	GG	TT	GG	CC	TT	AA	CC	GG	GG	GG	AA	CC	TT	AA	GG	GG	TT
Zhejiang Academy of Agricultural Sciences (ZAAS)	ZAAS-9	GG	TT	GG	GG	CC	TT	GG	AA	AA	TT	CC	AA	CC	TT	AA	TT	GG	TT	TT	AA	TT	CC	TT	GG	CC	CC	AA	CC	CC	CC	CC	GG	TT	GG	AA	TT	TT	AA	CC	TT	CC	CC	CC	CC	GG	CC	GG	TT
Zhejiang Academy of Agricultural Sciences (ZAAS)	ZAAS-10	AA	CC	AA	CC	TT	CC	CC	CC	GG	CC	AA	TT	TT	GG	GG	AA	AA	CC	GG	GG	TT	TT	CC	AA	TT	CC	AA	CC	CC	TT	TT	GG	TT	GG	CC	TT	AA	CC	GG	GG	GG	AA	CC	CC	GG	GG	AA	GG
Zhejiang Academy of Agricultural Sciences (ZAAS)	ZAAS-11	GG	TT	GG	GG	CC	TT	GG	AA	GG	CC	CC	AA	TT	GG	GG	AA	AA	CC	GG	GG	TT	TT	CC	AA	TT	CC	AA	CC	CC	TT	TT	GG	TT	GG	CC	TT	AA	CC	GG	GG	GG	AA	CC	TT	AA	GG	GG	TT
Zhejiang Academy of Agricultural Sciences (ZAAS)	ZAAS-12	GG	TT	GG	GG	CC	TT	GG	AA	GG	CC	CC	AA	TT	GG	GG	AA	AA	CC	GG	GG	TT	TT	CC	AA	TT	CC	AA	CC	CC	TT	TT	GG	TT	GG	CC	TT	AA	CC	GG	GG	GG	AA	CC	TT	AA	GG	GG	TT
Zhejiang Academy of Agricultural Sciences (ZAAS)	ZAAS-13	AA	CC	GG	GG	CC	TT	CC	CC	AA	TT	CC	AA	TT	GG	GG	AA	AA	CC	GG	GG	TT	TT	CC	AA	TT	AA	GG	AA	AA	CC	CC	AA	AA	AA	AA	CC	AA	AA	CC	TT	CC	AA	TT	CC	GG	GG	AA	GG
Zhejiang Academy of Agricultural Sciences (ZAAS)	ZAAS-14	AA	CC	GG	GG	CC	TT	CC	CC	AA	TT	CC	AA	TT	GG	GG	AA	AA	CC	GG	GG	TT	TT	CC	AA	TT	AA	GG	AA	AA	CC	CC	AA	AA	AA	AA	CC	AA	AA	CC	TT	CC	AA	TT	CC	GG	GG	AA	GG
Zhejiang Academy of Agricultural Sciences (ZAAS)	ZAAS-15	AA	CC	AA	CC	TT	CC	CC	CC	GG	CC	AA	TT	CC	GG	AA	AA	AA	CC	GG	GG	CC	CC	CC	GG	TT	CC	AA	CC	CC	TT	TT	GG	TT	GG	CC	TT	AA	CC	GG	GG	GG	AA	CC	CC	GG	GG	AA	GG
Zhejiang Academy of Agricultural Sciences (ZAAS)	ZAAS-16	AA	CC	AA	CC	TT	CC	CC	CC	GG	CC	AA	TT	CC	GG	AA	AA	AA	CC	GG	GG	CC	CC	CC	GG	TT	CC	AA	CC	CC	TT	TT	GG	TT	GG	CC	TT	AA	CC	GG	GG	GG	AA	CC	CC	GG	GG	AA	GG
Zhejiang Academy of Agricultural Sciences (ZAAS)	ZAAS-18	GG	TT	GG	GG	CC	TT	GG	AA	AA	TT	CC	AA	CC	TT	AA	TT	GG	TT	TT	AA	TT	CC	TT	GG	CC	CC	AA	CC	CC	TT	TT	GG	TT	GG	CC	TT	AA	CC	GG	GG	GG	AA	CC	TT	AA	GG	GG	TT
Zhejiang Academy of Agricultural Sciences (ZAAS)	ZAAS-19	AA	CC	AA	CC	TT	CC	CC	CC	GG	CC	CC	AA	CC	TT	AA	TT	GG	TT	TT	AA	TT	CC	TT	GG	CC	AA	GG	AA	AA	CC	CC	AA	AA	AA	AA	TT	TT	AA	GG	TT	CC	CC	CC	CC	GG	CC	GG	TT
Zhejiang Academy of Agricultural Sciences (ZAAS)	ZAAS-20	AA	CC	AA	CC	TT	CC	CC	CC	GG	CC	AA	TT	TT	GG	GG	AA	AA	CC	GG	GG	TT	TT	CC	AA	TT	CC	AA	CC	CC	TT	TT	GG	TT	GG	CC	TT	AA	CC	GG	GG	GG	AA	CC	CC	GG	GG	AA	GG
Zhejiang Academy of Agricultural Sciences (ZAAS)	ZAAS-21	AA	CC	AA	CC	TT	CC	CC	CC	GG	CC	AA	TT	TT	GG	GG	AA	AA	CC	GG	GG	TT	TT	CC	AA	TT	CC	AA	CC	CC	TT	TT	GG	TT	GG	CC	TT	AA	CC	GG	GG	GG	AA	CC	CC	GG	GG	AA	GG
Zhejiang Academy of Agricultural Sciences (ZAAS)	ZAAS-22	AG	TC	GG	GG	CC	TT	CG	AC	AA	TT	CC	AA	CC	TG	AA	AT	AG	TC	TG	AG	TC	CC	TC	GG	TC	AC	AG	AC	AC	CC	CC	AG	AT	AG	AA	TC	AT	AA	CC	TT	CC	AC	TC	TC	AG	CG	GG	TT
Zhejiang Academy of Agricultural Sciences (ZAAS)	ZAAS-23	AG	TC	GG	GG	CC	TT	CG	AC	AA	TT	CC	AA	TC	TG	AG	AT	AG	TC	TG	AG	TT	TC	TC	AG	TC	CC	AA	CC	CC	TT	TT	GG	TT	GG	AC	TC	AA	AC	CG	TG	CG	AA	TC	TC	AG	GG	AG	TG
Zhejiang Academy of Agricultural Sciences (ZAAS)	ZAAS-24	AG	TC	AG	CG	TC	TC	CG	AC	AG	TC	AC	AT	CC	TG	AA	AT	AG	TC	TG	AG	TC	CC	TC	GG	TC	CC	AA	CC	CC	TT	TT	GG	TT	GG	CC	TT	AA	CC	GG	GG	GG	AA	CC	TC	AG	GG	AG	TG
Zhejiang Academy of Agricultural Sciences (ZAAS)	ZAAS-25	AG	TC	GG	GG	CC	TT	CG	AC	AA	TT	CC	AA	TC	TG	AG	AT	AG	TC	TG	AG	TT	TC	TC	AG	TC	CC	AA	CC	CC	TT	TC	AG	AT	AG	AC	TC	AA	AC	CG	TG	CG	AA	TC	TC	AG	GG	AG	TG
Zhejiang Academy of Agricultural Sciences (ZAAS)	ZAAS-26	AA	CC	GG	GG	CC	TT	GG	AA	GG	CC	CC	AA	CC	TT	AA	TT	GG	TT	TT	AA	TT	CC	TT	GG	CC	CC	AA	CC	CC	TT	TT	GG	TT	GG	AA	TT	TT	AA	GG	TT	CC	CC	CC	CC	GG	CC	GG	TT
Sakata Seed Corporation, Japan (Japan)	bck1	AG	TC	GG	GG	CC	TT	CG	AC	AG	TC	CC	AA	TC	TG	AG	AT	AG	TC	TG	AG	TT	TC	TC	AG	TC	CC	AA	CC	CC	TC	TC	GG	TT	GG	AC	TT	AT	AC	CG	TG	CG	AC	CC	CC	GG	CG	AG	TG
Sakata Seed Corporation, Japan (Japan)	bck2	AG	TC	GG	GG	CC	TT	CG	AC	AG	TC	CC	AA	TC	TG	AG	AT	AG	TC	TG	AG	TT	TC	TC	AG	TC	CC	AA	CC	CC	TC	TC	GG	TT	GG	AC	TT	AT	AC	CG	TG	CG	AC	CC	TT	AA	GG	GG	TT
Sakata Seed Corporation, Japan (Japan)	bck3	AA	CC	GG	GG	CC	TT	CC	CC	AA	TT	CC	AA	TT	GG	GG	AA	AA	CC	GG	GG	TT	TT	CC	AA	TT	CC	AA	CC	CC	TT	TT	GG	TT	AG	AC	TC	AA	AC	CG	TG	CG	AA	TC	TT	AA	GG	GG	TT
Sakata Seed Corporation, Japan (Japan)	bck4	AA	CC	AG	CG	TC	TC	CG	AC	AG	TC	AC	AT	TC	GG	AG	AA	AA	CC	GG	GG	TC	TC	CC	AG	TT	CC	AA	CC	CC	TT	TT	AG	TT	AG	AC	TC	AA	AC	CG	TG	CG	AA	TC	TC	AG	GG	AG	TG
Sakata Seed Corporation, Japan (Japan)	bck6	AG	TC	GG	GG	CC	TT	CG	AC	AG	TC	AC	AT	TC	GG	AG	AA	AA	CC	GG	GG	TC	TC	CC	AG	TT	CC	AA	CC	CC	TT	TT	GG	TT	AG	CC	TT	AA	CC	GG	GG	GG	AA	CC	CC	GG	CC	GG	TT
[truncated: 1,119 more columns]

## Sheet: Genotyped by 28 core KASPs
Source	Accession Name	ZWSNP_72	ZWSNP_81	ZWSNP_95	ZWSNP_103	ZWSNP_105	ZWSNP_116	ZWSNP_119	ZWSNP_136	ZWSNP_146	ZWSNP_160	ZWSNP_162	ZWSNP_187	ZWSNP_196	ZWSNP_208	ZWSNP_221	ZWSNP_252	ZWSNP_262	ZWSNP_291	ZWSNP_296	ZWSNP_309	ZWSNP_348	ZWSNP_351	ZWSNP_353	ZWSNP_386	ZWSNP_417	ZWSNP_451	ZWSNP_459	ZWSNP_472
Jiangsu Academy of Agricultural Sciences (JAAS)	S1	AT	AC	TG	CC	TC	CG	GG	AG	NN	CG	TG	TC	TT	TG	TG	CC	TG	AG	AG	TC	CC	AG	CC	CC	AG	AG	TC	TC
Jiangsu Academy of Agricultural Sciences (JAAS)	S2	AT	AC	TG	CC	TC	CG	AG	AG	TC	CG	GG	CC	TT	TG	TG	CC	TG	GG	AG	TC	TT	AG	CC	TC	GG	GG	TC	TC
Jiangsu Academy of Agricultural Sciences (JAAS)	S3	AT	AC	TG	CC	TC	CG	AG	AG	TC	CG	TG	TC	TC	TG	TG	TC	TG	AG	AG	CC	CC	AG	AC	TC	AG	AG	TC	TC
Jiangsu Academy of Agricultural Sciences (JAAS)	S4	AT	AC	TG	CC	TC	CG	AG	AG	TC	CG	TG	CC	TT	TG	TG	TC	TG	GG	AG	CC	TT	AG	NN	TC	GG	AG	TC	TC
Jiangsu Academy of Agricultural Sciences (JAAS)	S5	AT	AC	TG	AA	TC	CG	AG	AG	TC	CG	TG	TC	TC	TG	TG	TC	TG	GG	AG	TC	TT	AG	CC	TC	AG	GG	TC	CC
Jiangsu Academy of Agricultural Sciences (JAAS)	S6	AT	AC	TG	AA	TC	CG	AG	AG	TC	CG	TG	TC	TC	TT	TT	CC	GG	AG	AG	CC	TT	AG	AC	TC	NN	AG	NN	NN
Jiangsu Academy of Agricultural Sciences (JAAS)	S7	AT	AC	TG	AC	TC	CG	AG	AG	TC	CG	TG	TC	TC	TG	TT	TC	TG	GG	AG	CC	CC	GG	AC	TC	AG	GG	TC	TC
Jiangsu Academy of Agricultural Sciences (JAAS)	S8	AT	AC	NN	CC	TC	CG	AG	AG	TC	CG	TG	TC	TC	TG	TT	TC	TG	AG	AG	TC	TT	AG	AC	TC	AG	AG	TC	TC
Jiangsu Academy of Agricultural Sciences (JAAS)	S9	AT	AC	TG	CC	TC	CG	GG	AA	CC	CG	TG	CC	TT	TG	TG	CC	TG	AG	AG	CC	CC	AG	CC	CC	AG	AG	TC	TC
Jiangsu Academy of Agricultural Sciences (JAAS)	S10	NN	AC	TG	NN	TC	CC	GG	AG	TC	CG	TG	TC	TC	GG	TT	TC	TG	GG	GG	CC	TT	AG	NN	TC	AG	AG	TC	TC
Jiangsu Academy of Agricultural Sciences (JAAS)	S11	AT	AC	TT	AC	TC	CG	AG	AG	CC	CG	TG	CC	TT	TG	TT	CC	TG	GG	GG	CC	TT	GG	AC	CC	AG	GG	TC	TT
Jiangsu Academy of Agricultural Sciences (JAAS)	KF01	AT	AC	TG	AA	TC	CG	GG	AG	TC	CG	TG	TC	NN	GG	TT	TC	TG	GG	AG	CC	TT	AG	AC	CC	AG	AG	TC	TC
Jiangsu Academy of Agricultural Sciences (JAAS)	KF02	AA	AC	GG	CC	TC	CG	GG	AG	TC	CG	TG	TC	NN	GG	TG	TC	TG	GG	AG	CC	CC	AG	CC	TC	GG	GG	TC	TC
Jiangsu Academy of Agricultural Sciences (JAAS)	KF03	AT	CC	TT	AA	CC	CC	GG	AG	TC	CG	TG	TC	CC	GG	TT	CC	GG	GG	AG	NN	TT	GG	AA	CC	AG	AG	TC	TC
Jiangsu Academy of Agricultural Sciences (JAAS)	KF05	AT	AC	TG	CC	TC	CG	AA	AA	CC	CG	TG	TC	CC	TT	TT	CC	GG	AA	AG	CC	TT	GG	CC	TT	AG	GG	TT	TC
Jiangsu Academy of Agricultural Sciences (JAAS)	KF07	AT	AC	TG	CC	TC	CG	AG	AA	CC	CG	TG	TC	TC	TT	TT	CC	GG	AG	AG	CC	TT	GG	CC	TC	GG	GG	TC	TC
Jiangsu Academy of Agricultural Sciences (JAAS)	KF10	AT	AC	TG	CC	TC	CG	AG	AA	CC	CG	TG	TC	CC	TT	TT	CC	GG	AA	AG	TC	TT	GG	CC	TC	GG	GG	TT	TC
Jiangsu Academy of Agricultural Sciences (JAAS)	KF12	AT	AA	TG	AA	CC	CC	GG	AA	CC	CG	TG	CC	CC	GG	TT	TC	TG	GG	GG	CC	TT	AG	CC	TC	GG	NN	TT	CC
Jiangsu Academy of Agricultural Sciences (JAAS)	KF15	AT	AC	TT	CC	TC	CG	GG	AA	CC	CG	GG	CC	TT	TT	TT	CC	GG	GG	GG	CC	CC	GG	CC	CC	GG	GG	NN	TT
Jiangsu Academy of Agricultural Sciences (JAAS)	KF16	AT	AA	TG	CC	TC	CG	GG	AG	NN	GG	TG	TC	TT	GG	TG	CC	TG	AA	AG	TC	CC	AG	CC	CC	AG	AG	TC	CC
Jiangsu Academy of Agricultural Sciences (JAAS)	KF17	AT	AA	TG	AA	TC	CC	GG	AA	CC	CG	TG	CC	CC	GG	TT	TC	TG	GG	GG	CC	TT	AG	CC	TC	AA	AG	TT	CC
Jiangsu Academy of Agricultural Sciences (JAAS)	KF28	NN	AC	GG	AA	TC	CG	AG	GG	CC	CG	GG	TT	TT	TG	TT	TC	TG	GG	AG	CC	CC	AG	CC	TT	AA	GG	TC	CC
Jiangsu Academy of Agricultural Sciences (JAAS)	KF34	AT	AC	TT	CC	TC	CG	GG	AA	CC	CG	GG	CC	TT	TT	TT	CC	GG	GG	GG	CC	CC	GG	CC	TC	GG	GG	TC	TC
Jiangsu Academy of Agricultural Sciences (JAAS)	KF40	NN	AA	TG	AA	NN	CG	NN	GG	CC	CG	GG	TT	NN	TT	TT	TC	TG	GG	AG	TC	CC	GG	AC	CC	AA	GG	TC	CC
Jiangsu Academy of Agricultural Sciences (JAAS)	KF44	AA	AC	GG	AC	TC	CG	GG	AG	TC	CG	TG	TC	TT	GG	TT	TC	TG	GG	AG	CC	CC	AG	CC	TC	GG	GG	TC	TC
Jiangsu Academy of Agricultural Sciences (JAAS)	KF45	AT	AA	TG	AA	CC	CC	GG	AA	CC	CG	TG	CC	CC	GG	TT	TC	TG	GG	GG	CC	TT	AG	AC	TC	GG	AG	TT	CC
Jiangsu Academy of Agricultural Sciences (JAAS)	KF46	AT	AC	TT	AC	TC	CG	AG	AA	CC	CG	TG	TC	TC	TT	TT	CC	GG	AG	AG	CC	TT	GG	CC	TC	AG	GG	TC	TC
Jiangsu Academy of Agricultural Sciences (JAAS)	KF47	AT	AC	TG	CC	TC	CG	AG	AA	CC	CG	TG	TC	CC	TT	TT	CC	GG	AA	AG	CC	TT	GG	CC	TC	GG	GG	TT	TC
Jiangsu Academy of Agricultural Sciences (JAAS)	KF52	AT	AA	TG	AA	TC	CC	GG	AA	CC	CG	TG	TC	CC	GG	TT	TC	TG	GG	GG	CC	TT	AG	CC	TC	AG	AG	TT	CC
Jiangsu Academy of Agricultural Sciences (JAAS)	KF60	AT	CC	TG	AC	TC	CC	GG	AA	TC	CG	TG	TC	TC	GG	TT	CC	GG	GG	AG	CC	TT	GG	CC	CC	GG	AG	TT	TC
Jiangsu Academy of Agricultural Sciences (JAAS)	KF62	AT	AC	TG	CC	TC	CG	AG	AA	CC	CG	TG	CC	TT	TT	NN	TC	TG	GG	GG	CC	CC	GG	AA	TC	GG	AG	TT	CC
Jiangsu Academy of Agricultural Sciences (JAAS)	KF65	AT	AC	TG	CC	TC	CG	AA	AA	CC	CG	TG	TC	CC	TT	TT	CC	GG	AA	AG	CC	TT	GG	CC	TC	AG	GG	TT	TC
Jiangsu Academy of Agricultural Sciences (JAAS)	KF71	AT	AC	TG	CC	TC	CC	GG	AA	CC	CG	TG	TC	CC	TT	TT	CC	GG	AA	AG	TC	CC	GG	CC	TT	GG	GG	TT	TC
Taizhou Academy of Agricultural Sciences (TAAS)	T2	AT	AC	TG	AA	TC	CG	AG	AG	TC	CG	GG	TC	TC	TT	TG	TC	TG	AG	AG	TC	CC	AG	AC	CC	GG	AG	TC	TC
Taizhou Academy of Agricultural Sciences (TAAS)	T3	AT	AC	TG	AA	TC	CG	AG	AG	TC	CG	TG	TC	CC	TT	TG	TC	TG	GG	AG	TC	CC	GG	AC	TC	AG	GG	TT	CC
Taizhou Academy of Agricultural Sciences (TAAS)	T4	AT	AC	TG	AA	TC	CG	AG	AG	TC	CG	TG	TC	TC	TT	TG	TC	TG	GG	AG	TC	CC	AG	AC	TC	AG	GG	TT	TC
Taizhou Academy of Agricultural Sciences (TAAS)	T5	AT	AC	TG	AA	TC	CG	GG	AG	TC	CG	GG	TC	CC	TT	TG	TC	TG	AG	AG	CC	CC	GG	AC	TC	GG	GG	TT	CC
Taizhou Academy of Agricultural Sciences (TAAS)	T6	AT	AC	TG	AA	TC	CG	GG	AG	TC	CG	GG	TC	CC	TT	TG	TC	TG	AG	AG	CC	CC	GG	AC	TC	AG	GG	TC	CC
Taizhou Academy of Agricultural Sciences (TAAS)	T7	AT	AC	TG	AA	TC	CG	GG	AG	TC	CG	GG	TC	CC	TT	TG	TC	TG	AG	AG	TC	CC	GG	AC	TC	AG	GG	TT	CC
Taizhou Academy of Agricultural Sciences (TAAS)	T8	AT	AC	TG	AA	TC	CG	GG	AG	TC	CG	GG	TC	CC	TT	TG	TC	TG	AG	AG	CC	CC	GG	AC	TC	AG	GG	TT	CC
Taizhou Academy of Agricultural Sciences (TAAS)	T9	AT	AC	TG	AA	TC	CG	GG	AG	TC	CG	GG	TC	CC	TT	TT	CC	TG	GG	GG	CC	CC	GG	AC	CC	AG	GG	TC	CC
Taizhou Academy of Agricultural Sciences (TAAS)	T10	AT	AC	TG	AC	TC	CG	AG	AG	TC	CG	TG	TC	CC	TT	TG	TC	TG	GG	AG	TC	CC	GG	CC	TC	AG	GG	TT	CC
Taizhou Academy of Agricultural Sciences (TAAS)	T11	AT	AC	TG	AA	TC	CG	GG	AG	TC	CG	TG	TC	TC	TT	TG	TC	TG	AG	AG	CC	NN	GG	AC	TC	GG	GG	TC	TC
Taizhou Academy of Agricultural Sciences (TAAS)	T12	AT	AC	TG	AA	TC	CG	GG	AG	TC	CG	TG	TC	TC	TT	TG	TC	TG	AG	AG	TC	CC	GG	AC	TC	AG	GG	TC	TC
Taizhou Academy of Agricultural Sciences (TAAS)	T14	AT	AC	TG	AA	TC	CG	GG	AG	TC	CG	TG	TC	NN	TT	TG	TC	TG	AG	AG	CC	CC	AG	AC	TC	AG	GG	TT	TC
Taizhou Academy of Agricultural Sciences (TAAS)	T15	TT	AC	TG	AC	CC	CG	GG	AA	CC	CG	GG	TC	TC	TT	TG	CC	GG	AA	AG	CC	CC	GG	AC	TT	AG	AG	TC	CC
Taizhou Academy of Agricultural Sciences (TAAS)	T16	TT	AC	TG	CC	TC	CG	AG	AA	CC	CG	GG	CC	TT	TT	TG	TC	TG	AG	AG	TC	CC	AG	AC	TC	AG	AG	TC	NN
Taizhou Academy of Agricultural Sciences (TAAS)	T17	TT	AC	TG	CC	CC	CG	AG	AA	CC	CG	GG	TC	TC	TT	TG	CC	GG	AG	AG	CC	CC	GG	AC	TC	AG	AG	TC	CC
Taizhou Academy of Agricultural Sciences (TAAS)	T18	TT	AC	TG	CC	CC	CG	AG	AA	CC	CG	GG	TC	TC	TT	TG	CC	GG	AG	AG	CC	CC	GG	AC	TT	AG	AG	TC	CC
Taizhou Academy of Agricultural Sciences (TAAS)	T19	AT	AC	TT	AA	TC	CG	AG	AG	TC	CG	TG	TC	TC	TT	TG	TC	TG	GG	AG	TC	CC	AG	AC	TC	AG	AG	TC	TC
Taizhou Academy of Agricultural Sciences (TAAS)	T20	AT	AC	TG	AA	TC	CG	AG	AA	CC	CG	TG	TC	CC	TT	TG	CC	GG	AG	AG	TC	TT	GG	AC	TC	AG	AG	TT	CC
Taizhou Academy of Agricultural Sciences (TAAS)	T21	TT	AA	TT	AA	TC	GG	AG	AA	CC	CG	GG	TC	TC	TT	TG	CC	GG	GG	AG	CC	CC	AG	AC	TC	AG	GG	TC	TC
Taizhou Academy of Agricultural Sciences (TAAS)	T22	AT	AC	TT	AA	TC	CG	AG	AG	TC	CG	TG	TC	CC	TT	NN	TC	TG	GG	AG	TC	CC	AG	AC	TC	GG	AG	TC	TC
Taizhou Academy of Agricultural Sciences (TAAS)	T23	TT	AA	TT	AA	TC	CG	AG	AG	TC	CG	GG	TT	TT	TT	TG	TC	TG	GG	AG	TC	CC	AG	AC	CC	GG	GG	TC	TC
Taizhou Academy of Agricultural Sciences (TAAS)	T24	AT	AC	GG	AA	TC	CG	GG	AG	TC	CG	GG	TC	NN	TG	TG	TC	TG	GG	GG	CC	NN	GG	AA	TC	GG	GG	TT	CC
Taizhou Academy of Agricultural Sciences (TAAS)	T25	AT	AA	TG	AC	TC	CG	AG	AA	NN	CG	TG	TC	CC	TT	TG	CC	GG	GG	AG	TC	CC	GG	CC	TC	AG	GG	TT	CC
Taizhou Academy of Agricultural Sciences (TAAS)	T26	TT	AA	TG	AC	TC	CG	AG	AA	CC	CG	GG	CC	TT	TT	TT	CC	GG	GG	AG	TC	CC	GG	CC	TC	AG	AG	TT	CC
Taizhou Academy of Agricultural Sciences (TAAS)	T27	TT	AA	TG	AC	TC	CG	GG	AA	CC	CG	GG	CC	TT	TT	TT	CC	GG	GG	AG	TC	CC	GG	CC	CC	AG	AG	TT	CC
Taizhou Academy of Agricultural Sciences (TAAS)	T28	TT	AA	TT	AA	TC	GG	AG	AA	CC	CG	GG	TT	TC	TT	TG	TC	TG	GG	AG	CC	CC	AG	AC	CC	AG	GG	TC	TC
Taizhou Academy of Agricultural Sciences (TAAS)	T29	TT	AC	TG	AC	CC	CG	GG	AA	CC	CG	GG	TC	CC	TT	TG	TC	GG	AA	AG	CC	CC	GG	AC	TC	GG	GG	TC	CC
Taizhou Academy of Agricultural Sciences (TAAS)	T30	AT	AA	TG	AC	TC	GG	GG	AA	CC	CG	GG	CC	TT	TT	TT	TC	TG	GG	AG	CC	CC	AG	AC	CC	AG	AG	TC	CC
Taizhou Academy of Agricultural Sciences (TAAS)	T31	TT	AC	GG	AC	TC	CC	GG	AG	TC	CG	GG	TC	CC	TT	TT	TC	TG	GG	GG	CC	CC	GG	AC	TC	GG	GG	TT	CC
Taizhou Academy of Agricultural Sciences (TAAS)	T32	TT	AC	TT	AA	TT	CC	GG	AG	TC	CG	GG	TC	TT	TT	TT	CC	GG	GG	AG	CC	CC	AG	AC	CC	GG	GG	TC	TC
Taizhou Academy of Agricultural Sciences (TAAS)	T33	AT	AC	TG	NN	TC	CC	GG	AG	TC	CG	GG	TC	CC	TT	TT	TT	TG	AA	AG	CC	CC	GG	CC	TC	GG	AG	TT	CC
Taizhou Academy of Agricultural Sciences (TAAS)	T34	AT	AA	TG	AA	TC	CG	GG	AA	CC	CG	TG	CC	CC	TT	TG	CC	GG	AA	AG	CC	TT	GG	AC	CC	AG	GG	TT	CC
Taizhou Academy of Agricultural Sciences (TAAS)	T35	TT	AC	TG	AC	CC	CG	AG	AA	CC	CG	TG	CC	TT	TT	TG	CC	GG	AA	AG	CC	TT	GG	AC	CC	AG	AG	TT	CC
Taizhou Academy of Agricultural Sciences (TAAS)	T36	AT	AC	TT	AA	CC	CG	GG	AA	CC	CG	GG	TC	CC	TT	TT	CC	TG	GG	AG	CC	TT	NN	AC	TC	AG	GG	TC	CC
Taizhou Academy of Agricultural Sciences (TAAS)	T37	AT	AC	TG	AA	TC	GG	AG	AA	CC	CG	TG	CC	TT	TT	TG	TT	TG	GG	AG	TC	CC	AG	CC	TC	AG	GG	TC	CC
Taizhou Academy of Agricultural Sciences (TAAS)	T38	TT	AC	TG	AC	TC	CG	AG	AA	CC	CG	GG	CC	TT	TT	TG	CC	GG	GG	AG	TC	CC	GG	CC	TC	AG	AG	TT	CC
Taizhou Academy of Agricultural Sciences (TAAS)	T39	TT	AA	TG	AC	CC	CG	AG	AA	CC	CG	GG	CC	TT	TT	TG	CC	GG	AA	AG	CC	CC	GG	AC	CC	AG	AG	TT	CC
Taizhou Academy of Agricultural Sciences (TAAS)	T40	TT	AC	TG	CC	CC	CG	GG	AA	CC	CG	GG	TC	TT	TT	TG	CC	GG	AA	AG	CC	CC	GG	AC	TT	AG	AG	TT	CC
Taizhou Academy of Agricultural Sciences (TAAS)	T41	TT	AC	TG	AC	CC	CG	AG	AA	CC	CG	GG	TC	TT	TT	TG	CC	GG	GG	AG	CC	CC	GG	AC	TT	AG	AG	TT	CC
Taizhou Academy of Agricultural Sciences (TAAS)	T42	AT	AC	TG	AA	TC	CG	GG	AG	TC	CG	TG	TC	TC	TT	TG	TC	TG	AG	AG	CC	TT	GG	AC	TC	GG	GG	TT	TC
Taizhou Academy of Agricultural Sciences (TAAS)	T43	AT	AA	TG	AA	CC	CG	GG	AG	TC	CG	TG	CC	CC	TT	TG	CC	TG	AA	AG	CC	TT	GG	AC	CC	GG	GG	TT	TC
Taizhou Academy of Agricultural Sciences (TAAS)	T44	AT	AC	GG	AA	TC	CG	GG	AG	TC	CG	TG	TC	TT	TT	TG	TT	TG	GG	GG	CC	CC	GG	AA	TC	GG	GG	TT	TC
Wenzhou Academy of Agricultural Sciences (WAAS)	WZ-1	AT	AA	TG	CC	TC	CG	AG	AG	TC	CG	TG	CC	TC	TG	TG	TC	TG	GG	AG	TC	TT	AG	AC	CC	AG	AG	TC	TC
Wenzhou Academy of Agricultural Sciences (WAAS)	WZ-2	AT	AC	TG	AA	TC	CG	AG	AG	TC	CG	NN	TC	TC	TG	TG	TC	TG	GG	AG	CC	TT	AG	AC	TC	AG	GG	TC	TC
Wenzhou Academy of Agricultural Sciences (WAAS)	WZ-3	AT	AC	TG	AA	TC	CG	AG	AG	TC	CG	TG	TC	TC	TG	TG	TC	TG	GG	AG	TC	TT	AG	AC	CC	AG	AG	TC	TC
Wenzhou Academy of Agricultural Sciences (WAAS)	WZ-4	AT	AC	TG	AA	TC	CG	AG	AG	TC	CG	TG	TC	TC	TG	TT	TC	TG	GG	AG	TC	TT	AG	AC	CC	AG	GG	TC	TC
Wenzhou Academy of Agricultural Sciences (WAAS)	WZ-5	AT	AA	TG	AC	TC	CG	GG	AG	TC	CG	TG	CC	TT	GG	TT	TC	TG	AG	AG	CC	TT	AG	AC	CC	AG	AG	TC	TC
Wenzhou Academy of Agricultural Sciences (WAAS)	WZ-6	AT	AC	TG	CC	TC	CG	GG	AG	TC	CG	TG	TC	TC	TG	TG	TC	TG	GG	AG	TC	TT	AG	AC	TC	AG	GG	TC	TC
Wenzhou Academy of Agricultural Sciences (WAAS)	WZ-7	AT	AC	GG	CC	CC	GG	AG	AA	CC	CG	TG	TC	TC	TG	TT	TC	TG	GG	AG	CC	TT	AG	NN	CC	GG	AG	TT	CC
Wenzhou Academy of Agricultural Sciences (WAAS)	WZ-8	AT	AA	TG	AA	TC	CG	GG	AG	TC	CG	TG	TC	TC	TT	TG	NN	GG	GG	AG	TC	CC	GG	CC	CC	AG	AG	TT	TC
Wenzhou Academy of Agricultural Sciences (WAAS)	WZ-9	AT	AC	TG	AA	TC	CG	AG	AG	TC	CG	TG	TC	TC	TT	TG	TC	TG	AG	AG	TC	TT	GG	NN	TC	AG	GG	TC	TC
Wenzhou Academy of Agricultural Sciences (WAAS)	WZ-10	AT	AA	TG	AA	TC	CG	AG	AG	TC	CG	TG	TC	TC	TG	TT	TC	TG	AG	AG	TC	TT	AG	AC	TC	AG	AG	TC	TC
Wenzhou Academy of Agricultural Sciences (WAAS)	WZ-11	AT	AC	TT	AA	TC	CG	GG	AA	CC	CG	TG	TC	TC	GG	TG	TC	TG	AA	AG	TC	TT	AG	AC	TC	AG	GG	TC	TC
Wenzhou Academy of Agricultural Sciences (WAAS)	WZ-12	AT	AA	TT	CC	CC	CG	AG	AA	CC	CG	TG	CC	TT	TT	TT	TT	TG	AA	AG	TC	TT	GG	AC	CC	AG	GG	TC	TT
Wenzhou Academy of Agricultural Sciences (WAAS)	WZ-13	AT	AC	TT	CC	TC	CC	GG	AA	CC	CG	GG	CC	TT	TT	TT	CC	GG	AA	AG	TC	CC	AG	CC	TC	GG	GG	TC	TT
Wenzhou Academy of Agricultural Sciences (WAAS)	WZ-15	AT	AA	TT	CC	CC	CG	NN	AA	CC	CG	TG	CC	TT	TG	GG	TC	TG	NN	AG	TC	TT	NN	AC	CC	AG	GG	TC	TC
Wenzhou Academy of Agricultural Sciences (WAAS)	WZ-16	AT	AA	TG	AA	TC	NN	GG	AG	TC	CG	TG	CC	CC	TT	TG	CC	GG	GG	AG	TC	CC	GG	CC	CC	GG	GG	TT	TC
Wenzhou Academy of Agricultural Sciences (WAAS)	WZ-17	AT	AA	TG	AA	TC	CG	AG	AG	TC	CG	TG	TC	NN	TT	TG	CC	TG	GG	AG	TC	NN	GG	NN	TC	GG	AG	TC	TC
Wenzhou Academy of Agricultural Sciences (WAAS)	WZ-18	AT	AC	TG	AA	TC	CG	AG	AA	CC	CG	GG	TC	TT	TT	TG	CC	GG	AG	AG	CC	CC	AG	AC	TC	AG	GG	TC	TC
Wenzhou Academy of Agricultural Sciences (WAAS)	WZ-19	AT	AA	TG	AA	TC	CG	GG	AG	TC	CG	TG	CC	TT	TT	TT	CC	TG	GG	AG	CC	CC	GG	CC	CC	GG	GG	TT	CC
Wenzhou Academy of Agricultural Sciences (WAAS)	WZ-20	AT	AC	TG	AA	TC	CG	AG	AA	CC	CG	GG	TC	TC	TT	TG	CC	GG	AG	AG	CC	CC	AG	AC	TC	AG	NN	TC	TC
Wenzhou Academy of Agricultural Sciences (WAAS)	WZ-21	AT	AC	TT	CC	TC	CG	GG	AG	TC	CG	TG	TC	CC	TT	TG	TC	TG	GG	AG	CC	CC	GG	CC	TC	GG	AG	TT	CC
Wenzhou Academy of Agricultural Sciences (WAAS)	WZ-23	AT	AC	TG	NN	TC	CG	AG	AG	CC	CG	TG	TC	CC	TT	TT	CC	TT	NN	AG	TC	CC	GG	AC	CC	AG	GG	TT	CC
Wenzhou Academy of Agricultural Sciences (WAAS)	WZ-24	AT	AA	TG	AC	TC	CG	AG	AA	CC	CG	TG	CC	CC	TT	TG	TC	TG	GG	AG	TC	CC	GG	CC	CC	AG	AG	TT	TC
Wenzhou Academy of Agricultural Sciences (WAAS)	WZ-25	AA	AA	TG	AC	CC	CG	GG	NN	TC	CG	TG	CC	TT	GG	TT	CC	GG	GG	AG	CC	TT	GG	AC	CC	GG	GG	TC	CC
Wenzhou Academy of Agricultural Sciences (WAAS)	WZ-26	AT	CC	TG	AA	TC	CG	GG	NN	CC	CG	TG	CC	NN	GG	NN	CC	TG	GG	AG	CC	TT	AG	CC	TC	GG	AG	TT	TC
Wenzhou Academy of Agricultural Sciences (WAAS)	WZ-27	TT	AA	TT	AA	TC	CG	AA	AG	TC	CG	TG	TC	CC	GG	TG	TC	TG	GG	GG	TC	CC	AG	CC	TT	GG	GG	TC	CC
Wenzhou Academy of Agricultural Sciences (WAAS)	WZ-28	AT	AA	TG	AC	TC	CG	AG	AG	TC	CG	TG	CC	TC	TG	TG	TC	TG	GG	AG	TC	TT	GG	AC	TC	GG	AG	TC	TC
Wenzhou Academy of Agricultural Sciences (WAAS)	WZ-29	AA	AA	TG	AC	CC	CG	GG	AG	TC	CG	TG	CC	TT	GG	TT	CC	GG	GG	AG	CC	TT	GG	AC	CC	GG	GG	TC	CC
Wenzhou Academy of Agricultural Sciences (WAAS)	WZ-30	AT	AA	TG	AA	TC	CG	GG	AG	TC	CG	TG	CC	TC	GG	TT	CC	TG	GG	AG	CC	CC	GG	CC	CC	GG	GG	TT	CC
Wenzhou Academy of Agricultural Sciences (WAAS)	WZ-31	AT	AC	TG	CC	CC	CG	AG	AA	CC	CG	TG	TC	CC	GG	TT	TC	TG	GG	AG	CC	CC	GG	CC	CC	GG	GG	TT	CC
Zhejiang Mitsuo Seed Co.,Ltd (MZA)	M01	AT	AC	TG	AA	TC	CG	AG	AG	TC	CG	TG	TC	TC	TT	TT	CC	GG	AG	AG	TC	CC	AG	AC	TC	GG	AG	TC	TC
Zhejiang Mitsuo Seed Co.,Ltd (MZA)	M02	AT	AC	TG	AA	TC	CG	NN	AA	CC	CG	GG	TC	CC	TT	NN	TC	GG	AG	AG	CC	TT	AG	AC	TC	AG	AG	TT	TC
Zhejiang Mitsuo Seed Co.,Ltd (MZA)	M03	AT	AC	TG	AC	TC	CG	AG	AA	CC	CG	TG	TC	TC	TT	TG	CC	GG	GG	AG	TC	TT	AG	AC	TC	AG	GG	TC	CC
Zhejiang Mitsuo Seed Co.,Ltd (MZA)	M04	AT	AC	TG	AC	TC	CG	AG	AA	CC	CG	TG	CC	TT	TT	TG	CC	GG	NN	AG	TC	TT	AG	AC	TC	AG	AG	TC	CC
Zhejiang Mitsuo Seed Co.,Ltd (MZA)	M05	AT	AC	TG	CC	TC	CG	AG	AG	TC	CG	TG	TC	TC	TT	TG	CC	GG	AG	AG	TC	TT	AG	AC	CC	AG	GG	TC	CC
Zhejiang Mitsuo Seed Co.,Ltd (MZA)	M06	AT	AC	TG	AA	TC	CG	AG	AG	TC	CG	TG	TC	TC	TT	TG	CC	GG	AG	AG	TC	TT	AG	AC	TC	AG	GG	TC	TC
Zhejiang Mitsuo Seed Co.,Ltd (MZA)	M07	AT	AC	TG	AA	TC	CG	GG	AG	TC	CG	TG	TC	CC	TG	TG	TC	TG	GG	AG	TC	TT	GG	AC	CC	AG	AG	TC	CC
Zhejiang Mitsuo Seed Co.,Ltd (MZA)	M08	AT	AC	TG	AA	TC	CG	AG	AG	CC	CG	GG	TC	TT	TT	NN	TC	TG	GG	AG	TC	CC	AG	AC	TC	AG	AG	TC	CC
Zhejiang Mitsuo Seed Co.,Ltd (MZA)	M09	AT	AC	TG	AA	TC	CG	AG	AG	TC	CG	TG	CC	TT	TT	TG	CC	GG	AG	AG	TC	TT	AG	AC	TC	AG	AG	TC	CC
Zhejiang Mitsuo Seed Co.,Ltd (MZA)	M10	AT	AC	TG	AA	TC	CG	AG	AG	TC	CG	TG	TC	TC	TT	TG	TC	TG	GG	AG	TC	CC	AG	CC	TC	AG	AG	TC	CC
Zhejiang Mitsuo Seed Co.,Ltd (MZA)	M11	AT	AC	TG	AA	TC	CG	AG	AG	TC	CG	GG	TC	TT	TT	TG	CC	GG	GG	AG	TC	CC	AG	AC	TC	AG	AG	TC	CC
Zhejiang Mitsuo Seed Co.,Ltd (MZA)	M13	AT	AC	TG	AA	TC	CG	AG	AG	CC	CG	TG	CC	TT	TT	TG	TC	TG	GG	AG	TC	TT	AG	AC	CC	AG	AG	TC	CC
Zhejiang Mitsuo Seed Co.,Ltd (MZA)	M14	AT	AC	TG	AA	TC	CG	AG	AG	TC	CG	GG	CC	TC	TT	TG	TC	GG	GG	AG	TC	CC	AG	CC	TC	AG	GG	TC	TC
Zhejiang Mitsuo Seed Co.,Ltd (MZA)	M15	TT	AA	TT	AA	TC	GG	AG	AA	CC	CG	GG	TC	TT	TT	TG	CC	GG	GG	AG	CC	CC	AG	AC	TC	AG	GG	TC	TC
Zhejiang Mitsuo Seed Co.,Ltd (MZA)	M16	TT	AC	TG	CC	TC	GG	AG	AA	CC	CG	GG	CC	TT	TT	TT	CC	GG	GG	AG	TC	CC	AG	CC	TC	AG	GG	TC	CC
Zhejiang Mitsuo Seed Co.,Ltd (MZA)	M17	AT	AC	TG	CC	TC	GG	AG	AA	CC	CG	TG	CC	TT	TT	TT	CC	GG	GG	AG	TC	CC	AG	CC	TC	AG	GG	TC	CC
Zhejiang Mitsuo Seed Co.,Ltd (MZA)	M19	AT	AC	TG	AA	TC	CG	AG	AG	TC	CG	TG	TC	TT	TT	TG	CC	GG	GG	AG	TC	CC	AG	AC	TC	GG	GG	TC	TC
Zhejiang Mitsuo Seed Co.,Ltd (MZA)	M20	AT	AC	TT	AA	TC	CG	AG	AG	TC	CG	TG	TC	TT	TT	TT	CC	GG	GG	AG	TC	CC	AG	AC	TC	GG	GG	TC	TC
Zhejiang Mitsuo Seed Co.,Ltd (MZA)	M21	AT	AC	TG	AC	CC	CG	GG	AA	CC	CG	TG	TC	CC	TT	TG	CC	GG	AG	AG	TC	TT	GG	AC	CC	AG	GG	TT	CC
Zhejiang Mitsuo Seed Co.,Ltd (MZA)	M22	AT	AA	TG	CC	CC	CG	GG	AA	CC	CG	TG	CC	TT	TT	TG	CC	GG	GG	AG	TC	TT	GG	AC	CC	AG	AG	TT	CC
Zhejiang Mitsuo Seed Co.,Ltd (MZA)	M23	AT	AC	TT	CC	TC	CG	AA	AG	TC	CG	TG	TC	CC	TT	TT	TC	TG	GG	AG	TC	CC	AG	CC	CC	GG	GG	TC	CC
Zhejiang Mitsuo Seed Co.,Ltd (MZA)	M24	TT	AA	TG	AA	TT	CG	GG	AG	TC	CG	GG	TC	CC	GG	TG	TC	TG	GG	GG	CC	CC	GG	CC	CC	GG	AG	TC	CC
Zhejiang Mitsuo Seed Co.,Ltd (MZA)	M25	TT	AC	TG	AA	TC	GG	AG	AA	CC	CG	GG	CC	TT	TT	TG	CC	GG	GG	AG	CC	CC	AG	CC	TC	AG	GG	TC	CC
Zhejiang Mitsuo Seed Co.,Ltd (MZA)	M26	TT	AA	TG	CC	TC	CG	AA	AG	TC	CG	GG	TC	CC	TT	TT	TC	GG	GG	AG	CC	CC	GG	CC	TT	GG	GG	TT	CC
Zhejiang Mitsuo Seed Co.,Ltd (MZA)	M27	NN	AC	GG	AA	TC	CG	GG	AA	TC	GG	GG	TC	TT	GG	TT	TC	GG	GG	AG	CC	CC	AG	AC	TC	AG	GG	TT	CC
Zhejiang Mitsuo Seed Co.,Ltd (MZA)	M28	AT	AC	TG	CC	CC	CG	AG	AA	CC	CG	TG	CC	TT	TT	TT	CC	GG	AA	AG	TC	TT	GG	AC	TC	AG	AG	TT	CC
Zhejiang Mitsuo Seed Co.,Ltd (MZA)	M29	AT	AA	TG	CC	CC	CG	GG	AA	CC	CG	GG	TC	TT	TT	TT	CC	GG	GG	AA	CC	CC	GG	AC	CC	AG	AG	TT	CC
Zhejiang Mitsuo Seed Co.,Ltd (MZA)	M30	AT	AC	TT	CC	CC	CC	GG	AA	CC	CG	GG	CC	TT	TT	TT	TT	GG	GG	GG	TC	CC	GG	CC	CC	AG	GG	TC	TT
Zhejiang Mitsuo Seed Co.,Ltd (MZA)	M31	AT	AC	TG	CC	CC	CC	GG	AA	CC	CG	GG	TC	CC	TT	TT	CC	GG	AA	AG	CC	CC	GG	AC	CC	GG	AG	TT	CC
Zhejiang Mitsuo Seed Co.,Ltd (MZA)	M32	AT	AA	TG	CC	TC	CG	AG	AA	CC	CG	TG	TC	NN	TT	TG	CC	GG	GG	AG	TC	NN	GG	CC	TC	AG	GG	TT	CC
Zhejiang Mitsuo Seed Co.,Ltd (MZA)	M33	TT	AC	TG	AA	TC	CG	AG	AA	CC	CG	GG	TC	CC	TT	TG	TC	GG	GG	AG	CC	TT	AG	CC	TC	AG	GG	TT	TC
Zhejiang Mitsuo Seed Co.,Ltd (MZA)	M34	AT	AC	TT	CC	TC	CG	GG	AA	CC	CG	GG	CC	TT	TT	TT	CC	TG	GG	GG	CC	TT	GG	CC	TC	AG	GG	TC	TT
Zhejiang Mitsuo Seed Co.,Ltd (MZA)	M35	TT	AC	TG	CC	CC	CG	AG	AA	CC	CG	GG	TC	TC	GG	TG	CC	TG	GG	AG	TC	TT	GG	AC	CC	AG	GG	TC	CC
Ningbo Weimeng Seed Co.,Ltd (WM)	18AF-1	AT	AC	TG	AA	CC	CG	GG	AG	TC	CG	TG	TC	CC	TG	TG	TC	TG	AA	AG	TC	TT	AG	AC	TC	GG	NN	TT	TC
Ningbo Weimeng Seed Co.,Ltd (WM)	18AF-2	AT	AC	TG	AA	TC	CG	GG	AG	TC	CG	TG	TC	TC	TT	TG	TC	TG	AG	AG	TC	TT	AG	AC	TC	AG	GG	TC	TC
Ningbo Weimeng Seed Co.,Ltd (WM)	18AF-3	AT	AC	TG	AA	CC	CG	AG	AG	TC	CG	TG	TC	TC	TT	TG	CC	TG	AA	AG	TC	TT	GG	AC	CC	AG	NN	TC	TC
Ningbo Weimeng Seed Co.,Ltd (WM)	18AF-4	AT	AC	TT	AA	TC	CG	AG	AG	TC	CG	TG	TC	TC	TT	TG	TC	TG	AG	AG	TC	TT	AG	AC	CC	GG	AG	TC	TC
Ningbo Weimeng Seed Co.,Ltd (WM)	18AF-5	AT	AA	TG	AA	TC	CG	AG	AG	TC	CG	TG	TC	CC	TT	TG	CC	TG	AG	AG	TC	TT	GG	AC	TC	AG	GG	TT	TC
Ningbo Weimeng Seed Co.,Ltd (WM)	18AF-6	AT	AC	TG	AA	TC	CG	AG	AG	TC	CG	TG	TC	TC	TT	TG	CC	TG	GG	AG	TC	CC	AG	AC	TC	AG	GG	TT	TC
Ningbo Weimeng Seed Co.,Ltd (WM)	18AF-7	AT	AC	TG	AA	TC	CG	GG	AG	TC	CG	TG	TC	TT	TT	TG	TC	GG	AG	AG	CC	TT	AG	AC	TC	AG	GG	TC	CC
Ningbo Weimeng Seed Co.,Ltd (WM)	18AF-8	AT	AC	TG	AA	TC	CG	AG	AG	TC	CG	TG	TC	TT	TT	TG	TC	GG	GG	AG	TC	TT	AG	AC	TC	AG	AG	TC	TC
Ningbo Weimeng Seed Co.,Ltd (WM)	18AF-9	AT	AC	TT	AA	TC	CG	AG	AG	TC	CG	TG	TC	TT	TT	TG	CC	GG	AG	AG	CC	CC	AG	AC	TC	AG	GG	TC	TC
Ningbo Weimeng Seed Co.,Ltd (WM)	18AF-10	AT	AA	TG	AA	TC	CG	AG	AA	CC	CG	TG	TC	TC	TT	TG	CC	GG	GG	AG	TC	CC	AG	AC	TC	AG	GG	TC	TC
Ningbo Weimeng Seed Co.,Ltd (WM)	NB-1	TT	AC	TG	AA	TC	CG	AG	AA	CC	CG	GG	TT	TC	TT	TT	TT	TG	AA	AG	CC	CC	AG	AC	TC	AG	GG	TC	TC
Ningbo Weimeng Seed Co.,Ltd (WM)	NB-2	TT	AC	TG	CC	CC	CG	AG	AA	CC	CG	GG	CC	TT	TT	TT	TC	TG	AA	AG	CC	CC	AG	AC	TC	AG	GG	TC	TC
Ningbo Weimeng Seed Co.,Ltd (WM)	NB-3	TT	AC	TG	CC	CC	CG	AG	AA	CC	CG	GG	CC	TT	TT	TT	TT	TG	AA	AG	CC	CC	GG	AC	CC	AG	GG	TC	TT
Ningbo Weimeng Seed Co.,Ltd (WM)	NB-4	TT	AC	TG	CC	CC	GG	AG	AA	CC	CG	GG	CC	TT	TT	TT	TT	TG	AA	AG	CC	CC	AG	AC	TC	AG	GG	TC	TT
Ningbo Weimeng Seed Co.,Ltd (WM)	NB-5	AT	AC	TG	CC	CC	CG	AG	AA	CC	CG	GG	CC	TT	TT	TT	TC	TG	AA	AG	CC	CC	NN	AC	TC	AG	GG	TC	TT
Ningbo Weimeng Seed Co.,Ltd (WM)	NB-6	TT	CC	TG	AA	TC	CG	AG	AA	CC	CG	GG	CC	TT	TT	TT	TC	TG	AG	AG	CC	CC	AG	AC	CC	AG	GG	TC	TT
Ningbo Weimeng Seed Co.,Ltd (WM)	NB-7	AT	AC	TG	AA	TC	CG	AG	AA	CC	CG	GG	CC	TT	TT	TT	TC	TG	GG	AG	CC	CC	AG	AC	CC	AG	GG	TC	TT
Ningbo Weimeng Seed Co.,Ltd (WM)	NB-8	TT	CC	TG	AA	TC	CG	AG	AA	CC	CG	GG	CC	TT	TT	TT	TC	TG	GG	AG	CC	CC	AG	AC	CC	AG	GG	TC	TT
Ningbo Weimeng Seed Co.,Ltd (WM)	NB-9	AT	AA	TG	CC	TC	CG	AG	AG	TC	CG	TG	TC	TC	TT	TG	TT	TG	AA	AG	CC	CC	AG	CC	CC	AG	GG	TC	TC
Ningbo Weimeng Seed Co.,Ltd (WM)	NB-10	AT	AA	TT	CC	TC	CG	AG	NN	TC	CG	TG	CC	TT	TT	NN	TT	TG	AG	AG	TC	CC	AG	CC	CC	AG	GG	TC	TT
Ningbo Weimeng Seed Co.,Ltd (WM)	NB-11	AT	AA	TG	CC	TC	CG	AG	AG	TC	CG	TG	CC	TT	TT	TG	TT	TG	AG	AG	CC	CC	AG	CC	CC	AG	GG	TC	TT
Ningbo Weimeng Seed Co.,Ltd (WM)	NB-12	AT	AA	TG	CC	TC	CG	AG	AG	TC	CG	TG	CC	TT	TT	TG	TC	TG	AG	AG	TC	CC	AG	CC	CC	AG	GG	TC	TT
Ningbo Weimeng Seed Co.,Ltd (WM)	NB-13	AT	AA	TG	CC	TC	CG	AG	NN	TC	CG	TG	TC	TC	TT	TT	TT	TG	AG	AG	TC	CC	AG	CC	CC	AG	GG	TC	TC
Ningbo Weimeng Seed Co.,Ltd (WM)	NB-14	AT	AC	TG	AA	TC	CG	AG	AA	CC	CG	GG	CC	TT	TT	TT	TT	TG	AA	AG	CC	CC	AG	AC	CC	AG	GG	TC	TT
Ningbo Weimeng Seed Co.,Ltd (WM)	NB-15	AT	AC	TG	AA	TC	CG	AG	AA	CC	CG	GG	CC	TT	TT	TT	TT	TG	AA	AG	CC	CC	AG	AC	TC	AG	GG	TC	TT
Ningbo Weimeng Seed Co.,Ltd (WM)	NB-16	NN	AC	TG	AA	TC	CG	AG	AA	CC	CG	GG	CC	TT	TT	NN	TT	TG	AA	AG	CC	CC	AG	AC	TC	AG	GG	TC	TT
Ningbo Weimeng Seed Co.,Ltd (WM)	NB-17	AT	AC	TG	AA	TC	CG	AG	AA	CC	CG	GG	CC	TT	TT	TT	NN	TG	AA	AG	CC	CC	AG	AC	TC	AG	GG	TC	TT
Ningbo Weimeng Seed Co.,Ltd (WM)	NB-18	TT	AC	TG	AA	TC	CG	AG	AA	CC	CG	GG	CC	TT	TT	TT	TT	TG	AA	AG	CC	CC	AG	AC	TC	AG	GG	TC	TT
Ningbo Weimeng Seed Co.,Ltd (WM)	NB-19	AT	AA	GG	CC	TC	CG	AG	AG	TC	CG	TG	CC	TT	GG	TG	CC	TG	GG	AG	TC	TT	AG	CC	TC	GG	GG	TC	CC
Ningbo Weimeng Seed Co.,Ltd (WM)	NB-20	AT	AC	TT	CC	CC	CC	GG	GG	CC	CG	TG	CC	TT	TT	TT	CC	GG	AA	AA	CC	CC	GG	AC	TC	AG	GG	TT	CC
Ningbo Weimeng Seed Co.,Ltd (WM)	NB-21	AT	AC	TG	AA	CC	CC	GG	GG	TC	CG	TG	CC	TT	TT	TT	CC	TG	GG	GG	CC	CC	AG	AC	CC	GG	GG	TT	TC
Ningbo Weimeng Seed Co.,Ltd (WM)	NB-22	AT	AA	TT	AA	CC	CG	GG	AG	TC	CG	TG	TC	CC	TT	TG	CC	TG	AA	AG	TC	TT	GG	AC	CC	GG	GG	TT	TC
Ningbo Weimeng Seed Co.,Ltd (WM)	NB-23	TT	AA	TG	AA	TC	CG	GG	AG	TC	CG	GG	CC	TT	GG	TG	CC	TG	GG	GG	CC	TT	AG	CC	CC	GG	GG	TC	CC
Ningbo Weimeng Seed Co.,Ltd (WM)	NB-24	AT	CC	TG	AA	TC	CG	GG	AA	CC	CG	TG	CC	TT	TT	TG	TT	GG	GG	AG	CC	TT	AG	AC	TC	AG	GG	TC	CC
Chinese Academy of Agricultural Sciences (CAAS)	ZG-1	AT	AC	TG	AA	TC	CG	GG	AG	TC	CG	TG	TC	CC	TG	TG	CC	GG	AA	AG	TC	CC	AG	AC	TC	AG	AG	TC	CC
Chinese Academy of Agricultural Sciences (CAAS)	ZG-2	AT	AC	TG	AA	TC	CG	AG	AG	TC	CG	TG	TC	TC	GG	TG	TC	TG	AG	AG	TC	TT	AG	AA	TC	AG	AG	TC	CC
Chinese Academy of Agricultural Sciences (CAAS)	ZG-3	AT	AC	TG	AA	TC	CG	GG	AG	TC	CG	TG	TC	TT	TG	TG	CC	GG	AA	AG	TC	CC	AG	AC	TC	AG	AG	TC	CC
Chinese Academy of Agricultural Sciences (CAAS)	ZG-4	AT	AC	TG	AA	TC	CG	GG	AG	TC	CG	TG	TC	TC	TG	TG	CC	GG	AA	AG	TC	CC	AG	AC	TC	AG	AG	TC	CC
Chinese Academy of Agricultural Sciences (CAAS)	ZG-5	AT	AC	TG	AA	TC	CG	GG	AG	TC	CG	TG	CC	TT	GG	TG	CC	GG	AG	AG	TC	TT	AG	AC	TC	AG	AG	NN	CC
Chinese Academy of Agricultural Sciences (CAAS)	ZG-6	AT	AC	TG	AC	CC	CG	AG	AA	NN	CG	TG	TC	TC	TG	TT	TC	TG	AG	AG	CC	TT	GG	AC	TT	GG	AG	TC	CC
Chinese Academy of Agricultural Sciences (CAAS)	ZG-7	AT	AC	TG	AA	TC	CG	GG	GG	TC	CG	TG	TC	TT	TG	TG	TC	TG	AG	AG	TC	TT	AG	AC	TC	AG	AG	NN	NN
Chinese Academy of Agricultural Sciences (CAAS)	ZG-8	AT	AC	TG	AA	TC	CG	AG	AG	TC	CG	TG	TC	CC	TG	TG	CC	GG	AA	AG	TC	CC	AG	AC	TC	AG	AG	TC	CC
Chinese Academy of Agricultural Sciences (CAAS)	ZG-9	AT	AC	TG	NN	TC	CC	AG	AG	TC	CG	TG	TC	TC	GG	TG	TC	TG	AG	AG	TC	TT	AG	AA	TC	AG	AG	TC	CC
Chinese Academy of Agricultural Sciences (CAAS)	ZG-10	AT	AC	TG	AC	TC	CG	GG	AA	CC	CG	GG	TC	TC	TT	TT	CC	TG	GG	GG	TC	TT	GG	CC	TC	AG	GG	TC	TC
Chinese Academy of Agricultural Sciences (CAAS)	ZG-11	AT	AC	TT	NN	TC	GG	AG	AA	CC	CG	GG	TC	TT	TT	TG	CC	GG	GG	AG	TC	CC	AG	AC	TC	AG	GG	TC	TC
Chinese Academy of Agricultural Sciences (CAAS)	ZG-12	AT	AC	TT	AC	TC	CG	AG	AA	CC	CG	TG	TC	TC	TT	TT	NN	GG	GG	GG	TC	CC	NN	AC	NN	AG	GG	TT	TC
Chinese Academy of Agricultural Sciences (CAAS)	ZG-13	AT	AC	GG	AA	TC	CG	GG	AG	TC	CG	TG	TC	CC	TG	TG	CC	TG	AG	AG	TC	TT	AG	AC	TC	AG	AG	TC	CC
Chinese Academy of Agricultural Sciences (CAAS)	ZG-14	AT	AC	TG	AA	TC	CG	AG	AG	TC	CG	TG	TC	CC	TG	TG	CC	GG	AG	AG	TC	CC	AG	AC	TC	AG	AG	TC	TC
Chinese Academy of Agricultural Sciences (CAAS)	ZG-15	AT	AC	TG	AA	TC	CG	GG	AG	CC	CG	TG	TC	TT	TT	TG	TC	TG	GG	AG	CC	TT	GG	AC	TC	AG	AG	TC	TC
Chinese Academy of Agricultural Sciences (CAAS)	ZG-16	AT	AC	TG	AA	TC	CG	AG	AA	CC	CG	TG	TC	TC	TT	TG	CC	GG	GG	AG	TC	CC	GG	AC	TC	AG	AG	TC	TC
Chinese Academy of Agricultural Sciences (CAAS)	ZG-17	AT	AA	TG	CC	TC	CG	AG	AG	CC	CG	TG	TC	TC	TG	TT	TC	TG	GG	AG	TC	TT	GG	AC	TC	AG	GG	TC	TC
Chinese Academy of Agricultural Sciences (CAAS)	ZG-19	AT	AC	TG	AC	TC	CG	AG	AA	CC	CG	TG	CC	TT	TT	TT	TC	GG	GG	AG	TC	TT	AG	CC	TC	AG	GG	TC	TC
Chinese Academy of Agricultural Sciences (CAAS)	ZG-20	TT	AA	TG	AC	TC	CG	AG	AG	CC	CG	TG	TC	TC	TT	TG	TC	TG	GG	AG	CC	TT	GG	AC	TC	AG	GG	TC	CC
Chinese Academy of Agricultural Sciences (CAAS)	ZG-21	TT	AC	TG	AA	TC	NN	AG	AG	TC	CG	GG	TC	TT	TT	TG	CC	GG	AG	AG	CC	CC	AG	AC	TC	AG	GG	TC	TC
Chinese Academy of Agricultural Sciences (CAAS)	ZG-22	AT	AC	TG	NN	TC	NN	AG	NN	TC	CG	GG	NN	TC	TT	TT	CC	GG	AG	AG	TC	CC	AG	AC	TC	AG	GG	TT	TC
Chinese Academy of Agricultural Sciences (CAAS)	ZG-23	AT	AC	TG	AA	TC	CG	AG	AA	CC	CG	TG	CC	TT	TT	TT	TC	GG	NN	AG	TC	TT	AG	AC	TC	AG	GG	TC	CC
Chinese Academy of Agricultural Sciences (CAAS)	ZG-24	AT	AC	TG	CC	TC	CG	AG	AA	CC	CG	TG	TC	TC	TT	TT	CC	GG	AG	AG	TC	TT	GG	AC	TC	AG	GG	TT	TC
Chinese Academy of Agricultural Sciences (CAAS)	ZG-25	AT	AC	TG	AA	TC	CG	AG	AA	CC	CG	TG	TC	TC	TT	TG	TC	TG	AG	AG	TC	TT	AG	CC	TC	AG	AG	TC	TC
Chinese Academy of Agricultural Sciences (CAAS)	ZG-26	AT	AA	TG	AA	TC	CG	AG	AA	CC	CG	TG	TC	TC	TT	TG	CC	GG	AG	NN	TC	CC	AG	AC	TC	AG	GG	TC	TC
Chinese Academy of Agricultural Sciences (CAAS)	ZG-27	AT	AC	TG	AA	TC	CG	GG	AG	TC	CG	TG	TC	TC	TG	TG	CC	GG	AG	AG	TC	CC	AG	AC	TC	AG	AG	TC	TC
Chinese Academy of Agricultural Sciences (CAAS)	ZG-28	AT	CC	GG	AA	TC	CG	GG	AG	TC	CG	TG	TC	CC	TG	TG	CC	TG	AG	AG	TC	TT	AG	AC	TC	AG	AG	TC	CC
Chinese Academy of Agricultural Sciences (CAAS)	ZG-29	AT	CC	TG	AA	TC	CG	AG	AG	TC	CG	TG	TC	TC	TG	TG	CC	GG	AG	AG	TC	CC	AG	AA	TC	AG	AG	TC	TC
Chinese Academy of Agricultural Sciences (CAAS)	ZG-30	AT	AC	NN	CC	TC	CG	AG	AA	CC	CG	TG	TC	TC	TG	TT	CC	GG	AG	AG	TC	CC	GG	AC	TC	AG	GG	TC	TC
Chinese Academy of Agricultural Sciences (CAAS)	ZG-31	AT	AC	TG	CC	CC	CG	AG	AG	TC	CG	TG	TC	TC	TG	TG	CC	GG	AG	AG	TC	TT	AG	AC	TC	AG	GG	TT	NN
Chinese Academy of Agricultural Sciences (CAAS)	ZG-32	AT	CC	GG	NN	TC	NN	GG	GG	TC	CG	TG	TC	CC	GG	TG	CC	GG	AA	AG	TC	CC	AG	AA	TC	AG	AG	TC	CC
Chinese Academy of Agricultural Sciences (CAAS)	ZG-33	AT	AC	TG	CC	CC	CG	AG	AA	CC	CG	TG	CC	TT	GG	TT	TC	TG	GG	AG	CC	TT	GG	AC	TT	GG	GG	TC	CC
Chinese Academy of Agricultural Sciences (CAAS)	ZG-34	AT	AC	TG	AA	TC	CG	GG	GG	TC	CG	TG	CC	TT	TT	TT	TC	TG	GG	AG	CC	TT	GG	CC	CC	AG	AG	TT	CC
Chinese Academy of Agricultural Sciences (CAAS)	ZG-35	TT	AC	TT	CC	TC	GG	AG	AA	CC	CG	GG	TT	TT	TT	TT	TC	GG	GG	GG	TC	CC	GG	AC	TC	AG	GG	TC	TC
Chinese Academy of Agricultural Sciences (CAAS)	ZG-36	AT	AC	TG	CC	TC	CC	GG	AA	CC	CG	GG	TC	CC	TT	TT	CC	TG	GG	GG	CC	TT	GG	AC	TC	AG	GG	TT	CC
Chinese Academy of Agricultural Sciences (CAAS)	ZG-37	TT	AA	TG	AC	CC	CG	GG	GG	CC	CG	TG	TC	TT	TT	TT	TC	TG	GG	GG	CC	TT	GG	AC	TC	AG	GG	TC	CC
Chinese Academy of Agricultural Sciences (CAAS)	ZG-38	TT	AC	TG	CC	CC	CG	GG	AG	TT	CG	GG	CC	TT	TT	TT	CC	GG	AA	AG	CC	NN	GG	AC	TC	AG	GG	TT	CC
Chinese Academy of Agricultural Sciences (CAAS)	ZG-40	AT	AA	TG	CC	TC	CG	AG	AA	CC	CG	TG	TC	CC	TT	TG	CC	GG	AA	AG	TC	CC	GG	CC	CC	AG	GG	TT	CC
Chinese Academy of Agricultural Sciences (CAAS)	ZG-41	AT	AC	TT	AA	TC	GG	AG	AA	CC	CG	NN	CC	TT	TT	TG	CC	GG	GG	AG	CC	NN	AG	AC	CC	AG	GG	TC	CC
Chinese Academy of Agricultural Sciences (CAAS)	ZG-42	AT	AC	TG	CC	CC	CC	GG	AA	CC	CG	TG	TC	CC	TT	TT	CC	GG	GG	GG	TC	CC	GG	CC	TC	AG	GG	TT	TC
Chinese Academy of Agricultural Sciences (CAAS)	ZG-43	AT	AC	TG	CC	TC	CC	GG	AA	CC	CG	TG	TC	CC	TT	TT	CC	GG	GG	AG	TC	CC	GG	CC	TC	AG	GG	TT	TC
Chinese Academy of Agricultural Sciences (CAAS)	ZG-45	TT	AA	TT	CC	TC	GG	AG	AA	CC	CG	GG	TC	TT	TT	TG	CC	GG	GG	AG	CC	CC	AG	AC	TC	AG	GG	TC	TC
Chinese Academy of Agricultural Sciences (CAAS)	ZG-46	AT	AC	TT	AA	TC	CG	AG	AG	TC	CG	TG	TC	TT	TT	TT	CC	GG	GG	AG	CC	CC	AG	AC	TC	GG	GG	TC	TC
Chinese Academy of Agricultural Sciences (CAAS)	ZG-47	TT	AA	TG	CC	CC	CG	GG	AA	CC	CG	GG	TC	CC	TT	TT	CC	GG	GG	AG	TC	TT	GG	AC	CC	AG	GG	TT	CC
Chinese Academy of Agricultural Sciences (CAAS)	ZG-48	TT	AC	TG	CC	TC	CG	GG	AA	CC	CG	GG	TC	CC	TT	TG	CC	GG	AA	AG	CC	TT	GG	CC	CC	AG	GG	TT	CC
Chinese Academy of Agricultural Sciences (CAAS)	ZG-49	TT	AC	TG	CC	CC	CG	AA	AA	CC	CG	GG	TC	CC	TT	TT	CC	GG	GG	AG	TC	TT	GG	AC	TT	AG	GG	TT	CC
Chinese Academy of Agricultural Sciences (CAAS)	ZG-50	AT	AA	TG	CC	CC	CG	AG	AA	CC	CG	TG	TC	CC	TT	TG	CC	GG	AG	AG	CC	TT	GG	AC	TC	AG	AG	TT	CC
Chinese Academy of Agricultural Sciences (CAAS)	ZG-51	AT	AC	TG	CC	CC	CG	GG	AA	CC	CG	GG	TC	CC	TT	TT	CC	GG	AA	AG	CC	TT	GG	AC	CC	AG	AG	TT	CC
Chinese Academy of Agricultural Sciences (CAAS)	ZG-52	TT	AA	TG	CC	TC	CG	GG	AG	TC	CG	TG	TC	CC	TT	TG	TT	TG	GG	AG	TC	CC	GG	AC	TC	AG	GG	TT	CC
Chinese Academy of Agricultural Sciences (CAAS)	ZG-53	AT	AC	TG	CC	TC	CG	GG	AG	TC	CG	TG	TT	CC	TT	TG	TT	TG	GG	AG	CC	CC	GG	CC	TT	GG	AG	TC	CC
Chinese Academy of Agricultural Sciences (CAAS)	ZG-54	AT	AC	TG	CC	TC	CG	AG	AG	CC	CG	TG	TC	CC	TT	TT	CC	TG	GG	AG	TC	CC	AG	AC	TC	AG	AG	TT	CC
Chinese Academy of Agricultural Sciences (CAAS)	ZG-55	AT	AA	TG	CC	CC	CG	AA	AA	CC	CG	TG	TC	CC	TT	TT	CC	GG	AG	AG	NN	CC	GG	AC	CC	AG	GG	TT	TC
Chinese Academy of Agricultural Sciences (CAAS)	ZG-56	TT	AC	GG	AA	TC	CG	GG	AA	CC	CG	TG	CC	TT	TG	TG	TC	TG	GG	AA	CC	TT	AG	AA	TC	AG	AG	TC	CC
Chinese Academy of Agricultural Sciences (CAAS)	ZG-57	AT	AA	TG	CC	TC	CG	AG	AA	CC	CG	TG	TC	CC	TT	TG	CC	GG	GG	AG	TC	CC	GG	CC	TC	AG	GG	TT	CC
Chinese Academy of Agricultural Sciences (CAAS)	ZG-58	AT	AA	TG	AC	TC	CG	AA	AA	CC	CG	TG	TC	CC	TT	TG	TC	GG	GG	AG	TC	CC	GG	CC	CC	AG	GG	TT	CC
Chinese Academy of Agricultural Sciences (CAAS)	ZG-59	AT	AA	TG	CC	TC	CG	AG	AG	TC	CG	TG	TC	CC	TT	TG	TC	GG	GG	AG	CC	CC	GG	CC	TC	AG	GG	TT	CC
Chinese Academy of Agricultural Sciences (CAAS)	ZG-61	TT	AA	TG	AA	TC	CG	GG	AG	TC	CG	GG	CC	TT	GG	TG	CC	TG	GG	AG	CC	TT	AG	CC	CC	GG	GG	TC	CC
Chinese Academy of Agricultural Sciences (CAAS)	ZG-62	AT	AA	TG	AC	TC	CG	AG	AA	CC	CG	TG	TC	CC	TT	TG	CC	GG	GG	AG	TC	CC	GG	CC	TC	AG	GG	TT	CC
Chinese Academy of Agricultural Sciences (CAAS)	ZG-63	AT	AC	GG	AC	CC	CC	GG	GG	CC	CG	GG	TC	TT	TT	TT	TT	GG	GG	AG	TC	CC	GG	AC	CC	AG	GG	TC	TC
Chinese Academy of Agricultural Sciences (CAAS)	ZG-64	AT	AC	GG	CC	CC	CG	AG	AA	CC	CG	TG	CC	TT	TT	TT	TT	TG	AA	AG	TC	TT	AG	NN	CC	AG	GG	TC	TT
Chinese Academy of Agricultural Sciences (CAAS)	ZG-65	AT	AC	TG	CC	CC	CC	GG	AA	TC	CG	GG	TC	CC	TT	TT	CC	GG	AA	AG	CC	TT	GG	AC	CC	GG	GG	TT	CC
Chinese Academy of Agricultural Sciences (CAAS)	ZG-66	AT	AA	TG	CC	TC	CG	AG	AA	CC	CG	TG	TC	CC	TG	TG	CC	GG	GG	AG	TC	CC	GG	CC	TC	AG	GG	TT	CC
Chinese Academy of Agricultural Sciences (CAAS)	ZG-67	AT	AC	GG	CC	CC	CG	AG	AA	CC	CG	TG	CC	TT	TT	TT	TT	TG	AA	AG	TC	TT	AG	AC	CC	AG	GG	TC	TT
Chinese Academy of Agricultural Sciences (CAAS)	ZG-69	AT	AA	TG	NN	TC	CG	AG	AG	TC	CG	TG	CC	TT	TG	TG	TC	TG	AG	AG	TC	CC	GG	CC	TC	GG	GG	TT	CC
Chinese Academy of Agricultural Sciences (CAAS)	ZG-70	AT	CC	GG	AA	TC	CG	GG	GG	TC	CG	TG	TC	CC	GG	TG	CC	GG	AA	AG	TC	CC	AG	AA	TC	AG	AG	TC	CC
Chinese Academy of Agricultural Sciences (CAAS)	ZG-71	AT	AC	TG	CC	CC	CG	AG	AA	CC	CG	TG	CC	TT	GG	TT	TC	TG	GG	AG	CC	TT	GG	CC	TT	GG	GG	TC	CC
Chinese Academy of Agricultural Sciences (CAAS)	ZG-72	TT	AA	GG	CC	NN	CC	NN	AA	CC	NN	GG	CC	CC	TT	TT	CC	GG	GG	GG	CC	CC	GG	CC	TC	AA	GG	TT	CC
Beijing Academy of Agriculture and Forestry Sciences (BAAFS)	B6M	AT	CC	TG	AA	TC	GG	AG	AA	CC	CG	TG	TC	TT	TT	TT	TC	TG	AA	AG	TC	CC	GG	AA	TC	AG	AG	TT	TC
Beijing Academy of Agriculture and Forestry Sciences (BAAFS)	B10M	AT	AC	TG	AA	TC	NN	GG	AG	CC	CG	GG	TC	TC	TT	TT	TC	TG	GG	AG	CC	NN	AG	AC	CC	AG	AG	TC	TC
Beijing Academy of Agriculture and Forestry Sciences (BAAFS)	B38M	AT	AC	NN	AA	TC	CG	AG	AG	TC	CG	TG	CC	TT	GG	TG	TC	TG	GG	AG	NN	TT	AG	AC	TC	GG	AG	TC	CC
Beijing Academy of Agriculture and Forestry Sciences (BAAFS)	B45M-1	TT	AC	TG	AA	TC	CG	AG	AA	CC	CG	GG	TC	CC	TT	TT	CC	GG	GG	AG	CC	CC	GG	CC	TC	AG	AG	TT	TC
Beijing Academy of Agriculture and Forestry Sciences (BAAFS)	B45M-2	TT	AC	TG	NN	TC	CG	AA	AA	CC	CG	GG	TC	CC	TT	TT	CC	GG	GG	AG	CC	CC	GG	CC	TC	AG	AG	TT	TC
Beijing Academy of Agriculture and Forestry Sciences (BAAFS)	B46M	AT	AC	TT	CC	CC	CC	GG	AG	TT	CG	GG	TC	CC	GG	TT	CC	GG	AA	AG	CC	TT	GG	AC	CC	AG	AG	TT	CC
Beijing Academy of Agriculture and Forestry Sciences (BAAFS)	B53M	AT	AC	TG	CC	CC	CC	GG	AA	TT	CG	TG	CC	TT	TT	TT	CC	GG	AA	AG	CC	CC	AG	AC	CC	AG	AG	TT	CC
Beijing Academy of Agriculture and Forestry Sciences (BAAFS)	B83M	AT	AC	TT	CC	TC	CG	GG	AA	CC	CG	GG	CC	TT	TT	TT	CC	GG	GG	GG	TC	CC	GG	CC	CC	GG	GG	TC	TT
Beijing Academy of Agriculture and Forestry Sciences (BAAFS)	B84M	AT	AC	TG	CC	CC	CG	AG	AA	CC	CG	TG	CC	TT	TT	TT	CC	GG	GG	GG	CC	CC	GG	AC	CC	GG	GG	TC	TT
Beijing Academy of Agriculture and Forestry Sciences (BAAFS)	B90M	AT	AC	TG	CC	TC	CG	GG	AA	CC	CG	TG	TC	CC	TT	TT	CC	TG	GG	AG	TC	CC	GG	CC	CC	GG	GG	TT	CC
Beijing Academy of Agriculture and Forestry Sciences (BAAFS)	B93M	AT	AC	TG	CC	TC	CC	GG	AA	NN	CG	GG	TC	CC	TT	TT	CC	TG	GG	GG	CC	TT	GG	CC	TC	AG	GG	TT	CC
Beijing Academy of Agriculture and Forestry Sciences (BAAFS)	B117M	AT	AC	TG	CC	TC	CC	GG	AA	TC	CG	GG	CC	TT	TT	TT	TC	TG	GG	GG	CC	CC	AG	AC	CC	AG	GG	TT	TC
Beijing Academy of Agriculture and Forestry Sciences (BAAFS)	B149M	AT	AA	TT	CC	CC	CG	AG	AA	CC	CG	GG	TC	CC	TT	TT	TC	TG	GG	AG	CC	TT	AG	AC	CC	GG	GG	TT	CC
Beijing Academy of Agriculture and Forestry Sciences (BAAFS)	B153M	AT	AC	TG	AA	TC	CC	GG	AA	CC	CG	TG	CC	TT	GG	TT	TC	GG	GG	GG	CC	CC	AG	AA	TC	GG	GG	TT	CC
Beijing Academy of Agriculture and Forestry Sciences (BAAFS)	B173M	AT	AC	TG	CC	CC	CC	GG	AA	CC	CG	GG	CC	TT	TT	TT	CC	GG	AA	AG	CC	CC	AG	AC	CC	GG	AG	TT	CC
Beijing Academy of Agriculture and Forestry Sciences (BAAFS)	B181M	AT	AA	TG	AA	CC	CC	AG	AA	CC	CG	TG	CC	CC	GG	TG	TT	TG	GG	GG	CC	TT	AG	AA	TC	GG	GG	TT	TC
Beijing Academy of Agriculture and Forestry Sciences (BAAFS)	B188M	AT	AC	TG	AA	CC	CG	GG	AG	TC	CG	GG	CC	NN	TT	TT	CC	GG	GG	AG	TC	CC	GG	AC	CC	AG	GG	TT	CC
Beijing Academy of Agriculture and Forestry Sciences (BAAFS)	B205M	AT	AC	TG	AA	CC	CC	GG	AA	CC	CG	TG	TC	CC	GG	TT	CC	GG	GG	AG	CC	CC	AG	AC	TC	GG	GG	TT	CC
Beijing Academy of Agriculture and Forestry Sciences (BAAFS)	B247M	AT	AC	TG	CC	TC	CG	AG	AA	CC	CG	TG	CC	TT	TT	TT	CC	GG	AA	AG	TC	TT	AG	AC	TC	AG	AG	TC	CC
Beijing Academy of Agriculture and Forestry Sciences (BAAFS)	TB71M	AT	AC	TG	AA	CC	CG	AG	AG	TC	CG	TG	TC	TC	TG	TT	CC	GG	AA	AG	TC	TT	GG	AC	TC	AG	AG	TC	CC
Beijing Academy of Agriculture and Forestry Sciences (BAAFS)	TB82M	AT	AC	TG	AA	TC	CG	AG	AA	TC	CG	TG	TC	TC	TT	NN	TC	TG	AG	AG	TC	CC	AG	AC	TC	AG	AG	TC	TC
Beijing Academy of Agriculture and Forestry Sciences (BAAFS)	TB92M	AT	AC	TG	AC	TC	CG	AG	AA	TC	CG	TG	TC	TC	TT	TG	CC	GG	AG	AG	TC	CC	AG	AC	TC	AG	AG	TT	CC
Beijing Academy of Agriculture and Forestry Sciences (BAAFS)	TB101M	AT	AA	TG	AC	TC	CG	AG	AA	CC	CG	TG	TC	CC	TT	TG	TC	TG	GG	AG	TC	TT	AG	AC	TC	AG	GG	TT	CC
Beijing Academy of Agriculture and Forestry Sciences (BAAFS)	TB102M	AT	AC	TG	AA	TC	CG	AG	AA	CC	CG	TG	TC	TC	TG	TG	TC	GG	GG	AG	TC	NN	AG	AC	TC	AG	GG	TT	CC
Beijing Academy of Agriculture and Forestry Sciences (BAAFS)	TB128M	AT	AC	TG	CC	TC	CG	AG	AA	CC	CG	TG	TC	TC	TG	NN	CC	GG	GG	AG	TC	CC	AG	AC	TC	AG	GG	TC	TC
Beijing Academy of Agriculture and Forestry Sciences (BAAFS)	TB180M	AT	AC	TG	AA	TC	CG	AG	AG	TC	CG	TG	CC	TT	TG	TG	TC	TG	GG	AG	CC	TT	AG	AC	TC	AG	AG	TC	TC
Beijing Academy of Agriculture and Forestry Sciences (BAAFS)	TB193M	AT	AC	TG	AA	TC	CG	AG	AA	TC	CG	TG	TC	TC	TT	TT	TC	TG	NN	NN	CC	CC	AG	AC	TC	AG	AG	TT	TC
Beijing Academy of Agriculture and Forestry Sciences (BAAFS)	TB227M	AT	AC	TG	AA	TC	CC	GG	AA	TC	CG	TG	CC	TT	TT	TT	TC	TG	AG	AG	CC	TT	AG	AC	CC	AG	AG	TT	CC
Shanghai Academy of Agricultural Sciences (SAAS)	SZB-1	AT	AC	TG	AA	TC	CG	AG	AA	CC	CG	GG	TC	TC	TT	TT	TC	GG	AG	AG	CC	CC	AG	AC	CC	GG	GG	TT	CC
Shanghai Academy of Agricultural Sciences (SAAS)	SZB-2	AT	AC	TG	AA	TC	CG	AG	AA	CC	CG	TG	CC	TT	TT	TG	TC	GG	AG	AG	TC	CC	AG	AC	CC	AG	AG	TT	CC
Shanghai Academy of Agricultural Sciences (SAAS)	SZB-3	AT	AC	TG	AA	TC	CG	AG	AA	CC	CG	TG	CC	TT	TT	TT	TC	GG	GG	GG	CC	CC	AG	AC	CC	GG	AG	TT	CC
Shanghai Academy of Agricultural Sciences (SAAS)	SZB-4	TT	AC	NN	AC	TC	CG	AG	AG	CC	CG	GG	TC	TT	TG	TT	TT	TG	AG	AG	CC	CC	AG	AC	CC	AG	AG	TC	TC
Shanghai Academy of Agricultural Sciences (SAAS)	SZB-5	AT	AC	TG	AC	CC	CG	AG	AG	CC	CG	TG	CC	TT	TG	TT	CC	TG	AG	AG	CC	TT	AG	AC	CC	AG	AG	TC	TC
Shanghai Academy of Agricultural Sciences (SAAS)	SZB-6	AT	AA	TT	AC	CC	CG	AG	GG	CC	CG	TG	CC	TT	GG	TT	TC	TG	GG	AG	CC	TT	GG	AC	CC	AG	GG	TC	TT
Shanghai Academy of Agricultural Sciences (SAAS)	SZ-3	AT	AC	TG	AA	TC	CG	AG	AG	CC	CG	GG	CC	TT	TG	TG	TT	TG	GG	NN	CC	NN	GG	AC	TC	AG	GG	TC	TC
Shanghai Academy of Agricultural Sciences (SAAS)	SZ-4	AT	AA	TT	AA	TC	CG	AG	GG	TC	CG	TG	TC	TC	TG	TT	TC	TG	GG	AG	CC	TT	GG	AC	TC	AG	GG	TC	TC
Shanghai Academy of Agricultural Sciences (SAAS)	SZ-5	AT	AC	TG	AA	CC	CG	GG	AA	CC	CG	TG	TC	TC	TT	TT	TC	TG	AG	AG	TC	CC	AG	AC	TT	AG	AG	TC	CC
Shanghai Academy of Agricultural Sciences (SAAS)	SZ-6	AT	AC	TG	AC	TC	CG	AG	AG	CC	CG	TG	TC	TT	TG	TT	TC	TG	GG	AG	TC	CC	AG	AA	TC	AG	GG	TC	TC
Shanghai Academy of Agricultural Sciences (SAAS)	SZ-7	AT	AC	TG	AA	TC	CG	AG	AG	CC	CG	TG	TC	TC	TG	TT	TC	TG	GG	AG	TC	CC	AG	AC	CC	AG	AG	TC	TC
Tianjin Kerun Vegetable Research Institute (KR)	KR1	AT	AC	TG	AC	CC	CC	GG	AA	CC	CG	TG	TC	TC	TT	TT	CC	GG	AA	AG	TC	CC	GG	AC	NN	GG	AG	TT	TC
Tianjin Kerun Vegetable Research Institute (KR)	KR2	AT	AC	TG	AC	CC	CG	AG	AA	TC	CG	TG	CC	TT	GG	TT	TC	TG	GG	GG	TC	CC	GG	AC	CC	AG	GG	TC	TT
Tianjin Kerun Vegetable Research Institute (KR)	KR3	AT	AC	TG	CC	CC	CC	GG	AA	CC	CG	GG	TC	CC	TT	TT	CC	GG	AA	AG	NN	CC	AG	AC	NN	GG	AG	TT	CC
Tianjin Kerun Vegetable Research Institute (KR)	KR4	AT	AC	TG	AC	CC	CC	GG	AA	TC	CG	GG	TC	CC	TT	TT	TT	TG	AA	AG	CC	CC	GG	AC	CC	GG	AG	TT	TC
Tianjin Kerun Vegetable Research Institute (KR)	KR5	TT	AA	NN	CC	CC	CG	AG	AA	CC	CG	GG	CC	TT	TT	TG	CC	GG	GG	AG	CC	CC	GG	CC	CC	AG	GG	TT	CC
Tianjin Kerun Vegetable Research Institute (KR)	KR6	AT	AC	TG	AA	CC	CG	GG	AG	TC	CG	GG	CC	TT	TT	TG	CC	GG	AA	AG	CC	TT	GG	AC	CC	AG	AG	TC	CC
Tianjin Kerun Vegetable Research Institute (KR)	KR7	AT	AC	TG	CC	CC	CC	GG	AA	CC	CG	GG	TC	CC	TT	TT	CC	GG	AA	AG	CC	CC	AG	AC	CC	GG	AG	TT	TC
Tianjin Kerun Vegetable Research Institute (KR)	KR8	AT	AC	TG	CC	CC	CC	GG	AA	CC	CG	GG	TC	CC	TT	TT	CC	GG	AA	AG	CC	CC	GG	AC	TT	GG	AG	TT	CC
Tianjin Kerun Vegetable Research Institute (KR)	KR9	AT	AC	TT	CC	TC	CG	GG	AA	CC	CG	GG	CC	TT	TT	TT	CC	GG	GG	GG	TC	CC	GG	CC	CC	GG	GG	TC	TC
Tianjin Kerun Vegetable Research Institute (KR)	KR10	TT	CC	TT	AA	TC	CG	AG	AG	TC	CG	GG	TC	CC	TT	TG	CC	TG	AG	GG	CC	CC	AG	CC	TC	AG	GG	TT	TC
Tianjin Kerun Vegetable Research Institute (KR)	KR11	AT	AC	TG	CC	CC	CG	AA	AA	CC	CG	TG	TC	CC	TT	TT	CC	GG	AA	AG	TC	CC	GG	AC	TT	AG	GG	TT	TC
Tianjin Kerun Vegetable Research Institute (KR)	KR12	AT	AA	TT	AA	TC	CG	AG	GG	TC	CG	TG	TC	TT	GG	TT	TC	TG	GG	GG	CC	TT	AG	CC	TC	AG	GG	TT	TC
Tianjin Kerun Vegetable Research Institute (KR)	KR13	AT	AC	TG	CC	CC	CG	AA	AA	CC	CG	TG	TC	CC	TT	TT	CC	GG	AA	AG	TC	CC	GG	AC	TC	AG	GG	TT	TC
Tianjin Kerun Vegetable Research Institute (KR)	KR14	AT	AC	TG	CC	TC	CG	GG	AA	CC	CG	TG	TC	CC	GG	TG	TC	GG	AA	AG	CC	TT	GG	AC	CC	GG	AG	TT	TC
Tianjin Kerun Vegetable Research Institute (KR)	KR15	AT	AA	GG	AA	CC	CG	GG	AG	TC	CG	TG	CC	CC	TT	TG	CC	TG	AA	AG	CC	TT	GG	AC	CC	GG	GG	TT	TC
Tianjin Kerun Vegetable Research Institute (KR)	KR16	AT	AC	TG	AC	TC	CG	GG	AA	CC	CG	TG	TC	CC	GG	NN	TC	GG	AA	AG	CC	TT	GG	AC	CC	GG	AG	TT	TC
Tianjin Kerun Vegetable Research Institute (KR)	KR18	AT	AC	TG	CC	CC	CC	GG	AA	CC	CG	GG	TC	CC	TT	TT	CC	GG	AA	AG	CC	NN	GG	AC	CC	GG	AG	TT	CC
Tianjin Kerun Vegetable Research Institute (KR)	KR19	AT	AA	TG	AA	CC	CC	GG	AG	TC	CG	TG	CC	TT	GG	TG	TC	TG	GG	GG	CC	TT	GG	AC	CC	GG	AG	TC	CC
Tianjin Kerun Vegetable Research Institute (KR)	KR21	AT	AC	TG	CC	CC	CG	AG	AA	CC	CG	TG	TC	CC	TT	NN	CC	GG	AA	AG	TC	CC	GG	AC	CC	GG	AG	TT	CC
Tianjin Kerun Vegetable Research Institute (KR)	KR22	AT	AC	TG	CC	TC	CG	AG	AA	CC	CG	TG	TC	TC	TT	TT	TC	GG	AA	AG	TC	CC	AG	AC	TC	AG	AG	TC	TC
Tianjin Kerun Vegetable Research Institute (KR)	KR23	AT	AC	TG	CC	TC	CG	GG	AA	CC	CG	GG	TC	CC	TT	TG	CC	GG	AA	AG	CC	CC	GG	AC	CC	GG	AG	TT	CC
Tianjin Kerun Vegetable Research Institute (KR)	KR24	AT	AC	TG	CC	TC	CG	AG	AA	CC	CG	GG	TC	CC	TT	TG	CC	GG	AA	AG	TC	CC	GG	AC	TC	AG	AG	TT	CC
Tianjin Kerun Vegetable Research Institute (KR)	KR25	AT	AC	TG	CC	CC	CG	AG	AA	CC	CG	TG	TC	CC	TT	TG	CC	GG	AG	AG	TC	CC	GG	AC	TT	AG	AG	TT	CC
Tianjin Kerun Vegetable Research Institute (KR)	KR26	AT	AC	TG	CC	CC	CG	GG	AA	CC	CG	TG	TC	CC	TT	TG	CC	GG	AG	AG	TC	TT	GG	AC	CC	AG	AG	TT	CC
Tianjin Kerun Vegetable Research Institute (KR)	KR27	AT	AC	TG	CC	TC	CG	GG	AA	CC	CG	GG	TC	TT	TT	TT	CC	GG	AG	AG	TC	CC	AG	AC	CC	GG	AG	TC	TC
Tianjin Kerun Vegetable Research Institute (KR)	KR28	AT	AC	TG	CC	CC	CG	AG	AA	CC	CG	GG	TC	CC	TT	TT	CC	GG	AG	AG	CC	CC	GG	AC	TT	AG	AG	TT	CC
Tianjin Kerun Vegetable Research Institute (KR)	KR29	AT	AC	TG	CC	TC	CG	GG	AA	CC	CG	GG	TC	TC	TT	TT	CC	GG	AG	AG	TC	CC	GG	AC	CC	GG	AG	TC	TC
Tianjin Kerun Vegetable Research Institute (KR)	KR30	AT	AC	TG	CC	CC	CG	GG	AA	CC	CG	GG	TC	TC	TT	TT	CC	GG	AG	AG	CC	CC	GG	AC	CC	AG	AG	TC	TC
Tianjin Kerun Vegetable Research Institute (KR)	KR31	TT	AC	TG	AA	TC	CG	AG	AA	CC	CG	GG	TC	TC	TT	TG	CC	TG	AG	AG	TC	CC	AG	AC	TC	AG	GG	TC	TC
Tianjin Kerun Vegetable Research Institute (KR)	KR32	AT	AC	TG	AA	TC	CG	AG	AA	CC	CG	TG	TC	TC	TT	TG	CC	TG	AG	AG	TC	CC	AG	AC	TC	AG	GG	TC	TC
Tianjin Kerun Vegetable Research Institute (KR)	KR33	AT	AC	TG	AC	TC	CG	AG	AG	CC	CG	GG	TC	CC	TT	TT	TC	TG	AG	AG	TC	TT	AG	AC	TT	AG	AG	TT	CC
Tianjin Kerun Vegetable Research Institute (KR)	KR34	AT	AC	TG	CC	TC	CG	AG	AG	CC	CG	TG	TC	TC	TG	TT	TC	GG	AA	AG	TC	TT	GG	AC	CC	AG	AG	TC	TC
Tianjin Kerun Vegetable Research Institute (KR)	KR35	AT	AC	TT	CC	TC	CG	AG	AG	CC	CG	TG	CC	TT	TG	TT	TC	GG	AG	AG	TC	TT	GG	CC	CC	AG	GG	TC	TC
Tianjin Kerun Vegetable Research Institute (KR)	KR36	AT	AC	TG	AA	TC	CG	AG	GG	TC	CG	TG	TC	TC	GG	TG	TC	GG	AA	AG	TC	TT	AG	AC	TC	AG	AG	TC	TC
Tianjin Kerun Vegetable Research Institute (KR)	KR37	AT	AC	TG	CC	TC	CC	GG	AG	TC	CG	GG	TC	CC	TT	TT	CC	GG	AG	AG	CC	CC	AG	AC	CC	GG	AG	TT	TC
Tianjin Kerun Vegetable Research Institute (KR)	KR38	AT	AC	TG	CC	CC	CG	AG	AG	CC	CG	TG	TC	TC	TG	TT	TC	GG	AA	AG	TC	TT	GG	AC	CC	AG	AG	TC	TC
Tianjin Kerun Vegetable Research Institute (KR)	KR39	AT	AC	TT	CC	TC	CG	GG	AG	TC	CG	GG	TC	TC	TT	TT	CC	GG	GG	AG	CC	CC	AG	CC	CC	AG	AG	TC	TC
Tianjin Kerun Vegetable Research Institute (KR)	KR40	AT	AC	TG	CC	CC	CG	AG	AG	TC	CG	TG	TC	CC	TT	TT	CC	GG	AG	AG	TC	CC	GG	AC	CC	AG	AG	TT	TC
Zhenjiang Xinyuanda Horticulture Technology Co.,Ltd (XYD)	XY1	AT	AC	TT	CC	TC	CG	GG	AA	CC	CG	GG	CC	TT	TT	TT	CC	GG	GG	AG	TC	TT	GG	CC	TC	NN	GG	TC	TC
Zhenjiang Xinyuanda Horticulture Technology Co.,Ltd (XYD)	XY2	TT	AA	TT	AA	TC	GG	AG	AA	CC	CG	TG	TC	TT	TT	TG	CC	GG	GG	AG	CC	CC	AG	AC	TC	AG	GG	TC	TC
Zhenjiang Xinyuanda Horticulture Technology Co.,Ltd (XYD)	XY3	TT	AA	TT	AA	TC	GG	AG	AA	CC	CG	TG	TC	TC	TT	TG	CC	GG	GG	AG	CC	CC	AG	AC	TC	AG	GG	TC	TC
Zhenjiang Xinyuanda Horticulture Technology Co.,Ltd (XYD)	XY4	TT	AA	TT	AA	TC	GG	AG	AA	CC	CG	TG	TC	TT	TT	TG	TC	TG	GG	AG	CC	CC	AG	AC	TC	AG	GG	TC	TC
Zhenjiang Xinyuanda Horticulture Technology Co.,Ltd (XYD)	XY5	AT	AC	TT	CC	TC	CG	AG	GG	CC	CG	TG	CC	TT	TT	TT	TT	TG	AG	AG	TC	TT	AG	CC	CC	AG	GG	TC	TT
Zhenjiang Xinyuanda Horticulture Technology Co.,Ltd (XYD)	XY6	AA	AC	TG	AA	CC	CG	GG	AG	CC	CG	TG	TC	TC	TT	TT	TC	TG	GG	AG	TC	CC	AG	AC	CC	AG	GG	TC	CC
Zhenjiang Xinyuanda Horticulture Technology Co.,Ltd (XYD)	XY7	AT	AA	TT	CC	CC	CG	GG	AA	CC	CG	GG	NN	TT	GG	TT	TT	TG	GG	GG	CC	CC	GG	CC	CC	GG	GG	TC	TT
Zhenjiang Xinyuanda Horticulture Technology Co.,Ltd (XYD)	XY8	AT	AC	TT	CC	TC	CG	AG	GG	CC	CG	GG	TC	TT	TT	TT	CC	TG	GG	AG	TC	TT	AG	CC	TC	AG	GG	TT	CC
Zhenjiang Xinyuanda Horticulture Technology Co.,Ltd (XYD)	XY9	AT	AC	TG	CC	CC	CC	GG	AA	CC	CG	GG	TC	CC	TT	TT	TC	GG	AA	AG	CC	CC	GG	AC	CC	GG	AG	TT	CC
Zhenjiang Xinyuanda Horticulture Technology Co.,Ltd (XYD)	XY10	AT	AC	TG	CC	CC	CC	GG	AA	CC	CG	GG	TC	CC	TT	TT	CC	GG	AA	AG	CC	TT	GG	AC	CC	GG	GG	TT	NN
Zhenjiang Xinyuanda Horticulture Technology Co.,Ltd (XYD)	XY11	AT	AC	TT	CC	TC	CC	GG	AG	TT	CG	GG	TC	CC	TT	TT	TT	TG	AA	AG	TC	CC	AG	CC	CC	GG	AG	TT	TC
Zhenjiang Xinyuanda Horticulture Technology Co.,Ltd (XYD)	XY12	AT	AC	GG	CC	TC	CG	AG	NN	CC	CG	TG	CC	TT	TT	TT	TT	GG	AA	AG	TC	CC	AG	CC	CC	AG	GG	TC	TT
Zhenjiang Xinyuanda Horticulture Technology Co.,Ltd (XYD)	XY13	AT	AC	TT	CC	TC	GG	GG	AA	CC	CG	GG	CC	TT	TT	TT	CC	GG	GG	GG	TC	CC	AG	CC	CC	GG	GG	TC	TT
Zhenjiang Xinyuanda Horticulture Technology Co.,Ltd (XYD)	XY14	AT	AC	TG	AC	TC	CG	AG	AG	NN	CG	TG	TC	CC	TT	TG	TC	TG	GG	AG	TC	CC	AG	AA	CC	AG	GG	TC	TC
Zhenjiang Xinyuanda Horticulture Technology Co.,Ltd (XYD)	XY15	AT	AC	TG	CC	TC	CG	AG	AA	CC	CG	TG	TC	NN	TT	TG	CC	GG	AG	AG	TC	CC	GG	AC	TC	AG	GG	TC	TC
Zhenjiang Xinyuanda Horticulture Technology Co.,Ltd (XYD)	XY16	AT	CC	TG	AA	TC	CG	GG	AA	TC	CG	TG	CC	TT	GG	TT	TC	TG	GG	GG	CC	TT	AG	AA	TC	AG	AG	TT	CC
Zhenjiang Xinyuanda Horticulture Technology Co.,Ltd (XYD)	XY17	AT	AC	TG	CC	TC	CG	AA	AG	CC	NN	TG	TC	CC	TT	TG	TC	TG	AG	AG	TC	CC	GG	AC	CC	AG	GG	TT	TC
Zhenjiang Xinyuanda Horticulture Technology Co.,Ltd (XYD)	XY18	AT	AC	TG	CC	TC	CG	GG	AA	CC	CG	GG	TC	TC	TT	TT	CC	TG	GG	GG	TC	CC	GG	CC	TC	AG	GG	TC	TC
Zhenjiang Xinyuanda Horticulture Technology Co.,Ltd (XYD)	XY19	AT	AC	GG	AC	CC	CG	AG	AA	CC	CG	TG	CC	TT	TT	TT	TT	TG	AA	AG	TC	TT	AG	AC	CC	AG	GG	TC	TT
Zhenjiang Xinyuanda Horticulture Technology Co.,Ltd (XYD)	XY20	AT	AA	TG	AA	CC	CC	GG	AG	TC	CG	TG	CC	TT	GG	TT	TC	TG	GG	GG	CC	TT	GG	AC	CC	GG	AG	TC	CC
Zhenjiang Xinyuanda Horticulture Technology Co.,Ltd (XYD)	XY21	AT	AA	TT	AA	TC	CG	AG	GG	TC	CG	GG	CC	TT	GG	TT	TC	TG	GG	GG	CC	TT	AG	CC	CC	NN	GG	TT	CC
Zhenjiang Xinyuanda Horticulture Technology Co.,Ltd (XYD)	XY23	AT	AC	TG	AA	TC	CG	AG	AG	TC	CG	TG	TC	TC	TT	TT	TC	TG	AG	AG	TC	CC	AG	AC	TC	AG	AG	TC	CC
Zhenjiang Xinyuanda Horticulture Technology Co.,Ltd (XYD)	XY24	AT	AC	TG	CC	TC	CG	AA	AA	CC	CG	TG	TC	CC	TT	TG	TC	TG	AG	AG	CC	CC	AG	CC	CC	AG	AG	TT	TC
Zhenjiang Xinyuanda Horticulture Technology Co.,Ltd (XYD)	XY25	AT	AC	TG	CC	TC	CG	AG	AA	CC	CG	TG	TC	TC	TT	TG	TC	TG	AG	AG	TC	TT	GG	AC	TC	AG	GG	TC	TC
Zhenjiang Xinyuanda Horticulture Technology Co.,Ltd (XYD)	XY26	AT	AC	TG	CC	CC	CG	AG	AG	CC	CG	TG	TC	TC	TT	TT	TC	TG	AG	AG	TC	CC	GG	AC	CC	AG	GG	TC	TC
Zhenjiang Xinyuanda Horticulture Technology Co.,Ltd (XYD)	XY27	AT	AC	TG	AA	TC	CG	AG	AG	TC	CG	TG	TC	TC	TT	TG	TC	TG	GG	AG	TC	TT	AG	AC	TC	AG	AG	TC	CC
Zhenjiang Xinyuanda Horticulture Technology Co.,Ltd (XYD)	XY28	AT	AC	TG	AA	TC	CG	AG	AG	NN	CG	TG	CC	TT	TT	TT	TC	TG	AG	AG	NN	CC	AG	CC	CC	AG	AG	TC	TC
Zhenjiang Xinyuanda Horticulture Technology Co.,Ltd (XYD)	XY29	TT	AA	TT	AA	TC	GG	AG	AA	CC	CG	TG	TC	TT	TT	TG	CC	TG	GG	AG	CC	CC	AG	AC	TC	AG	GG	TC	TC
Zhenjiang Xinyuanda Horticulture Technology Co.,Ltd (XYD)	XY30	AT	AC	TG	AA	TC	CG	AG	AG	TC	CG	TG	TC	TC	TT	TT	TC	TG	GG	AG	TC	TT	AG	AC	TC	AG	AG	TC	CC
Zhejiang Academy of Agricultural Sciences (ZAAS)	ZAAS-1	TT	AA	TT	AA	TC	GG	AG	AA	CC	CC	GG	TC	TT	TT	TG	CC	GG	GG	AG	CC	CC	AG	AC	TC	AG	GG	TC	TC
Zhejiang Academy of Agricultural Sciences (ZAAS)	ZAAS-2	AT	AC	TG	CC	CC	CC	GG	AA	CC	CC	GG	TC	CC	TT	TT	CC	GG	AG	AG	CC	CC	GG	AC	TC	GG	AG	TT	CC
Zhejiang Academy of Agricultural Sciences (ZAAS)	ZAAS-3	AT	AC	TG	AA	TC	GG	GG	AA	CC	CC	TG	CC	TT	GG	TG	TC	TG	GG	GG	CC	TT	AG	AC	TC	GG	GG	TT	CC
Zhejiang Academy of Agricultural Sciences (ZAAS)	ZAAS-4	TT	AA	TG	CC	TC	CG	AG	AA	CC	CC	GG	CC	TT	TT	TG	CC	GG	AG	AG	CC	TT	GG	CC	TT	AG	GG	TT	CC
Zhejiang Academy of Agricultural Sciences (ZAAS)	ZAAS-7	TT	AA	TG	AC	TC	CG	AG	AA	CC	CC	GG	CC	TT	NN	TG	CC	GG	AG	AG	CC	TT	GG	CC	TT	AG	GG	TT	CC
Zhejiang Academy of Agricultural Sciences (ZAAS)	ZAAS-8	TT	AA	TT	AA	TC	GG	AG	AA	CC	CC	GG	TC	TT	TT	TG	TC	GG	GG	AG	CC	CC	AG	AC	TC	AG	GG	TC	TC
Zhejiang Academy of Agricultural Sciences (ZAAS)	ZAAS-9	AT	AC	TG	CC	CC	CC	GG	AA	CC	CC	GG	TC	CC	TT	TT	CC	GG	AG	AG	CC	CC	GG	AC	NN	GG	AG	TT	CC
Zhejiang Academy of Agricultural Sciences (ZAAS)	ZAAS-10	AT	AC	TG	AA	TC	GG	GG	AA	CC	CC	TG	CC	TT	GG	TG	TC	TG	GG	GG	CC	TT	GG	AC	TT	GG	GG	TC	CC
Zhejiang Academy of Agricultural Sciences (ZAAS)	ZAAS-11	AT	AA	TG	CC	TC	CG	AG	AA	CC	CC	TG	TC	CC	TT	TG	CC	GG	GG	AG	TC	CC	GG	CC	TT	AG	GG	TT	CC
Zhejiang Academy of Agricultural Sciences (ZAAS)	ZAAS-12	AT	AA	TG	AC	TC	CG	AG	AA	CC	CC	TG	TC	CC	TT	TG	CC	GG	GG	AG	TC	CC	GG	CC	TC	AG	AG	TT	CC
Zhejiang Academy of Agricultural Sciences (ZAAS)	ZAAS-13	AT	AC	TG	CC	CC	CG	AG	AA	CC	CC	GG	CC	TT	TT	TT	TC	TG	AG	AG	CC	CC	GG	AC	CC	AG	GG	TC	TC
Zhejiang Academy of Agricultural Sciences (ZAAS)	ZAAS-14	AT	AC	TG	CC	CC	CG	AG	AA	CC	CC	GG	TC	TT	TT	TT	TC	TG	AG	AG	CC	CC	GG	AC	CC	AG	GG	TC	TC
Zhejiang Academy of Agricultural Sciences (ZAAS)	ZAAS-15	TT	AA	TG	AA	TC	CG	AG	AG	TC	CC	GG	TC	CC	GG	TG	TC	TG	GG	GG	TC	CC	GG	CC	TC	GG	GG	TT	CC
Zhejiang Academy of Agricultural Sciences (ZAAS)	ZAAS-16	TT	AA	TG	AA	TC	CG	AG	AG	TC	CC	TG	TC	CC	GG	TG	TC	TG	GG	GG	TC	CC	GG	CC	TC	GG	GG	TT	CC
Zhejiang Academy of Agricultural Sciences (ZAAS)	ZAAS-18	TT	AA	TG	CC	TC	CG	AG	AA	CC	CC	GG	CC	TT	TT	TG	CC	GG	AG	AG	CC	TT	GG	CC	NN	AG	GG	TT	CC
Zhejiang Academy of Agricultural Sciences (ZAAS)	ZAAS-19	AA	AA	TT	CC	CC	CG	GG	AG	TC	CC	TG	CC	TT	TT	TT	CC	GG	GG	AG	CC	CC	GG	AC	CC	GG	AG	TC	TC
Zhejiang Academy of Agricultural Sciences (ZAAS)	ZAAS-20	AT	AC	TG	AA	TC	GG	GG	AA	CC	CC	TG	CC	TT	GG	TG	TC	TG	GG	GG	CC	TT	GG	AC	TC	GG	GG	TT	CC
Zhejiang Academy of Agricultural Sciences (ZAAS)	ZAAS-21	AT	AC	TG	AA	TC	GG	AG	AA	CC	CC	TG	CC	TT	GG	TG	TT	TG	GG	GG	CC	TT	GG	AC	TC	GG	GG	TT	CC
Zhejiang Academy of Agricultural Sciences (ZAAS)	ZAAS-22	AT	AC	TG	AA	TC	CG	AG	AA	CC	CC	GG	TC	CC	TT	TT	CC	GG	AG	AG	CC	CC	GG	AC	CC	AG	AG	TT	CC
Zhejiang Academy of Agricultural Sciences (ZAAS)	ZAAS-23	AT	AC	TG	CC	TC	CG	AG	AA	CC	CC	TG	CC	TT	TT	TG	TC	TG	AG	AG	TC	TT	GG	AC	TC	AG	GG	TC	TC
Zhejiang Academy of Agricultural Sciences (ZAAS)	ZAAS-24	AT	AA	TG	AA	TC	CG	AG	AG	TC	CG	TG	TC	TC	TG	TG	TC	TG	AG	AG	TC	TT	GG	CC	NN	AG	GG	TT	CC
Zhejiang Academy of Agricultural Sciences (ZAAS)	ZAAS-25	AT	AC	TG	CC	TC	CG	AG	AG	CC	CG	TG	TC	TC	TT	TG	CC	TG	AG	AG	TC	TT	AG	CC	TC	AG	AG	TC	CC
Zhejiang Academy of Agricultural Sciences (ZAAS)	ZAAS-26	TT	AA	GG	CC	CC	CC	GG	AG	TC	CG	TG	CC	TT	TG	TT	CC	GG	GG	GG	TC	CC	GG	AC	TC	GG	GG	TC	TT
Sakata Seed Corporation, Japan (Japan)	bck1	AT	AC	TG	AA	TC	CG	AG	AA	CC	CC	TG	TC	TC	TT	TG	CC	TG	AG	AG	TC	CC	AG	AC	TC	AG	GG	TC	TC
Sakata Seed Corporation, Japan (Japan)	bck2	AT	AC	TG	AA	TC	CG	AG	AA	CC	CC	TG	TC	TC	TT	TG	CC	GG	AG	AG	TC	CC	AG	AC	NN	AG	GG	TC	TC
Sakata Seed Corporation, Japan (Japan)	bck3	AT	AC	TG	AA	TC	CG	AG	AA	CC	CC	GG	CC	TT	TG	TG	TC	GG	GG	AG	TC	TT	AG	CC	TC	AG	GG	TC	CC
Sakata Seed Corporation, Japan (Japan)	bck4	AT	AC	TT	AA	TC	CG	AG	AG	TC	CG	TG	TC	TC	TT	TG	TC	TG	GG	AG	TC	CC	AG	AC	TC	AG	GG	TC	TC
Sakata Seed Corporation, Japan (Japan)	bck6	AT	AC	TG	AA	TC	CG	AG	AA	CC	CC	TG	TC	CC	TT	TG	CC	GG	AG	GG	TC	TT	AG	AC	TC	AG	GG	TC	TC
