# Supplementary material for: Development of GBTS and KASP Panels for Genetic Diversity, Population Structure, and Fingerprinting of a Large Collection of Broccoli (Brassica oleracea L. var. italica) in China
Source: Front Plant Sci. 2021 Jun 4;12:655254. doi: 10.3389/fpls.2021.655254 (PMC8213352; doi:10.3389/fpls.2021.655254)
Supplement: Supplementary Figure 1 — Bar plot of the STRUCTURE result. [file Data_Sheet_1.zip › Supplementary Table 4.XLSX]

## Sheet: Supplementary Table 4
SNP	Minor allele frequency	PIC value	Gene Diversity	Observed Heterozygosity
ZWSNP_208	0.219677	0.284069	0.342838	0.148248
SNP_0001	0.416667	0.367959	0.486111	0.268817
SNP_0002	0.416667	0.367959	0.486111	0.268817
SNP_0003	0.225806	0.288513	0.349636	0.188172
SNP_0004	0.225806	0.288513	0.349636	0.188172
SNP_0005	0.225806	0.288513	0.349636	0.188172
SNP_0006	0.225806	0.288513	0.349636	0.188172
SNP_0007	0.447581	0.372237	0.494504	0.260753
SNP_0008	0.447581	0.372237	0.494504	0.260753
SNP_0009	0.454301	0.372903	0.495823	0.198925
SNP_0010	0.454301	0.372903	0.495823	0.198925
SNP_0011	0.182796	0.254133	0.298763	0.16129
SNP_0012	0.182796	0.254133	0.298763	0.16129
SNP_0013	0.49328	0.374955	0.49991	0.255376
SNP_0014	0.311828	0.337084	0.429183	0.215054
SNP_0015	0.49328	0.374955	0.49991	0.255376
SNP_0016	0.311828	0.337084	0.429183	0.215054
SNP_0017	0.311828	0.337084	0.429183	0.215054
SNP_0018	0.311828	0.337084	0.429183	0.215054
SNP_0019	0.290323	0.32717	0.412071	0.215054
SNP_0020	0.311828	0.337084	0.429183	0.215054
SNP_0021	0.202957	0.271195	0.323531	0.158602
SNP_0022	0.471774	0.374202	0.498407	0.266129
SNP_0023	0.311828	0.337084	0.429183	0.215054
SNP_0024	0.49328	0.374955	0.49991	0.255376
SNP_0025	0.311828	0.337084	0.429183	0.215054
SNP_0026	0.260753	0.311208	0.385521	0.0430108
SNP_0027	0.288978	0.326504	0.41094	0.110215
SNP_0028	0.301075	0.332297	0.420858	0.112903
SNP_0029	0.301075	0.332297	0.420858	0.112903
SNP_0030	0.399194	0.364632	0.479676	0.206989
SNP_0031	0.393817	0.363471	0.47745	0.217742
SNP_0032	0.317204	0.339353	0.433171	0.166667
SNP_0033	0.331989	0.345179	0.443545	0.174731
SNP_0034	0.340054	0.348108	0.448834	0.19086
SNP_0035	0.352151	0.352185	0.456281	0.236559
SNP_0036	0.21371	0.279602	0.336076	0.158602
SNP_0037	0.432796	0.370443	0.490967	0.241935
ZWSNP_7	0.218487	0.28319	0.341501	0.420168
ZWSNP_8	0.244536	0.30122	0.369476	0.483607
SNP_0038	0.356183	0.353461	0.458633	0.244624
SNP_0039	0.461022	0.373476	0.496961	0.239247
SNP_0040	0.356183	0.353461	0.458633	0.244624
SNP_0041	0.373656	0.358528	0.468074	0.236559
SNP_0042	0.376344	0.359242	0.469418	0.236559
SNP_0043	0.25	0.304688	0.375	0.193548
ZWSNP_221	0.254848	0.307676	0.379801	0.504155
SNP_0044	0.338275	0.347477	0.44769	0.22372
SNP_0045	0.289757	0.32689	0.411596	0.202156
SNP_0046	0.250674	0.305108	0.375673	0.19407
SNP_0047	0.409704	0.366714	0.483693	0.215633
SNP_0048	0.442204	0.371637	0.493319	0.169355
SNP_0049	0.442204	0.371637	0.493319	0.174731
SNP_0050	0.413747	0.36745	0.485121	0.207547
SNP_0051	0.412399	0.367208	0.484652	0.210243
SNP_0052	0.465054	0.373776	0.497558	0.258065
SNP_0053	0.467742	0.373957	0.497919	0.252688
SNP_0054	0.474462	0.374347	0.498696	0.223118
SNP_0055	0.380376	0.360281	0.47138	0.244624
SNP_0056	0.376344	0.359242	0.469418	0.241935
SNP_0057	0.448925	0.372378	0.494783	0.231183
SNP_0058	0.469086	0.374042	0.498089	0.223118
SNP_0059	0.469086	0.374042	0.498089	0.223118
SNP_0060	0.380376	0.360281	0.47138	0.244624
SNP_0061	0.419355	0.368412	0.486993	0.236559
SNP_0062	0.419355	0.368412	0.486993	0.236559
SNP_0063	0.373656	0.358528	0.468074	0.193548
SNP_0064	0.373656	0.358528	0.468074	0.193548
SNP_0065	0.201613	0.270111	0.32193	0.172043
SNP_0066	0.373656	0.358528	0.468074	0.193548
SNP_0067	0.422043	0.368849	0.487845	0.231183
SNP_0068	0.379032	0.359939	0.470734	0.225806
SNP_0069	0.377688	0.359592	0.47008	0.223118
SNP_0070	0.423387	0.369062	0.488261	0.25
SNP_0071	0.377688	0.359592	0.47008	0.223118
SNP_0072	0.377688	0.359592	0.47008	0.223118
SNP_0073	0.377688	0.359592	0.47008	0.223118
SNP_0074	0.377688	0.359592	0.47008	0.223118
SNP_0075	0.377688	0.359592	0.47008	0.223118
SNP_0076	0.423387	0.369062	0.488261	0.25
SNP_0077	0.498611	0.374998	0.499996	0.191667
SNP_0078	0.497222	0.374992	0.499985	0.194444
SNP_0079	0.485215	0.374781	0.499563	0.266129
SNP_0080	0.46371	0.37368	0.497366	0.260753
SNP_0081	0.486559	0.374819	0.499639	0.263441
SNP_0082	0.485215	0.374781	0.499563	0.266129
SNP_0083	0.486559	0.374819	0.499639	0.263441
ZWSNP_236	0.403005	0.365415	0.481184	0.636612
SNP_0084	0.340054	0.348108	0.448834	0.217742
SNP_0085	0.340054	0.348108	0.448834	0.217742
SNP_0086	0.41129	0.367007	0.484261	0.241935
SNP_0087	0.41129	0.367007	0.484261	0.241935
SNP_0088	0.452957	0.372777	0.495574	0.260753
SNP_0089	0.452957	0.372777	0.495574	0.260753
SNP_0090	0.452957	0.372777	0.495574	0.260753
SNP_0091	0.196237	0.265699	0.315456	0.166667
SNP_0092	0.262097	0.311995	0.386804	0.206989
SNP_0093	0.268817	0.315842	0.393109	0.22043
SNP_0094	0.268817	0.315842	0.393109	0.22043
SNP_0095	0.271505	0.317338	0.39558	0.22043
SNP_0096	0.268817	0.315842	0.393109	0.22043
SNP_0097	0.494624	0.374971	0.499942	0.274194
SNP_0098	0.317204	0.339353	0.433171	0.231183
SNP_0099	0.19086	0.261166	0.308865	0.155914
SNP_0100	0.19086	0.261166	0.308865	0.155914
SNP_0101	0.19086	0.261166	0.308865	0.155914
SNP_0102	0.19086	0.261166	0.308865	0.155914
SNP_0103	0.19086	0.261166	0.308865	0.155914
SNP_0104	0.19086	0.261166	0.308865	0.155914
SNP_0105	0.212366	0.278577	0.334533	0.172043
SNP_0106	0.317204	0.339353	0.433171	0.231183
SNP_0107	0.19086	0.261166	0.308865	0.155914
SNP_0108	0.495968	0.374984	0.499967	0.319892
SNP_0109	0.322581	0.341541	0.437045	0.247312
SNP_0110	0.354839	0.35304	0.457856	0.241935
SNP_0111	0.319892	0.340457	0.435123	0.247312
SNP_0112	0.319892	0.340457	0.435123	0.247312
SNP_0113	0.319892	0.340457	0.435123	0.247312
SNP_0114	0.319892	0.340457	0.435123	0.247312
SNP_0115	0.495968	0.374984	0.499967	0.303763
SNP_0116	0.319892	0.340457	0.435123	0.247312
ZWSNP_242	0.45788	0.37322	0.496452	0.415761
SNP_0117	0.446237	0.372093	0.494219	0.263441
SNP_0118	0.446237	0.372093	0.494219	0.263441
SNP_0119	0.342742	0.349047	0.45054	0.233871
SNP_0120	0.293011	0.328484	0.414311	0.198925
SNP_0121	0.446237	0.372093	0.494219	0.263441
SNP_0122	0.276882	0.320262	0.400436	0.22043
SNP_0123	0.278226	0.320978	0.401632	0.217742
SNP_0124	0.278226	0.320978	0.401632	0.217742
SNP_0125	0.384409	0.361282	0.473277	0.225806
SNP_0126	0.384409	0.361282	0.473277	0.225806
SNP_0127	0.274194	0.318812	0.398023	0.22043
SNP_0128	0.276882	0.320262	0.400436	0.22043
SNP_0129	0.278226	0.320978	0.401632	0.217742
SNP_0130	0.337366	0.347151	0.4471	0.212366
SNP_0131	0.278226	0.320978	0.401632	0.217742
ZWSNP_24	0.32337	0.341855	0.437603	0.630435
SNP_0132	0.392473	0.363171	0.476876	0.268817
SNP_0133	0.395161	0.363767	0.478018	0.268817
SNP_0134	0.392473	0.363171	0.476876	0.268817
SNP_0135	0.392473	0.363171	0.476876	0.268817
SNP_0136	0.21371	0.279602	0.336076	0.158602
SNP_0137	0.36828	0.357048	0.465299	0.225806
SNP_0138	0.392473	0.363171	0.476876	0.268817
SNP_0139	0.391129	0.362866	0.476294	0.266129
SNP_0140	0.288978	0.326504	0.41094	0.233871
SNP_0141	0.288978	0.326504	0.41094	0.233871
SNP_0142	0.423387	0.369062	0.488261	0.260753
SNP_0143	0.395161	0.363767	0.478018	0.258065
SNP_0144	0.181452	0.252933	0.297054	0.142473
SNP_0145	0.282258	0.323093	0.405177	0.22043
SNP_0146	0.380376	0.360281	0.47138	0.255376
SNP_0147	0.479839	0.374593	0.499187	0.255376
SNP_0148	0.284946	0.327542	0.409021	0.22043
SNP_0149	0.181452	0.252933	0.297054	0.147849
SNP_0150	0.362903	0.355498	0.462409	0.263441
SNP_0151	0.231183	0.292294	0.355475	0.166667
SNP_0152	0.298387	0.331048	0.418704	0.231183
SNP_0153	0.340054	0.348108	0.448834	0.233871
SNP_0154	0.231183	0.292294	0.355475	0.166667
SNP_0155	0.298387	0.331048	0.418704	0.231183
ZWSNP_246	0.446779	0.372151	0.494335	0.809524
SNP_0156	0.413978	0.367491	0.485201	0.268817
SNP_0157	0.319892	0.340457	0.435123	0.236559
SNP_0158	0.268817	0.315842	0.393109	0.188172
ZWSNP_27	0.378747	0.359865	0.470595	0.757493
SNP_0159	0.451613	0.372648	0.495317	0.236559
SNP_0160	0.291667	0.32783	0.413194	0.180108
SNP_0161	0.291667	0.32783	0.413194	0.180108
SNP_0162	0.451613	0.372648	0.495317	0.236559
ZWSNP_250	0.304408	0.333817	0.423487	0.553719
ZWSNP_252	0.292683	0.328325	0.414039	0.411924
SNP_0163	0.25	0.304688	0.375	0.193548
SNP_0164	0.373656	0.358528	0.468074	0.236559
SNP_0165	0.373656	0.358528	0.468074	0.236559
SNP_0166	0.373656	0.358528	0.468074	0.236559
SNP_0167	0.427419	0.369677	0.489464	0.247312
SNP_0168	0.260753	0.311208	0.385521	0.22043
SNP_0169	0.372312	0.358164	0.467391	0.239247
SNP_0170	0.24328	0.300408	0.368189	0.206989
SNP_0171	0.248656	0.303844	0.373652	0.206989
SNP_0172	0.24328	0.300408	0.368189	0.206989
SNP_0173	0.24328	0.300408	0.368189	0.206989
SNP_0174	0.248656	0.303844	0.373652	0.206989
SNP_0175	0.395161	0.363767	0.478018	0.215054
SNP_0176	0.491597	0.374929	0.499859	0.154062
SNP_0177	0.48433	0.374754	0.499509	0.153846
ZWSNP_32	0.39779	0.364335	0.479106	0.773481
ZWSNP_257	0.277008	0.320329	0.400549	0.554017
SNP_0178	0.260753	0.311208	0.385521	0.22043
SNP_0179	0.260753	0.311208	0.385521	0.22043
SNP_0180	0.322581	0.341541	0.437045	0.231183
SNP_0181	0.260753	0.311208	0.385521	0.22043
SNP_0182	0.260753	0.311208	0.385521	0.22043
SNP_0183	0.322581	0.341541	0.437045	0.231183
SNP_0184	0.260753	0.311208	0.385521	0.22043
SNP_0185	0.459677	0.373369	0.496748	0.247312
SNP_0186	0.459569	0.37336	0.496731	0.245283
SNP_0187	0.281671	0.322788	0.404665	0.207547
SNP_0188	0.459569	0.37336	0.496731	0.245283
SNP_0189	0.254032	0.307179	0.379	0.212366
SNP_0190	0.254032	0.307179	0.379	0.212366
SNP_0191	0.280992	0.322434	0.404071	0.264463
SNP_0192	0.280992	0.322434	0.404071	0.264463
SNP_0193	0.280992	0.322434	0.404071	0.264463
ZWSNP_261	0.254875	0.307693	0.379827	0.509749
ZWSNP_262	0.260753	0.311208	0.385521	0.516129
ZWSNP_264	0.272358	0.317808	0.396358	0.501355
ZWSNP_267	0.226158	0.288764	0.350021	0.452316
SNP_0194	0.401882	0.365187	0.480746	0.255376
SNP_0195	0.245968	0.302139	0.370935	0.206989
SNP_0196	0.245968	0.302139	0.370935	0.206989
SNP_0197	0.350806	0.35175	0.455483	0.201613
SNP_0198	0.349462	0.351311	0.454677	0.198925
SNP_0199	0.247312	0.302995	0.372297	0.204301
SNP_0200	0.435484	0.370803	0.491675	0.231183
SNP_0201	0.180108	0.251725	0.295338	0.102151
SNP_0202	0.384409	0.361282	0.473277	0.241935
SNP_0203	0.384409	0.361282	0.473277	0.241935
GZKASP_1	0.263661	0.312904	0.388288	0.101093
ZWSNP_40	0.205722	0.273402	0.326801	0.405995
SNP_0204	0.299731	0.331675	0.419785	0.212366
SNP_0205	0.342742	0.349047	0.45054	0.228495
SNP_0206	0.299731	0.331675	0.419785	0.212366
SNP_0207	0.299731	0.331675	0.419785	0.212366
SNP_0208	0.299731	0.331675	0.419785	0.212366
ZWSNP_41	0.361264	0.355011	0.461504	0.722527
SNP_0209	0.170699	0.243043	0.283122	0.120968
SNP_0210	0.165323	0.237899	0.275982	0.120968
SNP_0211	0.170699	0.243043	0.283122	0.120968
SNP_0212	0.342742	0.349047	0.45054	0.180108
SNP_0213	0.170699	0.243043	0.283122	0.120968
SNP_0214	0.186828	0.257685	0.303847	0.120968
SNP_0215	0.186828	0.257685	0.303847	0.120968
SNP_0216	0.186828	0.257685	0.303847	0.120968
SNP_0217	0.186828	0.257685	0.303847	0.120968
SNP_0218	0.186828	0.257685	0.303847	0.120968
SNP_0219	0.186828	0.257685	0.303847	0.120968
SNP_0220	0.399194	0.364632	0.479676	0.206989
SNP_0221	0.21371	0.279602	0.336076	0.13172
SNP_0222	0.21371	0.279602	0.336076	0.13172
SNP_0223	0.399194	0.364632	0.479676	0.206989
ZWSNP_42	0.29212	0.328051	0.413571	0.584239
SNP_0224	0.325269	0.342605	0.438938	0.215054
SNP_0225	0.498656	0.374998	0.499996	0.266129
SNP_0226	0.498656	0.374998	0.499996	0.266129
SNP_0227	0.325269	0.342605	0.438938	0.215054
SNP_0228	0.396505	0.364059	0.478578	0.0134409
SNP_0229	0.396505	0.364059	0.478578	0.0134409
SNP_0230	0.400538	0.364912	0.480214	0.0107527
SNP_0231	0.399194	0.364632	0.479676	0.0134409
SNP_0232	0.408602	0.366507	0.483293	0.016129
SNP_0233	0.408602	0.366507	0.483293	0.016129
SNP_0234	0.422043	0.368849	0.487845	0.0430108
SNP_0235	0.302419	0.332914	0.421924	0.58871
SNP_0236	0.450269	0.372515	0.495054	0.0994624
SNP_0237	0.450269	0.372515	0.495054	0.0994624
SNP_0238	0.297043	0.330415	0.417617	0.206989
SNP_0239	0.291667	0.32783	0.413194	0.201613
SNP_0240	0.283602	0.323786	0.406344	0.206989
SNP_0241	0.290323	0.32717	0.412071	0.209677
SNP_0242	0.290323	0.32717	0.412071	0.209677
SNP_0243	0.268194	0.315491	0.392532	0.185984
SNP_0244	0.268194	0.315491	0.392532	0.185984
SNP_0245	0.34543	0.349967	0.452216	0.233871
SNP_0246	0.34543	0.349967	0.452216	0.233871
SNP_0247	0.345013	0.349825	0.451958	0.231806
SNP_0248	0.385445	0.361533	0.473754	0.242588
SNP_0249	0.274933	0.319213	0.398689	0.188679
ZWSNP_45	0.331536	0.345009	0.44324	0.636119
SNP_0250	0.459677	0.373369	0.496748	0.252688
SNP_0251	0.455645	0.373025	0.496065	0.282258
SNP_0252	0.455645	0.373025	0.496065	0.282258
SNP_0253	0.336022	0.346665	0.446222	0.241935
SNP_0254	0.204301	0.272271	0.325124	0.129032
ZWSNP_46	0.151099	0.223631	0.256536	0.258242
SNP_0255	0.428763	0.369874	0.489851	0.228495
SNP_0256	0.299731	0.331675	0.419785	0.180108
SNP_0257	0.299731	0.331675	0.419785	0.180108
SNP_0258	0.299731	0.331675	0.419785	0.180108
SNP_0259	0.428763	0.369874	0.489851	0.228495
SNP_0260	0.157258	0.229929	0.265056	0.314516
SNP_0261	0.419355	0.368412	0.486993	0.241935
SNP_0262	0.237903	0.296867	0.362611	0.169355
SNP_0263	0.237903	0.296867	0.362611	0.169355
SNP_0264	0.237903	0.296867	0.362611	0.169355
SNP_0265	0.419355	0.368412	0.486993	0.241935
SNP_0266	0.362903	0.355498	0.462409	0.225806
SNP_0267	0.409946	0.366759	0.483781	0.282258
SNP_0268	0.227151	0.289469	0.351106	0.19086
SNP_0269	0.362903	0.355498	0.462409	0.225806
SNP_0270	0.227151	0.289469	0.351106	0.19086
SNP_0271	0.238356	0.29717	0.363085	0.186301
SNP_0272	0.236915	0.296205	0.361572	0.187328
SNP_0273	0.236915	0.296205	0.361572	0.187328
SNP_0274	0.491892	0.374934	0.499869	0.145946
SNP_0275	0.436828	0.370977	0.492019	0.239247
SNP_0276	0.43531	0.37078	0.49163	0.239892
SNP_0277	0.309973	0.339514	0.429436	0.204852
SNP_0278	0.443548	0.371793	0.493626	0.290323
SNP_0279	0.443548	0.371793	0.493626	0.290323
SNP_0280	0.389785	0.362558	0.475705	0.27957
SNP_0281	0.443548	0.371793	0.493626	0.290323
SNP_0282	0.443548	0.371793	0.493626	0.290323
SNP_0283	0.443548	0.371793	0.493626	0.290323
SNP_0284	0.443548	0.371793	0.493626	0.290323
SNP_0285	0.333333	0.345679	0.444444	0.22043
SNP_0286	0.424731	0.36927	0.488669	0.236559
SNP_0287	0.357527	0.353877	0.459403	0.231183
SNP_0288	0.364247	0.355892	0.463142	0.233871
SNP_0289	0.364247	0.355892	0.463142	0.233871
SNP_0290	0.498656	0.374998	0.499996	0.255376
SNP_0291	0.360215	0.354697	0.46092	0.236559
SNP_0292	0.494624	0.374971	0.499942	0.252688
SNP_0293	0.353495	0.352615	0.457072	0.233871
SNP_0294	0.357527	0.353877	0.459403	0.231183
SNP_0295	0.494624	0.374971	0.499942	0.252688
SNP_0296	0.357527	0.353877	0.459403	0.231183
SNP_0297	0.353495	0.352615	0.457072	0.233871
SNP_0298	0.357527	0.353877	0.459403	0.231183
SNP_0299	0.357527	0.353877	0.459403	0.231183
SNP_0300	0.494624	0.374971	0.499942	0.252688
SNP_0301	0.357527	0.353877	0.459403	0.231183
SNP_0302	0.176075	0.248053	0.290146	0.137097
SNP_0303	0.176075	0.248053	0.290146	0.137097
SNP_0304	0.176075	0.248053	0.290146	0.137097
SNP_0305	0.474462	0.374347	0.498696	0.233871
SNP_0306	0.176075	0.248053	0.290146	0.137097
SNP_0307	0.474462	0.374347	0.498696	0.233871
ZWSNP_283	0.34097	0.34843	0.449419	0.67655
ZWSNP_284	0.407357	0.36627	0.482835	0.72752
SNP_0308	0.494624	0.374971	0.499942	0.247312
SNP_0309	0.494624	0.374971	0.499942	0.247312
SNP_0310	0.494624	0.374971	0.499942	0.247312
SNP_0311	0.282258	0.323093	0.405177	0.198925
SNP_0312	0.491935	0.374935	0.49987	0.247312
SNP_0313	0.491935	0.374935	0.49987	0.247312
SNP_0314	0.370968	0.357796	0.466701	0.225806
SNP_0315	0.291667	0.32783	0.413194	0.233871
SNP_0316	0.323925	0.342075	0.437995	0.233871
SNP_0317	0.373656	0.358528	0.468074	0.225806
SNP_0318	0.373656	0.358528	0.468074	0.225806
SNP_0319	0.370968	0.357796	0.466701	0.225806
ZWSNP_290	0.375676	0.359066	0.469087	0.745946
ZWSNP_291	0.351499	0.351975	0.455895	0.283379
SNP_0320	0.482527	0.374695	0.499389	0.314516
SNP_0321	0.466398	0.373868	0.497742	0.298387
SNP_0322	0.465054	0.373776	0.497558	0.295699
SNP_0323	0.489247	0.374884	0.499769	0.311828
SNP_0324	0.489247	0.374884	0.499769	0.311828
SNP_0325	0.46371	0.37368	0.497366	0.298387
SNP_0326	0.458333	0.373258	0.496528	0.298387
SNP_0327	0.471774	0.374202	0.498407	0.298387
SNP_0328	0.482527	0.374695	0.499389	0.314516
SNP_0329	0.321237	0.341001	0.436087	0.223118
SNP_0330	0.153226	0.225826	0.259495	0.134409
SNP_0331	0.153226	0.225826	0.259495	0.134409
SNP_0332	0.150538	0.223048	0.255752	0.129032
ZWSNP_292	0.462162	0.373564	0.497137	0.67027
ZWSNP_294	0.431452	0.370257	0.490602	0.857527
ZWSNP_295	0.425676	0.369415	0.488952	0.851351
ZWSNP_296	0.433604	0.370553	0.491183	0.850949
ZWSNP_298	0.182927	0.25425	0.298929	0.355014
SNP_0333	0.201613	0.270111	0.32193	0.172043
SNP_0334	0.479839	0.374593	0.499187	0.266129
SNP_0335	0.201613	0.270111	0.32193	0.172043
SNP_0336	0.317204	0.339353	0.433171	0.231183
SNP_0337	0.169355	0.241769	0.281348	0.129032
SNP_0338	0.182796	0.254133	0.298763	0.145161
SNP_0339	0.352151	0.352185	0.456281	0.247312
SNP_0340	0.182796	0.254133	0.298763	0.145161
SNP_0341	0.169355	0.241769	0.281348	0.129032
SNP_0342	0.481183	0.374646	0.499292	0.258065
SNP_0343	0.481183	0.374646	0.499292	0.258065
SNP_0344	0.158602	0.231279	0.266895	0.145161
SNP_0345	0.416667	0.367959	0.486111	0.258065
SNP_0346	0.306452	0.334732	0.425078	0.209677
SNP_0347	0.458333	0.373258	0.496528	0.255376
SNP_0348	0.311828	0.337084	0.429183	0.225806
SNP_0349	0.458333	0.373258	0.496528	0.255376
SNP_0350	0.133065	0.204102	0.230717	0.0994624
SNP_0351	0.458333	0.373258	0.496528	0.255376
SNP_0352	0.133065	0.204102	0.230717	0.0994624
SNP_0353	0.311828	0.337084	0.429183	0.225806
SNP_0354	0.13172	0.202579	0.22874	0.129032
SNP_0355	0.240591	0.298651	0.365414	0.169355
SNP_0356	0.375	0.358887	0.46875	0.239247
SNP_0357	0.240591	0.298651	0.365414	0.169355
SNP_0358	0.442204	0.371637	0.493319	0.239247
SNP_0359	0.452957	0.372777	0.495574	0.255376
SNP_0360	0.452957	0.372777	0.495574	0.255376
SNP_0361	0.13172	0.202579	0.22874	0.107527
SNP_0362	0.162162	0.234812	0.271731	0.124324
SNP_0363	0.137097	0.208612	0.236602	0.11828
ZWSNP_67	0.474114	0.374329	0.49866	0.708447
SNP_0364	0.341954	0.348774	0.450043	0.149425
SNP_0365	0.273639	0.31851	0.397521	0.13467
SNP_0366	0.353868	0.352733	0.457291	0.151862
SNP_0367	0.342407	0.348931	0.450329	0.151862
ZWSNP_68	0.366577	0.356564	0.464397	0.733154
ZWSNP_69	0.343407	0.349276	0.450957	0.686813
SNP_0368	0.301075	0.332297	0.420858	0.198925
SNP_0369	0.322581	0.341541	0.437045	0.193548
SNP_0370	0.331989	0.345179	0.443545	0.206989
SNP_0371	0.330645	0.344674	0.442638	0.204301
SNP_0372	0.301075	0.332297	0.420858	0.198925
SNP_0373	0.325269	0.342605	0.438938	0.225806
SNP_0374	0.317204	0.339353	0.433171	0.22043
SNP_0375	0.325269	0.342605	0.438938	0.225806
SNP_0376	0.33871	0.347632	0.447971	0.22043
SNP_0377	0.467742	0.373957	0.497919	0.247312
ZWSNP_72	0.420981	0.368678	0.487512	0.809264
ZWSNP_309	0.253406	0.306796	0.378383	0.506812
SNP_0378	0.247312	0.302995	0.372297	0.188172
SNP_0379	0.247312	0.302995	0.372297	0.188172
SNP_0380	0.427419	0.369677	0.489464	0.252688
SNP_0381	0.342742	0.349047	0.45054	0.255376
SNP_0382	0.145161	0.217383	0.248179	0.11828
SNP_0383	0.145161	0.217383	0.248179	0.11828
ZWSNP_314	0.192837	0.262848	0.311302	0.198347
SNP_0384	0.427989	0.369761	0.489629	0.258152
SNP_0385	0.426829	0.369589	0.489292	0.257453
SNP_0386	0.438525	0.371192	0.492442	0.265027
SNP_0387	0.451613	0.372648	0.495317	0.258065
SNP_0388	0.420699	0.368632	0.487423	0.255376
SNP_0389	0.135753	0.207118	0.234648	0.110215
SNP_0390	0.166667	0.239198	0.277778	0.0967742
SNP_0391	0.162634	0.235277	0.272369	0.094086
SNP_0392	0.162634	0.235277	0.272369	0.094086
SNP_0393	0.162634	0.235277	0.272369	0.094086
SNP_0394	0.307796	0.335328	0.426115	0.223118
SNP_0395	0.473118	0.374276	0.498555	0.241935
SNP_0396	0.162634	0.235277	0.272369	0.094086
SNP_0397	0.166667	0.239198	0.277778	0.0913978
SNP_0398	0.451613	0.372648	0.495317	0.241935
SNP_0399	0.459677	0.373369	0.496748	0.241935
SNP_0400	0.336022	0.346665	0.446222	0.22043
SNP_0401	0.166667	0.239198	0.277778	0.0913978
SNP_0402	0.247312	0.302995	0.372297	0.16129
SNP_0403	0.247312	0.302995	0.372297	0.16129
SNP_0404	0.147849	0.220233	0.25198	0.0860215
ZWSNP_81	0.392473	0.363171	0.476876	0.715054
ZWSNP_82	0.174451	0.246553	0.288035	0.348901
SNP_0405	0.162634	0.235277	0.272369	0.094086
SNP_0406	0.162634	0.235277	0.272369	0.094086
SNP_0407	0.376344	0.359242	0.469418	0.215054
SNP_0408	0.181452	0.252933	0.297054	0.158602
SNP_0409	0.162634	0.235277	0.272369	0.094086
SNP_0410	0.181452	0.252933	0.297054	0.158602
SNP_0411	0.194892	0.264578	0.313819	0.104839
SNP_0412	0.236559	0.295966	0.361198	0.155914
SNP_0413	0.232527	0.293222	0.356916	0.153226
SNP_0414	0.236559	0.295966	0.361198	0.155914
SNP_0415	0.263441	0.312777	0.38808	0.177419
SNP_0416	0.263441	0.312777	0.38808	0.177419
SNP_0417	0.266129	0.314321	0.390609	0.172043
SNP_0418	0.266129	0.314321	0.390609	0.172043
SNP_0419	0.263441	0.312777	0.38808	0.177419
SNP_0420	0.18414	0.255325	0.300465	0.115591
SNP_0421	0.143817	0.215944	0.246268	0.0994624
SNP_0422	0.340054	0.348108	0.448834	0.201613
SNP_0423	0.143817	0.215944	0.246268	0.0994624
SNP_0424	0.130376	0.201047	0.226757	0.0349462
SNP_0425	0.130376	0.201047	0.226757	0.0349462
SNP_0426	0.299731	0.331675	0.419785	0.13172
SNP_0427	0.130376	0.201047	0.226757	0.0349462
SNP_0428	0.130376	0.201047	0.226757	0.0349462
SNP_0429	0.130376	0.201047	0.226757	0.0349462
SNP_0430	0.130376	0.201047	0.226757	0.0349462
SNP_0431	0.130376	0.201047	0.226757	0.0349462
SNP_0432	0.130376	0.201047	0.226757	0.0349462
SNP_0433	0.130376	0.201047	0.226757	0.0349462
ZWSNP_330	0.254098	0.30722	0.379065	0.497268
ZWSNP_331	0.112022	0.179156	0.198946	0.224044
SNP_0434	0.202957	0.271195	0.323531	0.147849
SNP_0435	0.354839	0.35304	0.457856	0.193548
SNP_0436	0.138441	0.210097	0.23855	0.077957
SNP_0437	0.341398	0.34858	0.449691	0.193548
SNP_0438	0.138441	0.210097	0.23855	0.077957
SNP_0439	0.151882	0.224441	0.257627	0.077957
SNP_0440	0.162634	0.235277	0.272369	0.147849
SNP_0441	0.373656	0.358528	0.468074	0.204301
SNP_0442	0.162634	0.235277	0.272369	0.147849
SNP_0443	0.211022	0.277544	0.332983	0.137097
ZWSNP_332	0.225543	0.288325	0.349347	0.38587
SNP_0444	0.285519	0.324766	0.407996	0.166667
SNP_0445	0.285519	0.324766	0.407996	0.166667
SNP_0446	0.282967	0.323459	0.405793	0.164835
SNP_0447	0.280992	0.322434	0.404071	0.165289
SNP_0448	0.325269	0.342605	0.438938	0.215054
SNP_0449	0.247312	0.302995	0.372297	0.193548
SNP_0450	0.159946	0.23262	0.268727	0.115591
SNP_0451	0.295699	0.329777	0.416522	0.182796
SNP_0452	0.135753	0.207118	0.234648	0.094086
SNP_0453	0.295699	0.329777	0.416522	0.182796
SNP_0454	0.149194	0.221645	0.25387	0.0994624
SNP_0455	0.288978	0.326504	0.41094	0.180108
SNP_0456	0.151882	0.224441	0.257627	0.0994624
SNP_0457	0.149194	0.221645	0.25387	0.0994624
SNP_0458	0.150538	0.223048	0.255752	0.102151
SNP_0459	0.290323	0.32717	0.412071	0.177419
SNP_0460	0.149194	0.221645	0.25387	0.0994624
SNP_0461	0.258065	0.309615	0.382934	0.166667
SNP_0462	0.291667	0.32783	0.413194	0.174731
SNP_0463	0.291667	0.32783	0.413194	0.174731
SNP_0464	0.137097	0.208612	0.236602	0.102151
SNP_0465	0.137097	0.208612	0.236602	0.102151
SNP_0466	0.291667	0.32783	0.413194	0.174731
SNP_0467	0.258065	0.309615	0.382934	0.166667
SNP_0468	0.258065	0.309615	0.382934	0.166667
SNP_0469	0.258065	0.309615	0.382934	0.166667
ZWSNP_92	0.40407	0.365628	0.481595	0.80814
SNP_0470	0.373656	0.358528	0.468074	0.209677
SNP_0471	0.271505	0.317338	0.39558	0.193548
SNP_0472	0.373656	0.358528	0.468074	0.209677
SNP_0473	0.373656	0.358528	0.468074	0.209677
SNP_0474	0.373656	0.358528	0.468074	0.209677
SNP_0475	0.373656	0.358528	0.468074	0.209677
SNP_0476	0.373656	0.358528	0.468074	0.209677
SNP_0477	0.373656	0.358528	0.468074	0.209677
SNP_0478	0.271505	0.317338	0.39558	0.193548
SNP_0479	0.373656	0.358528	0.468074	0.209677
ZWSNP_95	0.449591	0.372446	0.494918	0.779292
SNP_0480	0.255376	0.307997	0.380319	0.177419
SNP_0481	0.255376	0.307997	0.380319	0.177419
SNP_0482	0.165323	0.237899	0.275982	0.126344
SNP_0483	0.142473	0.214496	0.244349	0.134409
SNP_0484	0.36828	0.357048	0.465299	0.22043
SNP_0485	0.252688	0.306355	0.377674	0.182796
SNP_0486	0.337366	0.347151	0.4471	0.228495
SNP_0487	0.354839	0.35304	0.457856	0.225806
SNP_0488	0.354839	0.35304	0.457856	0.225806
SNP_0489	0.252688	0.306355	0.377674	0.182796
SNP_0490	0.275538	0.31954	0.399233	0.196237
SNP_0491	0.348118	0.350868	0.453864	0.196237
SNP_0492	0.349462	0.351311	0.454677	0.198925
ZWSNP_347	0.152473	0.225051	0.258449	0.222527
SNP_0493	0.396848	0.364133	0.478719	0.169054
SNP_0494	0.444126	0.371859	0.493756	0.17192
SNP_0495	0.384943	0.361411	0.473524	0.167614
SNP_0496	0.445559	0.372019	0.494072	0.174785
SNP_0497	0.395415	0.363823	0.478124	0.166189
SNP_0498	0.444126	0.371859	0.493756	0.17192
SNP_0499	0.391117	0.362863	0.476289	0.169054
SNP_0500	0.444126	0.371859	0.493756	0.17192
ZWSNP_348	0.403315	0.365477	0.481304	0
SNP_0501	0.30914	0.335918	0.427145	0.182796
SNP_0502	0.30914	0.335918	0.427145	0.182796
SNP_0503	0.337366	0.347151	0.4471	0.185484
SNP_0504	0.337366	0.347151	0.4471	0.185484
SNP_0505	0.337366	0.347151	0.4471	0.185484
SNP_0506	0.337366	0.347151	0.4471	0.185484
SNP_0507	0.364247	0.355892	0.463142	0.212366
SNP_0508	0.364247	0.355892	0.463142	0.212366
SNP_0509	0.28629	0.325156	0.408656	0.196237
SNP_0510	0.366935	0.356667	0.464588	0.212366
SNP_0511	0.283602	0.323786	0.406344	0.196237
SNP_0512	0.189516	0.260014	0.3072	0.137097
SNP_0513	0.372312	0.358164	0.467391	0.233871
SNP_0514	0.439516	0.371315	0.492683	0.276882
ZWSNP_349	0.197832	0.267021	0.317389	0.216802
ZWSNP_351	0.258152	0.309667	0.383019	0.516304
ZWSNP_100	0.356369	0.353519	0.45874	0.712737
SNP_0515	0.375	0.358887	0.46875	0.185484
SNP_0516	0.375	0.358887	0.46875	0.185484
SNP_0517	0.354839	0.35304	0.457856	0.204301
SNP_0518	0.375	0.358887	0.46875	0.185484
SNP_0519	0.375	0.358887	0.46875	0.185484
SNP_0520	0.354839	0.35304	0.457856	0.204301
ZWSNP_101	0.245205	0.30165	0.37016	0.490411
SNP_0521	0.352151	0.352185	0.456281	0.215054
SNP_0522	0.237903	0.296867	0.362611	0.163978
SNP_0523	0.221774	0.285606	0.345181	0.180108
SNP_0524	0.352151	0.352185	0.456281	0.215054
SNP_0525	0.237903	0.296867	0.362611	0.163978
SNP_0526	0.416667	0.367959	0.486111	0.274194
SNP_0527	0.354839	0.35304	0.457856	0.209677
SNP_0528	0.352151	0.352185	0.456281	0.215054
SNP_0529	0.352151	0.352185	0.456281	0.215054
SNP_0530	0.221774	0.285606	0.345181	0.180108
HFKASP_6	0.344353	0.3496	0.451548	0.264463
SNP_0531	0.232527	0.293222	0.356916	0.201613
SNP_0532	0.34543	0.349967	0.452216	0.239247
SNP_0533	0.389785	0.362558	0.475705	0.258065
SNP_0534	0.452957	0.372777	0.495574	0.266129
SNP_0535	0.135753	0.207118	0.234648	0.271505
SNP_0536	0.408602	0.366507	0.483293	0.263441
SNP_0537	0.408602	0.366507	0.483293	0.263441
SNP_0538	0.396505	0.364059	0.478578	0.260753
SNP_0539	0.406504	0.371677	0.485789	0.268293
SNP_0540	0.408602	0.366507	0.483293	0.263441
SNP_0541	0.40457	0.365727	0.481786	0.271505
SNP_0542	0.302419	0.332914	0.421924	0.228495
SNP_0543	0.302419	0.332914	0.421924	0.228495
SNP_0544	0.408602	0.366507	0.483293	0.263441
SNP_0545	0.408602	0.366507	0.483293	0.263441
ZWSNP_103	0.464187	0.373714	0.497435	0.134986
SNP_0546	0.262097	0.311995	0.386804	0.217742
SNP_0547	0.356183	0.353461	0.458633	0.244624
SNP_0548	0.356183	0.353461	0.458633	0.244624
SNP_0549	0.262097	0.311995	0.386804	0.217742
ZWSNP_353	0.375683	0.359068	0.469091	0.663934
SNP_0550	0.47043	0.374124	0.498251	0.241935
SNP_0551	0.471774	0.374202	0.498407	0.244624
SNP_0552	0.275538	0.31954	0.399233	0.217742
SNP_0553	0.252688	0.306355	0.377674	0.225806
SNP_0554	0.252688	0.306355	0.377674	0.225806
SNP_0555	0.251344	0.305524	0.37634	0.223118
SNP_0556	0.275538	0.31954	0.399233	0.217742
ZWSNP_354	0.186992	0.257828	0.304052	0.373984
SNP_0557	0.473118	0.374276	0.498555	0.284946
SNP_0558	0.473118	0.374276	0.498555	0.284946
SNP_0559	0.420699	0.368632	0.487423	0.276882
SNP_0560	0.420699	0.368632	0.487423	0.276882
SNP_0561	0.473118	0.374276	0.498555	0.284946
ZWSNP_105	0.372973	0.358343	0.467728	0.735135
SNP_0562	0.396505	0.364059	0.478578	0.271505
SNP_0563	0.396505	0.364059	0.478578	0.271505
SNP_0564	0.396505	0.364059	0.478578	0.271505
ZWSNP_106	0.352055	0.352154	0.456224	0.70411
SNP_0565	0.30914	0.335918	0.427145	0.236559
SNP_0566	0.30914	0.335918	0.427145	0.236559
SNP_0567	0.380376	0.360281	0.47138	0.266129
SNP_0568	0.380376	0.360281	0.47138	0.266129
ZWSNP_108	0.252055	0.305964	0.377046	0.49863
SNP_0569	0.294355	0.329133	0.41542	0.244624
SNP_0570	0.293011	0.328484	0.414311	0.241935
SNP_0571	0.293011	0.328484	0.414311	0.241935
SNP_0572	0.248656	0.303844	0.373652	0.239247
SNP_0573	0.248656	0.303844	0.373652	0.239247
SNP_0574	0.293011	0.328484	0.414311	0.241935
SNP_0575	0.252688	0.306355	0.377674	0.241935
SNP_0576	0.252688	0.306355	0.377674	0.241935
SNP_0577	0.252688	0.306355	0.377674	0.241935
SNP_0578	0.252688	0.306355	0.377674	0.241935
SNP_0579	0.252688	0.306355	0.377674	0.241935
SNP_0580	0.252688	0.306355	0.377674	0.241935
SNP_0581	0.252688	0.306355	0.377674	0.241935
SNP_0582	0.391129	0.362866	0.476294	0.244624
SNP_0583	0.391129	0.362866	0.476294	0.244624
SNP_0584	0.459677	0.373369	0.496748	0.274194
SNP_0585	0.459677	0.373369	0.496748	0.274194
SNP_0586	0.291667	0.32783	0.413194	0.212366
SNP_0587	0.291667	0.32783	0.413194	0.212366
SNP_0588	0.291667	0.32783	0.413194	0.212366
SNP_0589	0.291667	0.32783	0.413194	0.212366
SNP_0590	0.291667	0.32783	0.413194	0.212366
SNP_0591	0.291667	0.32783	0.413194	0.212366
SNP_0592	0.341398	0.34858	0.449691	0.231183
SNP_0593	0.341398	0.34858	0.449691	0.231183
SNP_0594	0.443548	0.371793	0.493626	0.241935
SNP_0595	0.482527	0.374695	0.499389	0.0672043
SNP_0596	0.482527	0.374695	0.499389	0.0672043
SNP_0597	0.482527	0.374695	0.499389	0.0672043
SNP_0598	0.483871	0.37474	0.49948	0.0698925
SNP_0599	0.482527	0.374695	0.499389	0.0672043
SNP_0600	0.395161	0.363767	0.478018	0.0322581
SNP_0601	0.395161	0.363767	0.478018	0.0322581
SNP_0602	0.137097	0.208612	0.236602	0.134409
SNP_0603	0.137097	0.208612	0.236602	0.134409
SNP_0604	0.134409	0.205615	0.232686	0.134409
SNP_0605	0.451613	0.372648	0.495317	0.241935
SNP_0606	0.134409	0.205615	0.232686	0.134409
SNP_0607	0.495968	0.374984	0.499967	0.233871
ZWSNP_116	0.47139	0.37418	0.498363	0.80109
SNP_0608	0.27957	0.321689	0.402821	0.209677
SNP_0609	0.452957	0.372777	0.495574	0.266129
SNP_0610	0.271505	0.317338	0.39558	0.209677
SNP_0611	0.231183	0.292294	0.355475	0.177419
SNP_0612	0.271505	0.317338	0.39558	0.209677
SNP_0613	0.340054	0.348108	0.448834	0.260753
SNP_0614	0.280914	0.322394	0.404003	0.25
SNP_0615	0.489247	0.374884	0.499769	0.236559
SNP_0616	0.489247	0.374884	0.499769	0.236559
SNP_0617	0.494624	0.374971	0.499942	0.236559
SNP_0618	0.494624	0.374971	0.499942	0.236559
SNP_0619	0.489247	0.374884	0.499769	0.236559
ZWSNP_119	0.32337	0.341855	0.437603	0.576087
SNP_0620	0.342742	0.349047	0.45054	0.223118
SNP_0621	0.342742	0.349047	0.45054	0.223118
SNP_0622	0.494624	0.374971	0.499942	0.236559
SNP_0623	0.344086	0.349509	0.451382	0.225806
SNP_0624	0.159946	0.23262	0.268727	0.13172
SNP_0625	0.497312	0.374993	0.499986	0.231183
SNP_0626	0.342742	0.349047	0.45054	0.223118
SNP_0627	0.494624	0.374971	0.499942	0.231183
SNP_0628	0.321237	0.341001	0.436087	0.212366
SNP_0629	0.205645	0.273341	0.32671	0.169355
SNP_0630	0.314516	0.338228	0.431191	0.209677
SNP_0631	0.288978	0.326504	0.41094	0.25
SNP_0632	0.494624	0.374971	0.499942	0.231183
SNP_0633	0.346774	0.350419	0.453044	0.215054
SNP_0634	0.44086	0.371478	0.493005	0.268817
SNP_0635	0.415323	0.367727	0.485659	0.260753
SNP_0636	0.272849	0.318078	0.396805	0.077957
ZWSNP_381	0.237127	0.296348	0.361796	0.387534
ZWSNP_121	0.286885	0.325457	0.409164	0.568306
SNP_0637	0.295699	0.329777	0.416522	0.225806
SNP_0638	0.307796	0.349312	0.433269	0.239247
SNP_0639	0.293011	0.328484	0.414311	0.225806
SNP_0640	0.295699	0.329777	0.416522	0.225806
SNP_0641	0.293011	0.328484	0.414311	0.225806
SNP_0642	0.295699	0.329777	0.416522	0.225806
SNP_0643	0.329301	0.344164	0.441724	0.255376
SNP_0644	0.303763	0.333525	0.422982	0.236559
SNP_0645	0.303763	0.333525	0.422982	0.236559
SNP_0646	0.329301	0.344164	0.441724	0.255376
ZWSNP_122	0.472527	0.374244	0.498491	0.032967
ZWSNP_123	0.419668	0.368463	0.487093	0.839335
SNP_0647	0.305108	0.334131	0.424034	0.239247
SNP_0648	0.303763	0.333525	0.422982	0.241935
SNP_0649	0.306452	0.334732	0.425078	0.241935
SNP_0650	0.303763	0.333525	0.422982	0.241935
SNP_0651	0.456757	0.373123	0.49626	0.0810811
SNP_0652	0.455285	0.372993	0.496001	0.0813008
SNP_0653	0.441892	0.371601	0.493247	0.272973
SNP_0654	0.441892	0.371601	0.493247	0.272973
SNP_0655	0.441734	0.371582	0.49321	0.276423
SNP_0656	0.447154	0.372192	0.494415	0.271003
SNP_0657	0.444444	0.371895	0.493827	0.271003
SNP_0658	0.448509	0.372335	0.494697	0.268293
SNP_0659	0.447154	0.372192	0.494415	0.265583
SNP_0660	0.447154	0.372192	0.494415	0.271003
SNP_0661	0.445799	0.372045	0.494125	0.273713
SNP_0662	0.447154	0.372192	0.494415	0.271003
SNP_0663	0.448509	0.372335	0.494697	0.268293
SNP_0664	0.448509	0.372335	0.494697	0.268293
ZWSNP_386	0.346575	0.350353	0.452922	0.561644
ZWSNP_387	0.240489	0.298583	0.365308	0.421196
ZWSNP_126	0.310298	0.336423	0.428026	0.598916
ZWSNP_389	0.345109	0.349858	0.452017	0.554348
SNP_0665	0.46371	0.37368	0.497366	0.271505
SNP_0666	0.356183	0.353461	0.458633	0.260753
SNP_0667	0.356183	0.353461	0.458633	0.260753
SNP_0668	0.46371	0.37368	0.497366	0.271505
SNP_0669	0.199461	0.26836	0.319353	0.102426
SNP_0670	0.199461	0.26836	0.319353	0.102426
SNP_0671	0.228883	0.29069	0.352991	0.103542
SNP_0672	0.226776	0.289203	0.350697	0.103825
SNP_0673	0.201635	0.270129	0.321957	0.103542
SNP_0674	0.458333	0.373258	0.496528	0.298387
SNP_0675	0.458333	0.373258	0.496528	0.298387
SNP_0676	0.295699	0.329777	0.416522	0.241935
SNP_0677	0.295699	0.329777	0.416522	0.241935
SNP_0678	0.370968	0.357796	0.466701	0.27957
SNP_0679	0.370968	0.357796	0.466701	0.27957
SNP_0680	0.448925	0.372378	0.494783	0.306452
SNP_0681	0.448925	0.372378	0.494783	0.306452
ZWSNP_129	0.242466	0.299878	0.367352	0.484932
SNP_0682	0.317204	0.339353	0.433171	0.252688
SNP_0683	0.219086	0.283633	0.342175	0.153226
SNP_0684	0.465054	0.373776	0.497558	0.263441
SNP_0685	0.465054	0.373776	0.497558	0.263441
SNP_0686	0.400538	0.364912	0.480214	0.268817
SNP_0687	0.450269	0.372515	0.495054	0.266129
SNP_0688	0.450269	0.372515	0.495054	0.266129
SNP_0689	0.448925	0.372378	0.494783	0.268817
SNP_0690	0.444892	0.371945	0.493926	0.271505
SNP_0691	0.405914	0.371515	0.485537	0.274194
SNP_0692	0.149194	0.221645	0.25387	0.126344
SNP_0693	0.400538	0.364912	0.480214	0.268817
SNP_0694	0.446237	0.372093	0.494219	0.268817
SNP_0695	0.40457	0.365727	0.481786	0.271505
SNP_0696	0.446237	0.372093	0.494219	0.268817
SNP_0697	0.446237	0.372093	0.494219	0.268817
SNP_0698	0.446237	0.372093	0.494219	0.268817
SNP_0699	0.446237	0.372093	0.494219	0.268817
SNP_0700	0.299731	0.331675	0.419785	0.25
SNP_0701	0.310484	0.336504	0.428167	0.255376
SNP_0702	0.293011	0.328484	0.414311	0.225806
SNP_0703	0.483871	0.37474	0.49948	0.268817
SNP_0704	0.19086	0.261166	0.308865	0.155914
SNP_0705	0.293011	0.328484	0.414311	0.225806
SNP_0706	0.293011	0.328484	0.414311	0.225806
SNP_0707	0.483871	0.37474	0.49948	0.268817
SNP_0708	0.432796	0.370443	0.490967	0.231183
SNP_0709	0.350806	0.35175	0.455483	0.233871
SNP_0710	0.350806	0.35175	0.455483	0.233871
SNP_0711	0.432796	0.370443	0.490967	0.231183
SNP_0712	0.219086	0.283633	0.342175	0.185484
SNP_0713	0.350806	0.35175	0.455483	0.233871
SNP_0714	0.350806	0.35175	0.455483	0.233871
SNP_0715	0.432796	0.370443	0.490967	0.231183
SNP_0716	0.350806	0.35175	0.455483	0.233871
SNP_0717	0.432796	0.370443	0.490967	0.231183
SNP_0718	0.432796	0.370443	0.490967	0.231183
SNP_0719	0.432796	0.370443	0.490967	0.231183
SNP_0720	0.350806	0.35175	0.455483	0.233871
SNP_0721	0.282258	0.323093	0.405177	0.0268817
SNP_0722	0.294355	0.329133	0.41542	0.201613
SNP_0723	0.294355	0.329133	0.41542	0.201613
SNP_0724	0.430108	0.370067	0.49023	0.215054
SNP_0725	0.430108	0.370067	0.49023	0.215054
SNP_0726	0.430108	0.370067	0.49023	0.215054
SNP_0727	0.41129	0.367007	0.484261	0.215054
SNP_0728	0.430108	0.370067	0.49023	0.215054
SNP_0729	0.432796	0.370443	0.490967	0.22043
SNP_0730	0.43414	0.370625	0.491325	0.217742
SNP_0731	0.432796	0.370443	0.490967	0.22043
SNP_0732	0.43414	0.370625	0.491325	0.217742
SNP_0733	0.354839	0.35304	0.457856	0.0913978
SNP_0734	0.25672	0.308809	0.38163	0.061828
SNP_0735	0.25672	0.308809	0.38163	0.061828
SNP_0736	0.25672	0.308809	0.38163	0.061828
SNP_0737	0.357527	0.353877	0.459403	0.0860215
SNP_0738	0.354839	0.35304	0.457856	0.0913978
SNP_0739	0.353495	0.352615	0.457072	0.0295699
ZWSNP_136	0.25	0.304688	0.375	0.407104
ZWSNP_402	0.377717	0.3596	0.470094	0.472826
SNP_0740	0.412634	0.367251	0.484735	0.185484
SNP_0741	0.435484	0.370803	0.491675	0.247312
SNP_0742	0.412634	0.367251	0.484735	0.185484
SNP_0743	0.349462	0.351311	0.454677	0.182796
SNP_0744	0.298387	0.331048	0.418704	0.209677
SNP_0745	0.22043	0.284623	0.343681	0.204301
SNP_0746	0.247312	0.302995	0.372297	0.247312
SNP_0747	0.325269	0.342605	0.438938	0.231183
SNP_0748	0.454301	0.372903	0.495823	0.263441
ZWSNP_137	0.243169	0.300336	0.368076	0.486339
SNP_0749	0.41129	0.367007	0.484261	0.198925
SNP_0750	0.41129	0.367007	0.484261	0.198925
SNP_0751	0.443548	0.371793	0.493626	0.247312
SNP_0752	0.44086	0.371478	0.493005	0.241935
ZWSNP_140	0.364384	0.355932	0.463216	0.723288
SNP_0753	0.233871	0.294143	0.358351	0.166667
SNP_0754	0.239247	0.297762	0.364016	0.172043
SNP_0755	0.239247	0.297762	0.364016	0.172043
SNP_0756	0.38172	0.360618	0.47202	0.225806
SNP_0757	0.38172	0.360618	0.47202	0.225806
SNP_0758	0.38172	0.360618	0.47202	0.225806
SNP_0759	0.38172	0.360618	0.47202	0.225806
SNP_0760	0.38172	0.360618	0.47202	0.225806
SNP_0761	0.419355	0.368412	0.486993	0.258065
SNP_0762	0.206989	0.274402	0.328289	0.139785
SNP_0763	0.419355	0.368412	0.486993	0.258065
SNP_0764	0.206989	0.274402	0.328289	0.139785
SNP_0765	0.419355	0.368412	0.486993	0.258065
SNP_0766	0.419355	0.368412	0.486993	0.258065
SNP_0767	0.237903	0.296867	0.362611	0.185484
SNP_0768	0.237903	0.296867	0.362611	0.185484
SNP_0769	0.237903	0.296867	0.362611	0.185484
SNP_0770	0.478495	0.374537	0.499075	0.247312
SNP_0771	0.237903	0.296867	0.362611	0.185484
SNP_0772	0.237903	0.296867	0.362611	0.185484
SNP_0773	0.237903	0.296867	0.362611	0.185484
SNP_0774	0.478495	0.374537	0.499075	0.247312
SNP_0775	0.237903	0.296867	0.362611	0.185484
SNP_0776	0.237903	0.296867	0.362611	0.185484
SNP_0777	0.237903	0.296867	0.362611	0.185484
SNP_0778	0.237903	0.296867	0.362611	0.185484
SNP_0779	0.431452	0.370257	0.490602	0.244624
SNP_0780	0.461022	0.373476	0.496961	0.260753
SNP_0781	0.431452	0.370257	0.490602	0.244624
SNP_0782	0.431452	0.370257	0.490602	0.244624
SNP_0783	0.461022	0.373476	0.496961	0.260753
SNP_0784	0.431452	0.370257	0.490602	0.244624
SNP_0785	0.461022	0.373476	0.496961	0.260753
SNP_0786	0.431452	0.370257	0.490602	0.244624
SNP_0787	0.431452	0.370257	0.490602	0.244624
SNP_0788	0.248656	0.303844	0.373652	0.223118
SNP_0789	0.212366	0.278577	0.334533	0.172043
SNP_0790	0.22043	0.284623	0.343681	0.177419
SNP_0791	0.219086	0.283633	0.342175	0.174731
SNP_0792	0.310484	0.336504	0.428167	0.201613
SNP_0793	0.46371	0.37368	0.497366	0.233871
SNP_0794	0.224462	0.287551	0.348158	0.185484
SNP_0795	0.224462	0.287551	0.348158	0.185484
SNP_0796	0.224462	0.287551	0.348158	0.185484
ZWSNP_146	0.208219	0.275368	0.329728	0.394521
SNP_0797	0.494624	0.374971	0.499942	0.241935
SNP_0798	0.288978	0.326504	0.41094	0.196237
SNP_0799	0.329301	0.344164	0.441724	0.196237
SNP_0800	0.216398	0.281632	0.33914	0.206989
SNP_0801	0.329301	0.344164	0.441724	0.196237
SNP_0802	0.329301	0.344164	0.441724	0.196237
ZWSNP_415	0.276567	0.320093	0.400155	0.449591
ZWSNP_417	0.364499	0.355965	0.463279	0.707317
SNP_0803	0.165205	0.237785	0.275824	0.0847953
SNP_0804	0.336022	0.346665	0.446222	0.215054
SNP_0805	0.329301	0.344164	0.441724	0.212366
SNP_0806	0.224462	0.287551	0.348158	0.158602
SNP_0807	0.229839	0.291359	0.354026	0.169355
ZWSNP_150	0.399194	0.364632	0.479676	0.798387
ZWSNP_420	0.194293	0.264075	0.313087	0.388587
ZWSNP_421	0.158537	0.231213	0.266805	0.289973
SNP_0808	0.439516	0.371315	0.492683	0.233871
SNP_0809	0.255376	0.307997	0.380319	0.182796
SNP_0810	0.255376	0.307997	0.380319	0.182796
SNP_0811	0.305108	0.334131	0.424034	0.223118
SNP_0812	0.305108	0.334131	0.424034	0.223118
SNP_0813	0.439516	0.371315	0.492683	0.233871
ZWSNP_423	0.348649	0.351043	0.454186	0.524324
ZWSNP_424	0.246575	0.302526	0.371552	0.493151
SNP_0814	0.473118	0.374276	0.498555	0.215054
SNP_0815	0.473118	0.374276	0.498555	0.215054
SNP_0816	0.473118	0.374276	0.498555	0.215054
SNP_0817	0.247312	0.302995	0.372297	0.166667
SNP_0818	0.248656	0.303844	0.373652	0.163978
SNP_0819	0.356183	0.353461	0.458633	0.228495
SNP_0820	0.356183	0.353461	0.458633	0.228495
ZWSNP_154	0.419619	0.368455	0.487078	0.79564
SNP_0821	0.348118	0.350868	0.453864	0.196237
SNP_0822	0.149194	0.221645	0.25387	0.110215
SNP_0823	0.495968	0.374984	0.499967	0.239247
SNP_0824	0.291667	0.32783	0.413194	0.180108
SNP_0825	0.383065	0.360952	0.472652	0.223118
SNP_0826	0.318548	0.339907	0.434151	0.217742
SNP_0827	0.318548	0.339907	0.434151	0.217742
SNP_0828	0.227151	0.289469	0.351106	0.174731
SNP_0829	0.225806	0.288513	0.349636	0.134409
SNP_0830	0.225806	0.288513	0.349636	0.134409
SNP_0831	0.141026	0.212926	0.242275	0.0826211
SNP_0832	0.266129	0.314321	0.390609	0.016129
SNP_0833	0.272849	0.318078	0.396805	0.0188172
SNP_0834	0.267473	0.315084	0.391862	0.0188172
SNP_0835	0.272849	0.318078	0.396805	0.0188172
SNP_0836	0.456989	0.373143	0.4963	0.247312
SNP_0837	0.245968	0.302139	0.370935	0.185484
SNP_0838	0.365591	0.356282	0.463869	0.236559
SNP_0839	0.245968	0.302139	0.370935	0.185484
SNP_0840	0.173387	0.245564	0.286648	0.13172
SNP_0841	0.251344	0.305524	0.37634	0.158602
SNP_0842	0.290323	0.32717	0.412071	0.16129
SNP_0843	0.219086	0.283633	0.342175	0.061828
SNP_0844	0.290323	0.32717	0.412071	0.16129
SNP_0845	0.219086	0.283633	0.342175	0.061828
SNP_0846	0.163978	0.236592	0.274179	0.0107527
SNP_0847	0.163978	0.236592	0.274179	0.0107527
SNP_0848	0.365591	0.356282	0.463869	0.22043
SNP_0849	0.481183	0.374646	0.499292	0.225806
SNP_0850	0.153226	0.225826	0.259495	0.0913978
SNP_0851	0.365591	0.356282	0.463869	0.22043
SNP_0852	0.481183	0.374646	0.499292	0.225806
SNP_0853	0.293011	0.328484	0.414311	0.177419
SNP_0854	0.294355	0.329133	0.41542	0.180108
ZWSNP_160	0.47027	0.374115	0.498232	0.92973
ZWSNP_162	0.32027	0.34061	0.435394	0.640541
SNP_0855	0.475806	0.374414	0.498829	0.295699
SNP_0856	0.475806	0.374414	0.498829	0.295699
SNP_0857	0.475806	0.374414	0.498829	0.295699
SNP_0858	0.395161	0.363767	0.478018	0.27957
SNP_0859	0.475806	0.374414	0.498829	0.295699
SNP_0860	0.13172	0.202579	0.22874	0.102151
SNP_0861	0.395161	0.363767	0.478018	0.27957
SNP_0862	0.475806	0.374414	0.498829	0.295699
ZWSNP_163	0.411924	0.367122	0.484485	0.807588
SNP_0863	0.301075	0.332297	0.420858	0.225806
SNP_0864	0.290323	0.32717	0.412071	0.215054
SNP_0865	0.24328	0.300408	0.368189	0.180108
SNP_0866	0.293011	0.328484	0.414311	0.215054
SNP_0867	0.24328	0.300408	0.368189	0.180108
SNP_0868	0.299731	0.331675	0.419785	0.223118
ZWSNP_164	0.425272	0.369353	0.488831	0.845109
SNP_0869	0.188679	0.259292	0.306159	0.0215633
SNP_0870	0.188679	0.259292	0.306159	0.0215633
SNP_0871	0.188679	0.259292	0.306159	0.0215633
SNP_0872	0.185484	0.256509	0.302159	0.016129
SNP_0873	0.188679	0.259292	0.306159	0.0215633
SNP_0874	0.188679	0.259292	0.306159	0.0215633
SNP_0875	0.237903	0.296867	0.362611	0.174731
SNP_0876	0.237903	0.296867	0.362611	0.174731
SNP_0877	0.237903	0.296867	0.362611	0.174731
ZWSNP_168	0.40566	0.365942	0.4822	0.811321
SNP_0878	0.305108	0.334131	0.424034	0.223118
SNP_0879	0.135753	0.207118	0.234648	0.104839
SNP_0880	0.13172	0.202579	0.22874	0.102151
SNP_0881	0.251344	0.305524	0.37634	0.180108
SNP_0882	0.251344	0.305524	0.37634	0.180108
SNP_0883	0.13172	0.202579	0.22874	0.102151
SNP_0884	0.356183	0.353461	0.458633	0.233871
SNP_0885	0.181452	0.252933	0.297054	0.147849
SNP_0886	0.181452	0.252933	0.297054	0.147849
SNP_0887	0.356183	0.353461	0.458633	0.233871
SNP_0888	0.186828	0.257685	0.303847	0.163978
SNP_0889	0.245968	0.302139	0.370935	0.201613
SNP_0890	0.186828	0.257685	0.303847	0.163978
SNP_0891	0.245968	0.302139	0.370935	0.201613
SNP_0892	0.186828	0.257685	0.303847	0.163978
SNP_0893	0.186828	0.257685	0.303847	0.163978
SNP_0894	0.245968	0.302139	0.370935	0.201613
SNP_0895	0.186828	0.257685	0.303847	0.163978
ZWSNP_443	0.378747	0.359865	0.470595	0.757493
ZWSNP_451	0.199728	0.268578	0.319674	0.399457
SNP_0896	0.280914	0.322394	0.404003	0.206989
SNP_0897	0.280914	0.322394	0.404003	0.206989
SNP_0898	0.280914	0.322394	0.404003	0.206989
SNP_0899	0.266129	0.314321	0.390609	0.193548
SNP_0900	0.280914	0.322394	0.404003	0.206989
SNP_0901	0.266129	0.314321	0.390609	0.193548
SNP_0902	0.266129	0.314321	0.390609	0.193548
SNP_0903	0.266129	0.314321	0.390609	0.193548
SNP_0904	0.236559	0.295966	0.361198	0.188172
SNP_0905	0.236559	0.295966	0.361198	0.188172
SNP_0906	0.236559	0.295966	0.361198	0.188172
SNP_0907	0.236559	0.295966	0.361198	0.188172
SNP_0908	0.337366	0.347151	0.4471	0.228495
SNP_0909	0.337366	0.347151	0.4471	0.228495
SNP_0910	0.353495	0.352615	0.457072	0.260753
SNP_0911	0.350806	0.35175	0.455483	0.260753
SNP_0912	0.353495	0.352615	0.457072	0.260753
SNP_0913	0.350806	0.35175	0.455483	0.260753
SNP_0914	0.331989	0.345179	0.443545	0.201613
SNP_0915	0.331989	0.345179	0.443545	0.201613
SNP_0916	0.331989	0.345179	0.443545	0.201613
SNP_0917	0.331989	0.345179	0.443545	0.201613
SNP_0918	0.331989	0.345179	0.443545	0.201613
SNP_0919	0.313172	0.337659	0.430191	0.239247
SNP_0920	0.331989	0.345179	0.443545	0.201613
SNP_0921	0.331989	0.345179	0.443545	0.201613
SNP_0922	0.313172	0.337659	0.430191	0.239247
SNP_0923	0.331989	0.345179	0.443545	0.201613
SNP_0924	0.401882	0.365187	0.480746	0.217742
SNP_0925	0.401882	0.365187	0.480746	0.217742
SNP_0926	0.130376	0.201047	0.226757	0.0994624
SNP_0927	0.130376	0.201047	0.226757	0.0994624
ZWSNP_459	0.29212	0.328051	0.413571	0.584239
SNP_0928	0.310484	0.336504	0.428167	0.206989
SNP_0929	0.310484	0.336504	0.428167	0.206989
SNP_0930	0.475806	0.374414	0.498829	0.252688
SNP_0931	0.475806	0.374414	0.498829	0.252688
SNP_0932	0.375	0.358887	0.46875	0.266129
SNP_0933	0.375	0.358887	0.46875	0.266129
SNP_0934	0.375	0.358887	0.46875	0.266129
SNP_0935	0.428763	0.369874	0.489851	0.266129
SNP_0936	0.264785	0.313552	0.389348	0.196237
SNP_0937	0.461022	0.373476	0.496961	0.271505
SNP_0938	0.428763	0.369874	0.489851	0.266129
SNP_0939	0.19086	0.261166	0.308865	0.134409
SNP_0940	0.178763	0.25051	0.293614	0.142473
SNP_0941	0.19086	0.261166	0.308865	0.134409
SNP_0942	0.409946	0.366759	0.483781	0.228495
SNP_0943	0.409946	0.366759	0.483781	0.228495
SNP_0944	0.178763	0.25051	0.293614	0.142473
SNP_0945	0.178763	0.25051	0.293614	0.142473
SNP_0946	0.178763	0.25051	0.293614	0.142473
SNP_0947	0.178763	0.25051	0.293614	0.142473
SNP_0948	0.401882	0.365187	0.480746	0.239247
SNP_0949	0.369624	0.357424	0.466004	0.228495
SNP_0950	0.409946	0.366759	0.483781	0.228495
SNP_0951	0.456989	0.373143	0.4963	0.225806
SNP_0952	0.456989	0.373143	0.4963	0.225806
SNP_0953	0.443548	0.371793	0.493626	0.231183
SNP_0954	0.448925	0.372378	0.494783	0.225806
SNP_0955	0.46371	0.37368	0.497366	0.196237
SNP_0956	0.38172	0.360618	0.47202	0.204301
SNP_0957	0.465054	0.373776	0.497558	0.193548
SNP_0958	0.46371	0.37368	0.497366	0.196237
SNP_0959	0.384409	0.361282	0.473277	0.204301
SNP_0960	0.38172	0.360618	0.47202	0.204301
SNP_0961	0.466398	0.373868	0.497742	0.196237
SNP_0962	0.153226	0.225826	0.259495	0.155914
ZWSNP_466	0.173442	0.245615	0.286719	0.341463
SNP_0963	0.284946	0.324474	0.407504	0.198925
SNP_0964	0.284946	0.324474	0.407504	0.198925
SNP_0965	0.329301	0.344164	0.441724	0.239247
SNP_0966	0.284946	0.324474	0.407504	0.198925
SNP_0967	0.284946	0.324474	0.407504	0.198925
SNP_0968	0.284946	0.324474	0.407504	0.198925
SNP_0969	0.284946	0.324474	0.407504	0.198925
SNP_0970	0.284946	0.324474	0.407504	0.198925
SNP_0971	0.387097	0.361928	0.474506	0.252688
SNP_0972	0.444892	0.371945	0.493926	0.260753
SNP_0973	0.444892	0.371945	0.493926	0.260753
SNP_0974	0.321237	0.341001	0.436087	0.185484
SNP_0975	0.321237	0.341001	0.436087	0.185484
SNP_0976	0.446237	0.372093	0.494219	0.263441
ZWSNP_469	0.328804	0.343974	0.441384	0.657609
SNP_0977	0.298387	0.331048	0.418704	0.16129
SNP_0978	0.141129	0.213039	0.242423	0.104839
SNP_0979	0.298387	0.331048	0.418704	0.16129
SNP_0980	0.444892	0.371945	0.493926	0.223118
SNP_0981	0.303763	0.333525	0.422982	0.16129
ZWSNP_187	0.343243	0.34922	0.450855	0.648649
ZWSNP_470	0.285319	0.324664	0.407824	0.254848
SNP_0982	0.405914	0.365991	0.482296	0.252688
SNP_0983	0.405914	0.365991	0.482296	0.252688
SNP_0984	0.405914	0.365991	0.482296	0.252688
SNP_0985	0.405914	0.365991	0.482296	0.252688
SNP_0986	0.405914	0.365991	0.482296	0.252688
SNP_0987	0.295699	0.329777	0.416522	0.172043
SNP_0988	0.295699	0.329777	0.416522	0.172043
SNP_0989	0.405914	0.365991	0.482296	0.258065
SNP_0990	0.448925	0.372378	0.494783	0.231183
SNP_0991	0.295699	0.329777	0.416522	0.172043
SNP_0992	0.40457	0.365727	0.481786	0.260753
SNP_0993	0.446237	0.372093	0.494219	0.225806
ZWSNP_472	0.309264	0.335973	0.42724	0.444142
SNP_0994	0.408602	0.366507	0.483293	0.258065
SNP_0995	0.408602	0.366507	0.483293	0.258065
SNP_0996	0.435484	0.370803	0.491675	0.215054
ZWSNP_473	0.357143	0.353759	0.459184	0.626374
SNP_0997	0.428763	0.369874	0.489851	0.223118
SNP_0998	0.15457	0.227203	0.261356	0.094086
SNP_0999	0.276882	0.320262	0.400436	0.172043
SNP_1000	0.401882	0.365187	0.480746	0.260753
SNP_1001	0.276882	0.320262	0.400436	0.172043
SNP_1002	0.15457	0.227203	0.261356	0.094086
SNP_1003	0.430108	0.370067	0.49023	0.225806
SNP_1004	0.469086	0.374042	0.498089	0.233871
SNP_1005	0.469086	0.374042	0.498089	0.233871
SNP_1006	0.469086	0.374042	0.498089	0.233871
SNP_1007	0.446237	0.372093	0.494219	0.258065
SNP_1008	0.448925	0.372378	0.494783	0.258065
SNP_1009	0.469086	0.374042	0.498089	0.233871
ZWSNP_481	0.36326	0.355603	0.462604	0.726519
SNP_1010	0.450269	0.372515	0.495054	0.260753
SNP_1011	0.450269	0.372515	0.495054	0.260753
SNP_1012	0.450269	0.372515	0.495054	0.260753
SNP_1013	0.450269	0.372515	0.495054	0.260753
SNP_1014	0.450269	0.372515	0.495054	0.260753
SNP_1015	0.450269	0.372515	0.495054	0.260753
ZWSNP_196	0.448895	0.372375	0.494777	0.273481
SNP_1016	0.447581	0.372237	0.494504	0.255376
SNP_1017	0.447581	0.372237	0.494504	0.255376
SNP_1018	0.395161	0.363767	0.478018	0.225806
SNP_1019	0.395161	0.363767	0.478018	0.225806
SNP_1020	0.447581	0.372237	0.494504	0.255376
SNP_1021	0.447581	0.372237	0.494504	0.255376
ZWSNP_198	0.331522	0.345004	0.44323	0.663043
SNP_1022	0.357527	0.353877	0.459403	0.204301
SNP_1023	0.357527	0.353877	0.459403	0.204301
SNP_1024	0.357527	0.353877	0.459403	0.204301
SNP_1025	0.357527	0.353877	0.459403	0.204301
SNP_1026	0.357527	0.353877	0.459403	0.204301
SNP_1027	0.461022	0.373476	0.496961	0.255376
SNP_1028	0.193548	0.263448	0.312175	0.123656
SNP_1029	0.193548	0.263448	0.312175	0.123656
SNP_1030	0.461022	0.373476	0.496961	0.255376
SNP_1031	0.216398	0.281632	0.33914	0.19086
SNP_1032	0.216398	0.281632	0.33914	0.19086
SNP_1033	0.448925	0.372378	0.494783	0.215054
SNP_1034	0.157258	0.229929	0.265056	0.110215
SNP_1035	0.157258	0.229929	0.265056	0.110215
SNP_1036	0.231183	0.292294	0.355475	0.204301
SNP_1037	0.231183	0.292294	0.355475	0.204301
SNP_1038	0.44086	0.371478	0.493005	0.258065
SNP_1039	0.208333	0.275457	0.329861	0.153226
SNP_1040	0.229839	0.291359	0.354026	0.201613
SNP_1041	0.25	0.304688	0.375	0.177419
SNP_1042	0.481183	0.374646	0.499292	0.236559
SNP_1043	0.481183	0.374646	0.499292	0.236559
SNP_1044	0.228495	0.290417	0.35257	0.155914
ZWSNP_497	0.242424	0.299851	0.367309	0.484848
SNP_1045	0.304665	0.333932	0.423688	0.119534
SNP_1046	0.314869	0.338377	0.431453	0.116618
SNP_1047	0.317784	0.339593	0.433595	0.116618
SNP_1048	0.317784	0.339593	0.433595	0.116618
SNP_1049	0.318713	0.339975	0.43427	0.116959
SNP_1050	0.318713	0.339975	0.43427	0.116959
SNP_1051	0.318713	0.339975	0.43427	0.116959
SNP_1052	0.319885	0.340454	0.435117	0.121037
SNP_1053	0.316619	0.33911	0.432743	0.117479
SNP_1054	0.252907	0.30649	0.37789	0.122093
SNP_1055	0.319242	0.340191	0.434653	0.119534
SNP_1056	0.317784	0.339593	0.433595	0.116618
SNP_1057	0.314869	0.338377	0.431453	0.116618
SNP_1058	0.365489	0.356252	0.463814	0.122283
SNP_1059	0.467742	0.373957	0.497919	0.231183
SNP_1060	0.225806	0.288513	0.349636	0.16129
SNP_1061	0.467742	0.373957	0.497919	0.231183
SNP_1062	0.225806	0.288513	0.349636	0.16129
SNP_1063	0.225806	0.288513	0.349636	0.16129
SNP_1064	0.24328	0.300408	0.368189	0.174731
SNP_1065	0.24328	0.300408	0.368189	0.174731
SNP_1066	0.467742	0.373957	0.497919	0.231183
SNP_1067	0.469086	0.374042	0.498089	0.233871
Mean	0.3305	0.331251	0.422886	0.23145
