# Supplementary material for: Development of GBTS and KASP Panels for Genetic Diversity, Population Structure, and Fingerprinting of a Large Collection of Broccoli (Brassica oleracea L. var. italica) in China
Source: Front Plant Sci. 2021 Jun 4;12:655254. doi: 10.3389/fpls.2021.655254 (PMC8213352; doi:10.3389/fpls.2021.655254)
Supplement: Supplementary Figure 1 — Bar plot of the STRUCTURE result. [file Data_Sheet_1.zip › Supplementary Table 5.XLSX]

## Sheet: Supplementary Table 5
	S1	S2	S3	S4	S5	S6	S7	S8	S9	S10	S11	KF01	KF02	KF03	KF05	KF07	KF10	KF12	KF15	KF16	KF17	KF28	KF34	KF40	KF44	KF45	KF46	KF47	KF52	KF60	KF62	KF65	KF71	T2	T3	T4	T5	T6	T7	T8	T9	T10	T11	T12	T14	T15	T16	T17	T18
S1
S2	0.206838
S3	0.211045	0.314688
S4	0.259434	0.14799	0.249357
S5	0.307626	0.23547	0.298373	0.213979
S6	0.29563	0.279487	0.312072	0.259863	0.305484
S7	0.265719	0.25945	0.24957	0.2625	0.289836	0.205857
S8	0.284305	0.289564	0.251071	0.264378	0.302316	0.160806	0.094828
S9	0.068493	0.204526	0.227117	0.267979	0.313356	0.315068	0.304647	0.321765
S10	0.352283	0.323454	0.253012	0.239673	0.345823	0.305771	0.267734	0.260776	0.341788
S11	0.245299	0.209719	0.329206	0.251069	0.347436	0.263675	0.25	0.253208	0.251494	0.300687
KF01	0.315835	0.345923	0.286942	0.287866	0.349527	0.276248	0.20199	0.218777	0.357696	0.239619	0.334335
KF02	0.387348	0.358686	0.341558	0.325672	0.370451	0.32799	0.228806	0.267129	0.429004	0.28223	0.389369	0.15913
KF03	0.368014	0.392367	0.342354	0.364458	0.403697	0.33061	0.362143	0.373603	0.378436	0.322818	0.387221	0.300259	0.4
KF05	0.385013	0.349227	0.416954	0.409914	0.413006	0.246339	0.248052	0.222845	0.395009	0.420779	0.315292	0.392734	0.395126	0.445981
KF07	0.282293	0.244027	0.384188	0.342038	0.376818	0.231394	0.22227	0.229024	0.290598	0.368444	0.21715	0.358247	0.381055	0.413305	0.154772
KF10	0.392519	0.38422	0.409364	0.400602	0.447979	0.215391	0.283492	0.257315	0.409794	0.401901	0.306604	0.372625	0.394348	0.440897	0.10834	0.212876
KF12	0.443921	0.417094	0.350171	0.372642	0.441731	0.434019	0.403101	0.413379	0.411387	0.178725	0.394872	0.391566	0.409879	0.344368	0.437554	0.43071	0.44368
KF15	0.257981	0.228055	0.436207	0.347582	0.428387	0.3375	0.283807	0.347582	0.262931	0.378144	0.180293	0.355719	0.367418	0.418615	0.292715	0.139535	0.283983	0.431406
KF16	0.235897	0.420648	0.251282	0.407534	0.403764	0.466638	0.419604	0.425514	0.25	0.411866	0.461177	0.396907	0.419118	0.39485	0.479794	0.479932	0.500429	0.43071	0.482343
KF17	0.431624	0.404945	0.347993	0.360565	0.432479	0.412821	0.390034	0.404619	0.397523	0.150773	0.386616	0.36867	0.386776	0.340909	0.418814	0.410836	0.427101	0.03547	0.410499	0.426621
KF28	0.406772	0.434649	0.389719	0.397887	0.342267	0.387423	0.297191	0.316623	0.432836	0.366608	0.414035	0.233451	0.212963	0.448413	0.428445	0.420983	0.392416	0.470097	0.39314	0.429324	0.458333
KF34	0.256687	0.212995	0.421983	0.336356	0.419327	0.325712	0.276055	0.332183	0.261638	0.367736	0.178141	0.370017	0.362218	0.415225	0.279271	0.126615	0.298701	0.421915	0.02459	0.481051	0.401463	0.406854
KF40	0.44714	0.44771	0.39697	0.428014	0.225974	0.370451	0.352352	0.354727	0.457143	0.423412	0.45981	0.351739	0.324891	0.461739	0.416812	0.429498	0.43	0.483969	0.482548	0.439014	0.469317	0.214349	0.48822
KF44	0.374346	0.356397	0.340453	0.326201	0.368674	0.314572	0.224739	0.254148	0.416739	0.276754	0.37859	0.155429	0.018843	0.411559	0.375877	0.366725	0.375657	0.419284	0.355148	0.41899	0.393386	0.211336	0.349913	0.322026
KF45	0.443921	0.417521	0.348887	0.372213	0.441302	0.432305	0.402239	0.412093	0.411387	0.177433	0.39359	0.391136	0.409879	0.343078	0.438415	0.430282	0.44454	0.000856	0.430975	0.431138	0.034615	0.470097	0.421484	0.482669	0.419284
KF46	0.272455	0.240614	0.359522	0.336901	0.364414	0.236527	0.208512	0.218322	0.287607	0.363715	0.193686	0.34622	0.36981	0.409442	0.128547	0.07643	0.195279	0.420017	0.164944	0.457728	0.399744	0.420105	0.156331	0.453287	0.359321	0.419589
KF47	0.391174	0.382479	0.407962	0.397942	0.448158	0.213796	0.282946	0.25729	0.407106	0.400947	0.30641	0.371773	0.392981	0.438951	0.109107	0.213858	0.001286	0.442588	0.284728	0.501711	0.426068	0.391381	0.299396	0.431542	0.374346	0.443445	0.196322
KF52	0.42637	0.40649	0.341745	0.362039	0.425514	0.420805	0.390706	0.400171	0.394782	0.160499	0.383006	0.378762	0.39697	0.341924	0.42642	0.418376	0.433849	0.017551	0.419828	0.42735	0.017933	0.463093	0.410776	0.47619	0.404969	0.018376	0.407265	0.432791
KF60	0.390854	0.38167	0.366379	0.357513	0.386109	0.327006	0.336513	0.348446	0.394397	0.338682	0.390275	0.24632	0.276614	0.25368	0.414571	0.405685	0.387879	0.403365	0.382711	0.425926	0.388124	0.360547	0.394005	0.4	0.277632	0.403962	0.393196	0.38654	0.392427
KF62	0.408662	0.367836	0.316624	0.296137	0.433533	0.32976	0.309052	0.296567	0.397601	0.238793	0.323781	0.363049	0.383348	0.420826	0.339224	0.376712	0.27969	0.265437	0.367127	0.480308	0.260051	0.40537	0.364853	0.488291	0.365502	0.265411	0.344178	0.27916	0.255774	0.403017
KF65	0.382302	0.347901	0.414592	0.408856	0.412371	0.243986	0.246546	0.22055	0.393562	0.419689	0.315338	0.389991	0.393571	0.443966	0.002148	0.154374	0.108062	0.436856	0.293253	0.477702	0.418595	0.427249	0.279844	0.416594	0.374016	0.437715	0.128216	0.107541	0.42618	0.413495	0.339209
KF71	0.374036	0.350855	0.412243	0.408233	0.441731	0.233505	0.263135	0.257719	0.394264	0.420758	0.320085	0.364888	0.364385	0.403267	0.108677	0.185629	0.085763	0.46144	0.25151	0.5	0.444872	0.397537	0.25453	0.428076	0.343805	0.462296	0.175791	0.087179	0.451627	0.382226	0.305317	0.108826
T2	0.277825	0.333476	0.295124	0.332476	0.309932	0.29238	0.302926	0.266924	0.315654	0.385211	0.34842	0.340069	0.422145	0.405928	0.392089	0.360256	0.387457	0.483305	0.414224	0.401709	0.492314	0.390694	0.424138	0.348485	0.41456	0.482449	0.373077	0.38613	0.48118	0.447845	0.449443	0.3897	0.369007
T3	0.334046	0.34343	0.330342	0.356164	0.358854	0.297263	0.297077	0.254709	0.355556	0.398538	0.352389	0.389605	0.42128	0.451502	0.312984	0.336892	0.36309	0.467066	0.434539	0.4193	0.460324	0.434592	0.420327	0.430796	0.402439	0.46621	0.329633	0.363131	0.455983	0.453488	0.391695	0.310463	0.349444	0.32265
T4	0.302137	0.329923	0.298036	0.345167	0.338889	0.301709	0.284794	0.256202	0.321947	0.368557	0.359761	0.37382	0.41357	0.449828	0.357388	0.362628	0.394082	0.467521	0.438038	0.37884	0.459506	0.437281	0.429862	0.425238	0.393821	0.466239	0.348123	0.394017	0.455167	0.427711	0.383234	0.355184	0.383761	0.301025	0.087031
T5	0.334046	0.343857	0.325641	0.353168	0.347305	0.29213	0.299226	0.272688	0.361966	0.387027	0.345137	0.372423	0.427336	0.415451	0.352107	0.336892	0.386695	0.463644	0.411714	0.443638	0.467577	0.410009	0.395349	0.399221	0.420732	0.462789	0.350982	0.384517	0.461538	0.473299	0.427654	0.349485	0.347733	0.194444	0.225021	0.293089
T6	0.326347	0.346843	0.32152	0.347175	0.364414	0.276732	0.307825	0.288527	0.352137	0.374033	0.323805	0.376718	0.432093	0.38927	0.355976	0.324082	0.380258	0.439264	0.391473	0.456874	0.447099	0.455663	0.378122	0.434689	0.421603	0.438409	0.324232	0.378101	0.437607	0.444014	0.405394	0.353345	0.350727	0.225641	0.184885	0.24744	0.121264
T7	0.329915	0.342711	0.338599	0.349444	0.354701	0.287179	0.282646	0.269889	0.353117	0.376718	0.335038	0.36867	0.423077	0.389794	0.334622	0.329778	0.374786	0.433761	0.402324	0.459471	0.441603	0.449123	0.389415	0.420916	0.418625	0.432906	0.318259	0.373504	0.432109	0.453959	0.392216	0.332048	0.32906	0.238258	0.199232	0.254476	0.136519	0.052048
T8	0.344017	0.363055	0.339316	0.349315	0.362275	0.284003	0.299226	0.286387	0.36453	0.380911	0.336177	0.373282	0.431661	0.385837	0.346948	0.333903	0.375966	0.447009	0.407407	0.464133	0.455205	0.446444	0.394057	0.435554	0.421167	0.446154	0.329206	0.373824	0.445726	0.449612	0.396832	0.34434	0.34645	0.247863	0.179334	0.238908	0.140051	0.028181	0.033703
T9	0.336901	0.362938	0.33704	0.354327	0.357877	0.302226	0.311102	0.299914	0.357998	0.38167	0.34842	0.383921	0.438202	0.389175	0.359845	0.35	0.397337	0.444777	0.418966	0.453419	0.452605	0.446005	0.405603	0.428139	0.431561	0.443921	0.339316	0.39512	0.443114	0.457759	0.397601	0.35794	0.361729	0.244872	0.188034	0.241247	0.149145	0.055983	0.047395	0.029487
T10	0.333333	0.309037	0.345431	0.330624	0.357265	0.279487	0.286942	0.253208	0.353544	0.393041	0.341006	0.380258	0.411409	0.435678	0.300258	0.31186	0.346055	0.463675	0.409639	0.431741	0.456095	0.418421	0.395869	0.428263	0.392515	0.463675	0.306314	0.346154	0.452605	0.439329	0.387511	0.297772	0.336752	0.330914	0.0593	0.106138	0.259812	0.228242	0.241688	0.221416	0.241674
T11	0.414457	0.398038	0.394872	0.379709	0.389222	0.451668	0.416165	0.434932	0.411538	0.397248	0.40273	0.414089	0.451557	0.424464	0.459587	0.46883	0.439056	0.392643	0.456503	0.400085	0.40657	0.450834	0.460379	0.42474	0.45993	0.392216	0.44193	0.437981	0.398718	0.423342	0.402825	0.457118	0.486741	0.464103	0.461144	0.421502	0.502562	0.480359	0.464164	0.467122	0.477778	0.457338
T12	0.287425	0.33959	0.296581	0.330479	0.328486	0.283148	0.276203	0.254281	0.305556	0.33677	0.328498	0.342784	0.412197	0.374249	0.39166	0.356533	0.403863	0.437981	0.400086	0.421008	0.443686	0.42669	0.39578	0.401384	0.410279	0.436698	0.351836	0.402481	0.434188	0.416882	0.392551	0.389365	0.369119	0.203846	0.26772	0.213311	0.194278	0.145175	0.109642	0.134927	0.134615	0.288823	0.438514
T14	0.301458	0.345595	0.299914	0.329185	0.330189	0.27916	0.293966	0.273391	0.311911	0.336779	0.340462	0.345525	0.415584	0.368761	0.409052	0.370291	0.422117	0.435678	0.41494	0.427654	0.440975	0.434419	0.409326	0.412121	0.413974	0.434391	0.367295	0.419811	0.431877	0.409326	0.390129	0.406707	0.393225	0.225793	0.253853	0.195894	0.206159	0.131849	0.127032	0.112158	0.107541	0.2716	0.431079	0.031678
T15	0.385604	0.387607	0.413527	0.427592	0.39503	0.368895	0.406546	0.378216	0.396832	0.499139	0.398291	0.46177	0.506066	0.448839	0.399225	0.338034	0.423044	0.526135	0.395168	0.461506	0.544017	0.483729	0.387834	0.418111	0.505672	0.52485	0.387511	0.422879	0.528682	0.492235	0.506432	0.399055	0.371465	0.282106	0.367836	0.376923	0.262618	0.303251	0.315812	0.328058	0.33476	0.350427	0.530796	0.33704	0.345626
T16	0.325901	0.324209	0.351757	0.327187	0.360635	0.369323	0.355603	0.333906	0.318766	0.418103	0.35201	0.402754	0.441457	0.439329	0.416379	0.378425	0.45525	0.454117	0.403713	0.430651	0.473909	0.430898	0.397668	0.415078	0.450218	0.453259	0.380993	0.453688	0.45844	0.465026	0.411159	0.415305	0.419383	0.284919	0.349743	0.337896	0.34161	0.330051	0.311377	0.342466	0.341474	0.337468	0.446062	0.285959	0.305579	0.257498
T17	0.374786	0.38491	0.421862	0.417023	0.384188	0.351282	0.39433	0.371685	0.388557	0.502577	0.392583	0.445923	0.510372	0.459262	0.390034	0.331058	0.396655	0.525641	0.384682	0.460751	0.543478	0.462719	0.393287	0.398012	0.511749	0.524359	0.384386	0.397436	0.528181	0.483649	0.501283	0.389032	0.37265	0.271563	0.365614	0.383205	0.25256	0.302474	0.315004	0.326365	0.332195	0.351236	0.52901	0.337031	0.344739	0.051709	0.277588
T18	0.379812	0.375427	0.413248	0.414384	0.382378	0.349016	0.38908	0.358305	0.394444	0.492261	0.387799	0.458333	0.506055	0.451931	0.382631	0.318531	0.411588	0.52053	0.398363	0.467549	0.538396	0.471466	0.387597	0.41436	0.506533	0.519247	0.371904	0.410607	0.523077	0.500431	0.48887	0.381647	0.36698	0.288462	0.333903	0.34471	0.26345	0.311699	0.317406	0.332195	0.338034	0.315273	0.534159	0.335184	0.345462	0.047476	0.255137	0.052048
T19	0.281624	0.326513	0.27199	0.31266	0.294017	0.330769	0.294674	0.284431	0.30743	0.360395	0.377664	0.346781	0.388937	0.399228	0.454467	0.408276	0.46012	0.480769	0.465577	0.372014	0.47954	0.373246	0.446213	0.392394	0.383812	0.479915	0.409556	0.459829	0.475235	0.419966	0.447819	0.452014	0.451282	0.225448	0.250427	0.216113	0.290102	0.292235	0.306053	0.287969	0.286934	0.25746	0.443686	0.249573	0.244226	0.404274	0.326347	0.408355	0.386092
T20	0.326347	0.333618	0.371368	0.36387	0.36142	0.273311	0.33233	0.299658	0.335043	0.44583	0.322952	0.408505	0.482699	0.419742	0.327601	0.299317	0.342918	0.498289	0.400517	0.457728	0.506399	0.490342	0.393718	0.447664	0.472125	0.497006	0.320239	0.341745	0.492735	0.44143	0.452055	0.325472	0.336612	0.303846	0.221178	0.262372	0.286507	0.238258	0.258532	0.248933	0.27094	0.209471	0.490606	0.289496	0.285103	0.229683	0.259846	0.232509	0.202818
T21	0.473031	0.497011	0.502566	0.513282	0.449957	0.568921	0.540448	0.565553	0.458084	0.550344	0.54953	0.546821	0.542424	0.503436	0.575731	0.560256	0.617268	0.513699	0.543534	0.392308	0.512383	0.4741	0.527155	0.463668	0.543592	0.512414	0.545299	0.615582	0.511121	0.523276	0.562554	0.573391	0.590753	0.469204	0.421795	0.381298	0.476496	0.510256	0.520922	0.503846	0.492301	0.426132	0.476068	0.484188	0.466153	0.471747	0.467009	0.476089	0.45
T22	0.377902	0.399657	0.331615	0.35327	0.361684	0.322872	0.268799	0.238382	0.412371	0.343264	0.363636	0.278689	0.277391	0.416379	0.338375	0.36867	0.327006	0.436801	0.412554	0.422747	0.425815	0.304233	0.407792	0.367622	0.251969	0.435512	0.372103	0.327171	0.425687	0.371861	0.351247	0.336638	0.325881	0.322595	0.307725	0.316467	0.353774	0.33691	0.338336	0.339914	0.348797	0.32976	0.455794	0.316738	0.33405	0.487962	0.405336	0.486278	0.476824
T23	0.444444	0.456948	0.432536	0.426005	0.36453	0.487607	0.421392	0.427288	0.467549	0.476375	0.521313	0.400429	0.395419	0.515009	0.513316	0.525171	0.508148	0.532906	0.512478	0.37756	0.528986	0.321053	0.525387	0.316768	0.385553	0.531624	0.53157	0.507692	0.529462	0.487091	0.513687	0.511568	0.507692	0.265158	0.423635	0.396419	0.382253	0.4343	0.441603	0.441553	0.436806	0.449702	0.433447	0.41041	0.417451	0.466667	0.439692	0.452685	0.466297
T24	0.432363	0.413322	0.391788	0.426307	0.422517	0.376284	0.321859	0.31491	0.459367	0.380379	0.415884	0.383591	0.358997	0.454038	0.30938	0.364103	0.371993	0.40625	0.41681	0.457265	0.405636	0.365554	0.40431	0.407872	0.344377	0.405394	0.358547	0.371147	0.403764	0.457328	0.373608	0.307725	0.337757	0.364842	0.218803	0.299317	0.198291	0.229915	0.220751	0.220513	0.223268	0.274979	0.472246	0.313248	0.313356	0.45976	0.479434	0.450043	0.452564
T25	0.42735	0.418942	0.454701	0.451627	0.436698	0.387938	0.398968	0.390839	0.440598	0.50258	0.440273	0.467354	0.466696	0.501288	0.306105	0.370196	0.339056	0.516253	0.433678	0.432594	0.507679	0.490781	0.433247	0.4641	0.447735	0.516253	0.357387	0.339179	0.511111	0.457795	0.429366	0.304031	0.346878	0.478632	0.198121	0.227816	0.42357	0.371477	0.385666	0.365927	0.382479	0.195819	0.473954	0.431682	0.420805	0.385372	0.380137	0.385239	0.349701
T26	0.420017	0.370307	0.468376	0.416524	0.424722	0.399487	0.402408	0.401541	0.419231	0.464316	0.392918	0.479381	0.477509	0.518026	0.327601	0.339026	0.36964	0.473909	0.366494	0.470111	0.465017	0.470175	0.365202	0.469723	0.459059	0.474337	0.343723	0.369547	0.468376	0.469423	0.367295	0.326758	0.366125	0.462821	0.329633	0.340017	0.4462	0.421862	0.437713	0.426558	0.432051	0.305034	0.482067	0.461998	0.44863	0.35201	0.30137	0.345137	0.332622
T27	0.405902	0.406997	0.465812	0.416952	0.434987	0.407186	0.417455	0.414812	0.399573	0.459587	0.428328	0.447165	0.483131	0.452361	0.363285	0.385995	0.37897	0.482891	0.386305	0.430828	0.475683	0.451273	0.403531	0.445549	0.476481	0.484175	0.391973	0.378956	0.478205	0.410422	0.418236	0.361921	0.379812	0.467949	0.348847	0.359215	0.453886	0.430401	0.420648	0.414603	0.419231	0.323379	0.428693	0.438941	0.422517	0.371685	0.326199	0.363908	0.365927
T28	0.421233	0.46883	0.431138	0.455013	0.411387	0.517979	0.435886	0.464867	0.423867	0.467298	0.485056	0.393809	0.437338	0.48067	0.532702	0.517094	0.508591	0.47988	0.473276	0.364957	0.473527	0.290861	0.475862	0.367532	0.439407	0.478596	0.505556	0.507277	0.473909	0.461207	0.505998	0.530901	0.513271	0.349016	0.445726	0.412041	0.417094	0.456838	0.446627	0.444872	0.440171	0.468403	0.41453	0.418376	0.421594	0.510274	0.482005	0.485909	0.49188
T29	0.433219	0.440649	0.465355	0.461868	0.431079	0.393408	0.447935	0.421594	0.444397	0.523236	0.438941	0.461307	0.501732	0.463488	0.388985	0.360803	0.387887	0.526969	0.396121	0.479487	0.536721	0.445958	0.403448	0.4	0.493897	0.526113	0.413248	0.386986	0.532506	0.498276	0.504284	0.387124	0.347603	0.29213	0.414103	0.442357	0.202564	0.30812	0.324936	0.328632	0.343456	0.395816	0.563248	0.359829	0.374036	0.130881	0.378749	0.12468	0.15641
T30	0.396154	0.442029	0.398804	0.404192	0.438034	0.438889	0.406357	0.401198	0.357387	0.387027	0.424979	0.372961	0.370354	0.466981	0.447595	0.446672	0.450686	0.40812	0.425559	0.353669	0.407928	0.407018	0.430293	0.384183	0.360313	0.406838	0.458191	0.449573	0.407344	0.409208	0.393926	0.447301	0.452991	0.39667	0.488908	0.471014	0.47099	0.458191	0.438193	0.444113	0.446627	0.471867	0.369454	0.419369	0.416168	0.460684	0.395637	0.456095	0.482082
T31	0.429553	0.389032	0.418026	0.411436	0.396907	0.360395	0.303541	0.308255	0.457511	0.368307	0.386889	0.369715	0.355778	0.438362	0.289292	0.335334	0.346983	0.40421	0.375865	0.490566	0.401457	0.33626	0.363322	0.399652	0.341899	0.403351	0.321612	0.34622	0.402575	0.436419	0.367584	0.287683	0.317869	0.392275	0.280875	0.323907	0.244854	0.291166	0.278492	0.277873	0.293133	0.223222	0.461835	0.343053	0.339209	0.423969	0.450559	0.416452	0.415523
T32	0.448927	0.428082	0.464408	0.427405	0.381545	0.386695	0.392148	0.375	0.463979	0.471527	0.436216	0.40819	0.412326	0.423342	0.371121	0.367609	0.38286	0.532618	0.383751	0.514996	0.530822	0.363436	0.394987	0.320313	0.402535	0.53133	0.393316	0.381545	0.529588	0.459378	0.455756	0.369621	0.337768	0.268439	0.452014	0.443921	0.314053	0.372322	0.356164	0.363325	0.356775	0.447346	0.502571	0.33162	0.351375	0.349356	0.415378	0.348887	0.372322
T33	0.396493	0.423208	0.405983	0.424658	0.428571	0.329341	0.330181	0.313784	0.425641	0.417526	0.400597	0.366409	0.399654	0.388841	0.290628	0.309564	0.299142	0.447819	0.36391	0.456874	0.462457	0.40957	0.374677	0.4109	0.384582	0.447391	0.336892	0.297263	0.453846	0.409991	0.382705	0.288165	0.267322	0.290171	0.359522	0.406143	0.272417	0.270709	0.268345	0.262596	0.287179	0.341724	0.476943	0.319385	0.325342	0.355432	0.431507	0.346843	0.372331
T34	0.432479	0.412617	0.453886	0.404192	0.426496	0.37094	0.412371	0.397776	0.420154	0.46177	0.428389	0.421888	0.465428	0.46741	0.338488	0.391212	0.314322	0.486325	0.420396	0.454778	0.477408	0.496491	0.437608	0.439931	0.457789	0.48547	0.386945	0.313248	0.48164	0.395009	0.44012	0.337189	0.338889	0.422716	0.34087	0.346121	0.417662	0.356229	0.343137	0.333191	0.345431	0.340153	0.439846	0.370734	0.360137	0.343162	0.373396	0.349105	0.369881
T35	0.440975	0.421075	0.475641	0.443493	0.442686	0.40077	0.421754	0.420377	0.441453	0.518917	0.423208	0.460052	0.479257	0.467382	0.386598	0.377028	0.374249	0.50941	0.397071	0.482921	0.523891	0.448246	0.416882	0.430796	0.483885	0.508127	0.40222	0.372968	0.517094	0.44143	0.454195	0.385077	0.39521	0.383006	0.419727	0.430461	0.39667	0.359949	0.369027	0.364646	0.364219	0.414676	0.488898	0.396243	0.381849	0.276305	0.336045	0.265785	0.284799
T36	0.443873	0.437607	0.385274	0.429245	0.446444	0.374893	0.405685	0.371355	0.464897	0.400947	0.410684	0.395009	0.40078	0.370593	0.37037	0.379812	0.365864	0.369751	0.452114	0.453379	0.381197	0.458223	0.443054	0.432842	0.404887	0.368895	0.402481	0.366324	0.375	0.430544	0.386792	0.370275	0.385176	0.436216	0.385372	0.402564	0.386228	0.39521	0.405556	0.412318	0.423801	0.389744	0.391788	0.424294	0.433962	0.428449	0.441252	0.438889	0.422156
T37	0.375962	0.383532	0.371795	0.325771	0.358426	0.434559	0.396389	0.372003	0.360256	0.357696	0.411263	0.402491	0.412197	0.484979	0.421324	0.444492	0.475107	0.399914	0.446167	0.394962	0.377133	0.414838	0.438846	0.378565	0.402875	0.400342	0.433817	0.474765	0.384188	0.494832	0.346747	0.421098	0.460222	0.390598	0.362511	0.338311	0.426132	0.424851	0.402304	0.418873	0.409829	0.370307	0.389838	0.365073	0.371575	0.465355	0.295805	0.479949	0.459436
T38	0.431197	0.380648	0.459009	0.408041	0.414957	0.390598	0.41366	0.411463	0.430401	0.472938	0.410912	0.476395	0.483146	0.478559	0.379725	0.381399	0.381218	0.469658	0.390275	0.471416	0.476982	0.45307	0.398881	0.43777	0.482594	0.469231	0.380119	0.381197	0.471819	0.47074	0.351583	0.377892	0.373504	0.421862	0.351962	0.362319	0.403157	0.380119	0.37809	0.384812	0.381725	0.339301	0.478669	0.417662	0.404619	0.319658	0.308383	0.30861	0.294369
T39	0.448971	0.438409	0.479006	0.454077	0.47084	0.462693	0.486638	0.475557	0.440874	0.531466	0.452951	0.495263	0.531629	0.493115	0.465547	0.434075	0.457401	0.508576	0.427029	0.462329	0.538494	0.509675	0.446121	0.473547	0.537118	0.50729	0.464041	0.455832	0.523993	0.481002	0.51073	0.463457	0.479846	0.413955	0.414812	0.417023	0.439212	0.380993	0.414029	0.404538	0.404966	0.403764	0.463613	0.424229	0.408155	0.230703	0.253219	0.226689	0.245291
T40	0.433647	0.418019	0.483319	0.473436	0.459332	0.433647	0.45525	0.449015	0.437981	0.547332	0.435525	0.49012	0.499567	0.477663	0.401893	0.357265	0.447595	0.516695	0.385345	0.47265	0.544406	0.507909	0.388362	0.464502	0.506539	0.515411	0.400427	0.446062	0.52994	0.486638	0.51671	0.400858	0.390411	0.393926	0.423077	0.431255	0.383333	0.385043	0.38813	0.411111	0.413174	0.411187	0.505983	0.416239	0.428449	0.122754	0.212082	0.16994	0.15812
T41	0.423932	0.414749	0.482494	0.455945	0.429487	0.411538	0.437285	0.429855	0.425278	0.530069	0.417306	0.471245	0.506914	0.48542	0.397766	0.348123	0.412521	0.508547	0.369621	0.470137	0.536232	0.466667	0.388124	0.427398	0.51349	0.507265	0.395478	0.411966	0.521776	0.472031	0.504277	0.396744	0.393162	0.376601	0.417662	0.436914	0.371587	0.383532	0.391731	0.406997	0.413322	0.41006	0.493601	0.413823	0.423011	0.16453	0.26219	0.122762	0.16041
T42	0.32149	0.347993	0.286997	0.32605	0.336901	0.367723	0.346386	0.341045	0.33704	0.35241	0.380017	0.359536	0.404329	0.388746	0.465577	0.425641	0.49055	0.420805	0.481034	0.358974	0.421435	0.476714	0.462069	0.448052	0.41115	0.419521	0.424359	0.489298	0.413601	0.404823	0.451157	0.46309	0.478168	0.328058	0.306838	0.247225	0.309402	0.29359	0.291631	0.298291	0.298118	0.333903	0.363248	0.229915	0.233933	0.442637	0.422451	0.442784	0.434188
T43	0.436106	0.452096	0.413025	0.418455	0.433105	0.470412	0.476724	0.480258	0.444302	0.440517	0.492301	0.433305	0.454033	0.393809	0.506034	0.51113	0.518072	0.41295	0.527634	0.369435	0.420445	0.56382	0.527202	0.475282	0.466841	0.411664	0.530394	0.517581	0.417738	0.409836	0.533476	0.503869	0.527444	0.457155	0.468322	0.44568	0.472175	0.446062	0.446536	0.453339	0.458869	0.477759	0.371575	0.431935	0.436052	0.495712	0.487554	0.491446	0.500428
T44	0.408146	0.408816	0.381818	0.412836	0.438908	0.427643	0.361498	0.367303	0.425974	0.369774	0.422645	0.37087	0.352452	0.446087	0.421603	0.444204	0.447826	0.422444	0.426702	0.384083	0.418323	0.386104	0.418848	0.435639	0.348736	0.421144	0.418685	0.446707	0.419481	0.421099	0.375976	0.42007	0.418111	0.388312	0.33564	0.256698	0.306661	0.341696	0.332757	0.336073	0.330736	0.3535	0.385813	0.263408	0.262565	0.499567	0.482654	0.497839	0.493512
WZ-1	0.260051	0.298208	0.264103	0.2716	0.272455	0.340034	0.312124	0.309932	0.278205	0.322872	0.322099	0.313734	0.381488	0.387983	0.459157	0.405209	0.445494	0.430282	0.420327	0.337319	0.427474	0.399912	0.421189	0.422145	0.380662	0.428999	0.384714	0.443969	0.420513	0.364772	0.410959	0.45669	0.447391	0.309829	0.299744	0.284556	0.348847	0.31725	0.305887	0.299744	0.296154	0.324659	0.38813	0.280956	0.275685	0.422222	0.353293	0.403157	0.407344
WZ-2	0.256223	0.262842	0.258148	0.277062	0.261373	0.280258	0.262295	0.258591	0.285163	0.309052	0.300086	0.305603	0.385082	0.371662	0.384383	0.316624	0.392765	0.440343	0.375972	0.384319	0.426798	0.427753	0.374676	0.401213	0.377185	0.439056	0.313625	0.390129	0.429674	0.384615	0.392182	0.3821	0.374678	0.280875	0.300771	0.269692	0.325342	0.308483	0.30351	0.323051	0.328902	0.317637	0.398029	0.280206	0.291595	0.361373	0.310567	0.366866	0.337618
WZ-3	0.265385	0.307758	0.265158	0.276305	0.277778	0.349573	0.322165	0.317793	0.296328	0.345361	0.330776	0.320172	0.401037	0.391081	0.454897	0.404863	0.443825	0.447863	0.430723	0.341297	0.452685	0.404386	0.432444	0.422213	0.399913	0.446154	0.382253	0.442308	0.444065	0.377367	0.435843	0.452442	0.443162	0.295474	0.296075	0.277494	0.335751	0.303754	0.293691	0.292662	0.286507	0.319267	0.384386	0.275597	0.274594	0.411111	0.347305	0.386189	0.394625
WZ-4	0.292308	0.326087	0.270282	0.309239	0.304701	0.305983	0.283505	0.263045	0.327498	0.328608	0.322251	0.287983	0.358254	0.394511	0.417955	0.392065	0.380789	0.445299	0.416954	0.379266	0.449702	0.336842	0.432444	0.371219	0.349869	0.444017	0.383106	0.380342	0.441076	0.361876	0.38024	0.415596	0.400855	0.251067	0.331485	0.28815	0.357509	0.327645	0.323956	0.321672	0.309137	0.3474	0.365188	0.267491	0.262618	0.446581	0.383234	0.433078	0.442406
WZ-5	0.297945	0.338173	0.257485	0.282348	0.35274	0.351455	0.339931	0.327335	0.300684	0.27969	0.33006	0.283749	0.348918	0.371993	0.49957	0.453846	0.459622	0.377997	0.440948	0.333333	0.381725	0.367311	0.455603	0.405195	0.355711	0.376923	0.444017	0.458476	0.373185	0.339931	0.377246	0.497425	0.477312	0.319504	0.44188	0.394962	0.386752	0.386752	0.37959	0.390171	0.38024	0.436379	0.355983	0.317094	0.321337	0.438784	0.38389	0.43766	0.453846
WZ-6	0.285959	0.275833	0.288281	0.298201	0.294092	0.273973	0.271084	0.257926	0.313088	0.346816	0.286934	0.328891	0.388312	0.379725	0.388124	0.332051	0.402921	0.461473	0.386638	0.405983	0.472673	0.398067	0.383621	0.392826	0.387969	0.460616	0.338034	0.401541	0.464072	0.373276	0.427592	0.385837	0.389555	0.269889	0.320513	0.300598	0.282906	0.276923	0.272417	0.291026	0.294269	0.310845	0.441453	0.252564	0.26521	0.289812	0.274636	0.294193	0.277778
WZ-7	0.388366	0.395478	0.35	0.37639	0.410607	0.372968	0.337489	0.329623	0.392735	0.348797	0.358788	0.319588	0.366349	0.390558	0.371023	0.355252	0.329614	0.359709	0.37037	0.422289	0.359642	0.350307	0.384582	0.394464	0.365418	0.358854	0.371477	0.328486	0.358547	0.373385	0.329195	0.36964	0.351583	0.343162	0.452605	0.47099	0.414603	0.38813	0.382253	0.397523	0.398291	0.456485	0.420581	0.410333	0.416952	0.423867	0.376284	0.409983	0.424424
WZ-8	0.372642	0.371257	0.428449	0.38927	0.411664	0.366638	0.393966	0.39837	0.395887	0.435345	0.427716	0.397502	0.429315	0.420826	0.401378	0.367295	0.422117	0.499571	0.380397	0.43964	0.487596	0.502641	0.37867	0.470078	0.410917	0.498714	0.395548	0.420669	0.491003	0.379534	0.475966	0.398968	0.403516	0.407455	0.296233	0.303678	0.360873	0.330908	0.354577	0.332192	0.350043	0.298118	0.460188	0.380137	0.366094	0.373499	0.433906	0.372541	0.378425
WZ-9	0.280446	0.287425	0.287061	0.296915	0.294168	0.274443	0.260345	0.259227	0.307198	0.369509	0.25663	0.334337	0.392888	0.388985	0.362931	0.310788	0.376506	0.481577	0.363558	0.435788	0.473909	0.423415	0.34715	0.425477	0.393886	0.48199	0.288099	0.375214	0.465296	0.377807	0.411159	0.360705	0.368353	0.3012	0.243151	0.246364	0.297945	0.249572	0.278443	0.254709	0.26521	0.246364	0.423373	0.273545	0.258798	0.377035	0.334619	0.382378	0.35488
WZ-10	0.254919	0.293515	0.234415	0.274829	0.250214	0.264328	0.255804	0.241866	0.278205	0.316423	0.274744	0.311856	0.385381	0.369528	0.407567	0.351409	0.425322	0.443969	0.413006	0.392827	0.436433	0.404302	0.392765	0.397491	0.381533	0.443114	0.338737	0.423867	0.428632	0.374677	0.393836	0.405232	0.412746	0.269658	0.27199	0.240188	0.311272	0.272184	0.284983	0.272844	0.268376	0.275597	0.39795	0.248079	0.234161	0.39136	0.347603	0.398038	0.370623
WZ-11	0.341045	0.361111	0.297089	0.340051	0.374036	0.323907	0.304048	0.304889	0.360992	0.292851	0.332051	0.302496	0.357576	0.382631	0.371232	0.31651	0.347377	0.338903	0.372735	0.4213	0.329487	0.378735	0.36799	0.416883	0.349476	0.338903	0.341745	0.347472	0.331336	0.383952	0.346484	0.369845	0.368038	0.36601	0.390077	0.361966	0.405902	0.376818	0.384615	0.389649	0.401541	0.387607	0.418734	0.363131	0.371355	0.440017	0.40617	0.455556	0.427288
WZ-12	0.384516	0.384814	0.386776	0.380519	0.429931	0.362889	0.34	0.318615	0.392394	0.387826	0.251079	0.347958	0.377078	0.431424	0.320435	0.363558	0.294271	0.439446	0.31838	0.454231	0.442623	0.343284	0.339721	0.397817	0.374891	0.438581	0.325561	0.29455	0.440795	0.391304	0.332468	0.319601	0.327855	0.366897	0.427893	0.429681	0.403713	0.376079	0.376618	0.374352	0.385048	0.422778	0.387306	0.372625	0.377056	0.45891	0.413853	0.438309	0.452936
WZ-13	0.356397	0.284722	0.438696	0.386324	0.443864	0.334639	0.331885	0.344512	0.353043	0.41951	0.242622	0.39729	0.371941	0.440611	0.276028	0.21199	0.28559	0.436031	0.158399	0.516073	0.434462	0.427632	0.157093	0.481074	0.362489	0.436902	0.22285	0.286336	0.434348	0.395706	0.365418	0.274869	0.221062	0.395217	0.43397	0.44184	0.381407	0.361425	0.362413	0.374457	0.384783	0.421875	0.488271	0.374457	0.385889	0.359008	0.385889	0.361111	0.355343
WZ-15	0.34922	0.353068	0.34329	0.324371	0.383882	0.342288	0.3223	0.310928	0.358442	0.361934	0.289974	0.305483	0.342382	0.422174	0.379355	0.378893	0.351304	0.441508	0.358639	0.415225	0.444685	0.317942	0.368674	0.385727	0.338865	0.440641	0.357266	0.351386	0.442857	0.357766	0.354727	0.378367	0.366551	0.355844	0.414792	0.404494	0.392301	0.370675	0.365169	0.368945	0.370563	0.405359	0.335208	0.350346	0.346487	0.442808	0.3634	0.420916	0.432958
WZ-16	0.402575	0.418664	0.418954	0.410653	0.428326	0.419313	0.418896	0.40421	0.439966	0.431406	0.46875	0.408269	0.402778	0.416451	0.433132	0.459297	0.436262	0.484549	0.453328	0.393745	0.481592	0.459471	0.459378	0.415004	0.40925	0.48412	0.462296	0.437768	0.482847	0.390328	0.463488	0.431583	0.433906	0.410806	0.327763	0.326627	0.371894	0.377464	0.385702	0.375321	0.367925	0.344606	0.423736	0.382605	0.368127	0.418026	0.446735	0.411387	0.420308
WZ-17	0.386109	0.401033	0.387931	0.398619	0.411993	0.397325	0.394281	0.376511	0.429741	0.428139	0.445783	0.407439	0.404534	0.418182	0.411101	0.430233	0.434199	0.497843	0.462641	0.400086	0.493115	0.466785	0.451347	0.430314	0.394737	0.496549	0.439276	0.433995	0.491379	0.415004	0.455095	0.408304	0.422347	0.4125	0.2795	0.287435	0.351421	0.354005	0.374785	0.352283	0.356897	0.299484	0.446213	0.385972	0.374029	0.412425	0.445596	0.420396	0.405685
WZ-18	0.289384	0.324082	0.337896	0.35347	0.336901	0.346747	0.354131	0.346187	0.294696	0.416523	0.326217	0.437661	0.479221	0.412801	0.428571	0.380342	0.443299	0.507705	0.396983	0.419658	0.508967	0.429701	0.379741	0.437229	0.47646	0.507277	0.368376	0.441781	0.502994	0.456897	0.447301	0.427039	0.421661	0.271172	0.32094	0.286507	0.307692	0.324786	0.336892	0.325214	0.316938	0.321947	0.451709	0.27094	0.264353	0.358733	0.336332	0.364646	0.339316
WZ-19	0.376506	0.411159	0.38779	0.377692	0.424699	0.453098	0.399828	0.450474	0.395099	0.36808	0.427039	0.375216	0.370675	0.375324	0.495242	0.466065	0.477979	0.389415	0.427218	0.351375	0.379399	0.462248	0.435401	0.446475	0.380226	0.389415	0.466495	0.476764	0.383061	0.341854	0.42851	0.492666	0.473322	0.4454	0.483677	0.454077	0.472938	0.468213	0.449785	0.458333	0.460877	0.490129	0.327749	0.42268	0.425495	0.535284	0.478467	0.527039	0.537371
WZ-20	0.289991	0.359215	0.312393	0.372432	0.34089	0.331908	0.372313	0.345034	0.297863	0.417885	0.353242	0.428265	0.501298	0.405579	0.429063	0.359522	0.451502	0.478205	0.433247	0.412895	0.488055	0.474978	0.413867	0.429498	0.497822	0.477759	0.378309	0.450813	0.473504	0.470284	0.478168	0.427959	0.419162	0.166667	0.298036	0.275597	0.252348	0.257045	0.28157	0.270709	0.267521	0.298208	0.48719	0.234415	0.235445	0.261334	0.306079	0.267065	0.24509
WZ-21	0.374677	0.397766	0.365318	0.37069	0.39621	0.428941	0.378332	0.385345	0.403614	0.414719	0.465636	0.370354	0.357266	0.405872	0.458874	0.451849	0.502593	0.443152	0.492679	0.361135	0.438144	0.429324	0.472007	0.455139	0.373693	0.443152	0.436801	0.5	0.439759	0.42758	0.474138	0.455959	0.47416	0.405766	0.364574	0.372423	0.354686	0.414445	0.390893	0.400258	0.396299	0.369416	0.463027	0.403267	0.407328	0.449612	0.436207	0.457904	0.430353
WZ-23	0.348498	0.385702	0.32862	0.368986	0.385837	0.359227	0.295513	0.310997	0.386792	0.375538	0.353168	0.31826	0.369358	0.356589	0.377481	0.35904	0.36348	0.429614	0.390233	0.424593	0.427226	0.3837	0.386776	0.40625	0.372815	0.428326	0.356898	0.363519	0.424528	0.393691	0.407216	0.374785	0.365236	0.325901	0.364182	0.392123	0.340753	0.355613	0.360873	0.358183	0.361492	0.376712	0.481577	0.35904	0.371674	0.434335	0.414519	0.428082	0.434019
WZ-24	0.369119	0.402304	0.413248	0.401541	0.423932	0.469204	0.420894	0.44649	0.37265	0.468186	0.441553	0.442489	0.460208	0.448927	0.423044	0.422716	0.428755	0.454662	0.424203	0.337319	0.455205	0.447368	0.426787	0.479239	0.469077	0.454234	0.408625	0.427288	0.454701	0.437984	0.461045	0.421098	0.417023	0.451709	0.35269	0.367321	0.43766	0.432109	0.416809	0.405636	0.406838	0.365614	0.435098	0.438941	0.436216	0.461933	0.437928	0.429608	0.438941
WZ-25	0.414729	0.415378	0.392857	0.379741	0.418605	0.391042	0.37619	0.37931	0.410499	0.403896	0.405928	0.352204	0.365854	0.395851	0.404329	0.439811	0.376837	0.453488	0.441891	0.419604	0.458333	0.411013	0.45013	0.40408	0.359457	0.452196	0.432932	0.377261	0.456971	0.341537	0.406034	0.404145	0.394488	0.431153	0.491402	0.471649	0.492691	0.471195	0.447165	0.453138	0.458262	0.485395	0.364574	0.426053	0.423707	0.490095	0.437931	0.487113	0.509458
WZ-26	0.391136	0.364807	0.374893	0.384152	0.389845	0.402324	0.349913	0.388889	0.38865	0.352459	0.375536	0.367444	0.408261	0.311313	0.399221	0.35567	0.450345	0.26463	0.380416	0.430842	0.288412	0.48189	0.373917	0.447391	0.418054	0.26463	0.362973	0.447504	0.27687	0.361352	0.398021	0.397757	0.417384	0.435082	0.442869	0.439914	0.441202	0.423969	0.424464	0.426976	0.433362	0.433906	0.368986	0.427405	0.419175	0.466007	0.411283	0.464378	0.454467
WZ-27	0.45478	0.446735	0.41136	0.443966	0.414729	0.46081	0.407997	0.406897	0.476764	0.391775	0.496564	0.401469	0.405709	0.448574	0.460173	0.495271	0.490493	0.425495	0.520672	0.438091	0.414089	0.392011	0.506029	0.431185	0.383812	0.425926	0.490972	0.489664	0.418244	0.443241	0.431034	0.458981	0.465547	0.483219	0.370593	0.358677	0.44368	0.459587	0.45146	0.453998	0.460413	0.376718	0.447549	0.454858	0.460345	0.535314	0.474138	0.525344	0.493551
WZ-28	0.367408	0.346416	0.348291	0.325342	0.375962	0.389222	0.358126	0.344178	0.393162	0.347377	0.425768	0.366953	0.397924	0.433476	0.429063	0.42912	0.461803	0.4213	0.464686	0.401366	0.404863	0.464881	0.453488	0.475346	0.393386	0.420017	0.412895	0.461078	0.412393	0.406196	0.35488	0.427101	0.457656	0.445726	0.304014	0.294369	0.414603	0.390265	0.385666	0.390692	0.388889	0.319113	0.4193	0.385568	0.379709	0.464927	0.391267	0.471843	0.436806
WZ-29	0.416309	0.416952	0.393225	0.380155	0.418884	0.391416	0.376618	0.379725	0.413379	0.403796	0.40625	0.351421	0.365017	0.394057	0.406385	0.441731	0.378984	0.455365	0.44382	0.420308	0.460188	0.410448	0.452031	0.403979	0.358639	0.454077	0.434876	0.379399	0.458834	0.341222	0.408076	0.406196	0.396567	0.429674	0.489717	0.470034	0.489717	0.467438	0.443493	0.449443	0.454545	0.483733	0.363325	0.422451	0.420103	0.487554	0.435567	0.486301	0.509854
WZ-30	0.348576	0.38167	0.352586	0.37133	0.390854	0.42019	0.38329	0.420553	0.364655	0.382914	0.422117	0.377922	0.405113	0.344156	0.474848	0.440999	0.472294	0.413719	0.448231	0.335056	0.404045	0.478892	0.450388	0.450698	0.416303	0.414298	0.444875	0.471096	0.407487	0.333189	0.461207	0.472318	0.460742	0.393103	0.44186	0.409208	0.45435	0.426357	0.432444	0.421189	0.423707	0.439759	0.319552	0.397071	0.381693	0.497843	0.452936	0.498279	0.503445
WZ-31	0.407962	0.432109	0.375535	0.43916	0.45762	0.398545	0.334337	0.346187	0.411891	0.421256	0.411187	0.360395	0.380519	0.423605	0.343373	0.35269	0.319588	0.419521	0.391379	0.420513	0.432536	0.391476	0.394397	0.420779	0.361813	0.420805	0.373932	0.317209	0.426005	0.424138	0.374893	0.341631	0.319777	0.397776	0.394017	0.421862	0.404701	0.39359	0.405636	0.4	0.414457	0.393254	0.418803	0.430769	0.437875	0.456801	0.432734	0.445773	0.460256
M01	0.301709	0.322251	0.301879	0.336185	0.324786	0.271368	0.299399	0.267322	0.335184	0.370704	0.302643	0.370386	0.429991	0.359348	0.378007	0.31058	0.385077	0.467949	0.388124	0.426195	0.478261	0.435965	0.376936	0.410545	0.424717	0.466239	0.329778	0.385043	0.462852	0.41179	0.4213	0.376178	0.348291	0.179761	0.31314	0.29838	0.242321	0.256826	0.282609	0.276877	0.273698	0.309889	0.491041	0.237628	0.245937	0.285043	0.308811	0.287724	0.263225
M02	0.323907	0.348291	0.340325	0.36235	0.32363	0.265638	0.321705	0.277873	0.333476	0.401809	0.315385	0.393718	0.47487	0.399828	0.291128	0.281437	0.315133	0.456727	0.379638	0.479897	0.45	0.448109	0.372735	0.379758	0.454625	0.45587	0.29213	0.31491	0.440497	0.479292	0.401885	0.289948	0.296058	0.210188	0.293841	0.313248	0.225406	0.230111	0.239316	0.236099	0.247432	0.290598	0.492729	0.24166	0.250858	0.288346	0.298885	0.28547	0.260051
M03	0.325342	0.326217	0.333618	0.333333	0.322346	0.319349	0.320138	0.306341	0.329769	0.392857	0.325363	0.392519	0.445502	0.433419	0.377367	0.341026	0.387457	0.467038	0.409052	0.433761	0.476089	0.464851	0.403879	0.410035	0.429817	0.467038	0.34359	0.389127	0.46065	0.443966	0.418595	0.376395	0.401113	0.303251	0.27094	0.274125	0.351282	0.288034	0.30743	0.3	0.303678	0.260034	0.466239	0.296154	0.288099	0.288527	0.24036	0.292485	0.267949
M04	0.31651	0.291809	0.360684	0.304366	0.345167	0.310522	0.348667	0.312928	0.302564	0.392089	0.299915	0.414089	0.477509	0.428326	0.376612	0.333049	0.414163	0.456373	0.388458	0.454313	0.465017	0.499561	0.377692	0.467993	0.462108	0.455945	0.328779	0.414457	0.450427	0.462963	0.389127	0.376072	0.393926	0.30641	0.293339	0.295648	0.359095	0.312553	0.313993	0.324509	0.32265	0.279863	0.467122	0.300171	0.299229	0.296407	0.185788	0.299915	0.270282
M05	0.313944	0.312713	0.340171	0.307363	0.323781	0.270744	0.299656	0.276113	0.350855	0.383061	0.337884	0.341495	0.403114	0.413734	0.361995	0.333476	0.336052	0.486313	0.388458	0.436806	0.494454	0.424934	0.406115	0.387976	0.390679	0.486313	0.330487	0.337896	0.479915	0.38975	0.416096	0.360206	0.364414	0.261538	0.288215	0.299915	0.32579	0.26345	0.291382	0.284799	0.288462	0.273891	0.468403	0.292058	0.285103	0.309666	0.284675	0.288396	0.301452
M06	0.337618	0.331197	0.319777	0.335334	0.323051	0.326478	0.33764	0.326329	0.366866	0.398363	0.358974	0.395959	0.437175	0.404557	0.420327	0.378956	0.421324	0.499144	0.45082	0.412746	0.514957	0.44591	0.443486	0.421144	0.431937	0.499143	0.384517	0.422879	0.49786	0.42019	0.461407	0.418385	0.416024	0.244435	0.254063	0.234615	0.292985	0.267322	0.305983	0.288708	0.284675	0.247436	0.474765	0.261334	0.256861	0.312768	0.318182	0.312393	0.281437
M07	0.298973	0.360922	0.324786	0.351455	0.341317	0.318221	0.362855	0.333048	0.331624	0.400773	0.388225	0.383591	0.46064	0.381116	0.436801	0.418873	0.434335	0.497006	0.47373	0.371477	0.503413	0.45698	0.473299	0.423875	0.453397	0.495295	0.432536	0.432849	0.488034	0.439276	0.483305	0.433962	0.430282	0.230999	0.262596	0.262372	0.254483	0.240393	0.278157	0.258326	0.260256	0.272184	0.462852	0.27199	0.267123	0.307528	0.366866	0.309727	0.311272
M08	0.308647	0.324082	0.331052	0.335047	0.325342	0.326199	0.330181	0.302485	0.319932	0.406277	0.323228	0.403697	0.457576	0.428265	0.3821	0.341026	0.391323	0.48887	0.407328	0.430342	0.486763	0.442004	0.397414	0.411255	0.44333	0.488014	0.34359	0.391267	0.478186	0.471121	0.410103	0.379828	0.392979	0.279299	0.253846	0.251921	0.338889	0.282051	0.30316	0.294872	0.292985	0.253202	0.447863	0.29035	0.279777	0.328767	0.250643	0.333903	0.302137
M09	0.325492	0.304608	0.357692	0.298801	0.32592	0.31266	0.372743	0.328767	0.339316	0.38994	0.34599	0.414089	0.472318	0.427468	0.414015	0.386849	0.444635	0.473482	0.429432	0.449616	0.477389	0.518876	0.422911	0.452855	0.45993	0.471771	0.380444	0.443114	0.463675	0.471576	0.40625	0.411664	0.422583	0.281624	0.289496	0.277304	0.329633	0.27626	0.289676	0.297182	0.287607	0.295648	0.475235	0.265158	0.25899	0.305817	0.230736	0.319113	0.293766
M10	0.266667	0.293691	0.259607	0.260051	0.263248	0.289744	0.268471	0.229683	0.300171	0.316151	0.336743	0.333047	0.373812	0.403516	0.406787	0.380546	0.410806	0.457692	0.422978	0.386092	0.445865	0.38114	0.415232	0.365601	0.359008	0.457692	0.37628	0.410684	0.440649	0.434165	0.378529	0.405313	0.409829	0.25918	0.224403	0.202046	0.304181	0.27901	0.282609	0.276877	0.272844	0.226343	0.441553	0.243174	0.23781	0.382479	0.280154	0.397698	0.372867
M11	0.323932	0.326513	0.343723	0.332335	0.309829	0.32094	0.349227	0.313944	0.362511	0.407216	0.367008	0.423605	0.46586	0.441252	0.41366	0.379693	0.419811	0.510256	0.438898	0.420222	0.507246	0.482895	0.433735	0.420052	0.453438	0.508547	0.379266	0.421368	0.499573	0.471601	0.423867	0.41174	0.423077	0.295901	0.243174	0.230179	0.31186	0.262799	0.29156	0.283703	0.278395	0.256181	0.475683	0.28541	0.274166	0.303419	0.296407	0.311594	0.278584
M13	0.282051	0.274936	0.335611	0.281009	0.30641	0.317949	0.324313	0.300257	0.297609	0.37457	0.313299	0.361373	0.454192	0.40952	0.418814	0.361348	0.40223	0.489744	0.383391	0.421075	0.488065	0.434211	0.394148	0.417027	0.440383	0.488034	0.362201	0.400855	0.474381	0.431153	0.41574	0.416881	0.394017	0.216909	0.291382	0.281756	0.289249	0.262372	0.26428	0.279863	0.273271	0.307758	0.40529	0.244454	0.253208	0.328632	0.238666	0.3052	0.31186
M14	0.289316	0.269821	0.326217	0.278871	0.296581	0.298291	0.296392	0.280154	0.304441	0.375859	0.307332	0.384979	0.413137	0.435678	0.385739	0.359215	0.408662	0.492735	0.357573	0.4343	0.485081	0.442982	0.35284	0.404062	0.399913	0.493162	0.353669	0.410256	0.478224	0.430723	0.379384	0.385176	0.401709	0.301452	0.255119	0.236999	0.33959	0.301621	0.309037	0.309727	0.305295	0.251918	0.420648	0.261092	0.259624	0.378205	0.284003	0.386189	0.360922
M15	0.477331	0.501706	0.506838	0.517979	0.454234	0.574423	0.546002	0.571062	0.461538	0.55546	0.552474	0.551976	0.54628	0.508155	0.579536	0.564048	0.62103	0.519247	0.546472	0.386422	0.517918	0.47849	0.530146	0.466263	0.547909	0.517964	0.549103	0.621044	0.516667	0.528854	0.567209	0.578045	0.595381	0.474786	0.426985	0.386519	0.482494	0.516225	0.526877	0.509821	0.498291	0.431314	0.4731	0.489752	0.471318	0.476476	0.471747	0.479949	0.455594
M16	0.451709	0.406223	0.476943	0.403336	0.410256	0.438034	0.417526	0.414029	0.431255	0.434278	0.425831	0.448927	0.433881	0.49271	0.407646	0.420222	0.438679	0.454274	0.41136	0.478669	0.444587	0.436404	0.408778	0.416162	0.422977	0.454274	0.417235	0.440171	0.447908	0.478916	0.394782	0.407883	0.440171	0.464987	0.419369	0.41688	0.515358	0.472696	0.470588	0.472696	0.468403	0.401108	0.476109	0.462884	0.455945	0.45641	0.301967	0.468031	0.445392
M17	0.417094	0.388747	0.450043	0.380667	0.447863	0.405128	0.382302	0.368691	0.414603	0.391753	0.387042	0.396567	0.378997	0.459691	0.368557	0.390358	0.381647	0.421368	0.371773	0.462884	0.410912	0.431579	0.365749	0.454624	0.372063	0.421368	0.378413	0.382479	0.41503	0.438898	0.336185	0.368895	0.382479	0.473527	0.389505	0.390026	0.50256	0.450512	0.441176	0.443259	0.440222	0.386616	0.462031	0.43558	0.428999	0.487179	0.340462	0.499147	0.475683
M19	0.357571	0.360495	0.381624	0.346318	0.348161	0.403764	0.395959	0.388699	0.389744	0.427343	0.433874	0.430472	0.423875	0.454506	0.462597	0.453459	0.495279	0.49444	0.474591	0.404782	0.484642	0.474539	0.466408	0.431661	0.412968	0.493157	0.449189	0.496578	0.480769	0.460413	0.422517	0.460549	0.48118	0.386752	0.324936	0.293089	0.43339	0.409906	0.414676	0.413749	0.401709	0.327645	0.457301	0.373185	0.362586	0.45124	0.360445	0.463737	0.436806
M20	0.420805	0.415457	0.436698	0.425021	0.434075	0.445634	0.393718	0.417738	0.452951	0.444923	0.429547	0.41323	0.372837	0.420533	0.463027	0.447436	0.472079	0.472175	0.426293	0.412821	0.473954	0.425373	0.420259	0.463636	0.370209	0.47089	0.435043	0.473459	0.470915	0.386305	0.420737	0.460944	0.438356	0.442735	0.397009	0.365073	0.463248	0.474359	0.485909	0.475641	0.46453	0.405636	0.454274	0.428632	0.422879	0.524401	0.449871	0.523911	0.497009
M21	0.433276	0.451365	0.450427	0.463185	0.456373	0.369974	0.413586	0.401113	0.449145	0.507739	0.422782	0.436426	0.463668	0.452361	0.358555	0.372331	0.336052	0.491018	0.421189	0.450897	0.520904	0.47849	0.442722	0.436419	0.457317	0.490163	0.3924	0.337468	0.505556	0.429371	0.485445	0.357633	0.359709	0.368376	0.313834	0.344283	0.340307	0.289923	0.329778	0.30743	0.321795	0.318259	0.490179	0.36123	0.35488	0.266895	0.386986	0.25	0.264304
M22	0.394692	0.388557	0.450813	0.422451	0.464041	0.389127	0.432014	0.415167	0.392216	0.480207	0.380017	0.454428	0.510823	0.433419	0.354561	0.328632	0.366838	0.457192	0.34181	0.437607	0.486763	0.514499	0.355172	0.491342	0.505667	0.455908	0.361538	0.367723	0.472198	0.421121	0.437446	0.353648	0.340753	0.372541	0.406838	0.414603	0.358547	0.350427	0.35269	0.367094	0.366125	0.410333	0.458547	0.369231	0.377892	0.238442	0.33162	0.217336	0.231197
M23	0.390932	0.402304	0.354274	0.368579	0.388794	0.333191	0.263543	0.262842	0.430342	0.369304	0.37244	0.255365	0.231834	0.407296	0.324592	0.356106	0.288412	0.457228	0.372093	0.417592	0.456485	0.253292	0.386305	0.335208	0.218016	0.457228	0.36123	0.288708	0.455556	0.351549	0.373716	0.322899	0.302395	0.319658	0.37105	0.392918	0.370196	0.355679	0.358788	0.358668	0.373504	0.373294	0.4462	0.362084	0.379281	0.480325	0.400257	0.459471	0.476516
M24	0.434539	0.477234	0.44105	0.461638	0.428079	0.487511	0.479364	0.484483	0.45568	0.47013	0.54811	0.449438	0.474481	0.410112	0.511688	0.508169	0.529818	0.512059	0.5323	0.358555	0.497423	0.446444	0.531869	0.425523	0.463882	0.511197	0.539123	0.526701	0.503873	0.471404	0.515086	0.509499	0.493971	0.41179	0.439811	0.431701	0.409286	0.436371	0.429983	0.425623	0.422978	0.443729	0.452709	0.429923	0.438793	0.459518	0.506034	0.463488	0.467756
M25	0.448291	0.428815	0.479505	0.41018	0.419658	0.480769	0.489261	0.474765	0.441503	0.452749	0.485081	0.514163	0.508211	0.509005	0.487973	0.492321	0.516295	0.463675	0.460843	0.456485	0.44416	0.485526	0.460843	0.428263	0.502611	0.463248	0.476109	0.516667	0.453032	0.550775	0.415312	0.488003	0.50641	0.489325	0.371587	0.355925	0.456485	0.450939	0.451407	0.447526	0.434671	0.367434	0.482509	0.441126	0.426861	0.425641	0.350299	0.439471	0.415102
M26	0.438581	0.419758	0.396283	0.38658	0.373702	0.33391	0.321244	0.3329	0.464996	0.386957	0.43874	0.335938	0.324935	0.43099	0.347788	0.376943	0.31342	0.474048	0.417388	0.461572	0.454271	0.335979	0.431661	0.352143	0.303322	0.474048	0.39076	0.314014	0.463699	0.370435	0.402597	0.347318	0.339533	0.40363	0.395078	0.428818	0.425734	0.418826	0.430112	0.417098	0.435609	0.380069	0.467185	0.454231	0.455844	0.482266	0.472727	0.460742	0.471503
M27	0.415511	0.417459	0.400433	0.449263	0.411179	0.467938	0.416376	0.447528	0.425108	0.476501	0.411841	0.449521	0.434268	0.451739	0.431798	0.432526	0.476997	0.483536	0.414921	0.396194	0.475367	0.422222	0.410558	0.387916	0.429391	0.482699	0.415657	0.477076	0.47796	0.449175	0.447619	0.431049	0.456315	0.42987	0.429066	0.415298	0.459775	0.446367	0.452895	0.458045	0.447186	0.441659	0.412197	0.430363	0.438855	0.482669	0.435386	0.492653	0.470588
M28	0.4503	0.404701	0.471747	0.433962	0.460154	0.384319	0.434109	0.40952	0.444349	0.494401	0.385897	0.473322	0.483536	0.459157	0.349699	0.345167	0.372313	0.461011	0.39258	0.508127	0.492308	0.514072	0.388266	0.483536	0.476876	0.46065	0.361848	0.371894	0.476068	0.471146	0.396404	0.348797	0.349614	0.396832	0.438837	0.45	0.411891	0.371257	0.374359	0.375962	0.373288	0.439744	0.494867	0.390932	0.38422	0.283205	0.298027	0.280769	0.274594
M29	0.427716	0.43302	0.468376	0.467894	0.48503	0.371685	0.411006	0.406678	0.444017	0.524936	0.399317	0.456186	0.472318	0.469528	0.347377	0.346285	0.319313	0.526946	0.383721	0.467976	0.542662	0.460053	0.401378	0.461938	0.466028	0.525663	0.379163	0.319932	0.534188	0.451335	0.457192	0.346913	0.334474	0.365385	0.34415	0.371587	0.347139	0.321947	0.351536	0.326644	0.338462	0.340017	0.505978	0.391119	0.377568	0.289991	0.389555	0.268345	0.282664
M30	0.341222	0.338197	0.412726	0.388889	0.428571	0.3679	0.306535	0.342377	0.358555	0.418253	0.255365	0.360847	0.353806	0.420121	0.303803	0.300258	0.307427	0.475904	0.217916	0.449742	0.480258	0.364794	0.235142	0.406876	0.354094	0.475904	0.275773	0.30938	0.477644	0.363518	0.377261	0.304142	0.303356	0.384781	0.415378	0.422747	0.392612	0.374141	0.374678	0.37457	0.379622	0.406867	0.378436	0.36512	0.372524	0.41136	0.380706	0.398712	0.420533
M31	0.412296	0.448542	0.43299	0.477625	0.479364	0.33276	0.383319	0.355546	0.421392	0.469749	0.364065	0.422712	0.466957	0.393103	0.273316	0.260086	0.272649	0.448409	0.318182	0.496137	0.469983	0.464758	0.33218	0.421304	0.459282	0.44712	0.31588	0.273431	0.458763	0.444156	0.420826	0.272414	0.233878	0.273625	0.442489	0.484991	0.285837	0.283262	0.286449	0.291845	0.306701	0.434391	0.530043	0.32618	0.344664	0.228289	0.376506	0.220412	0.249785
M32	0.427039	0.417808	0.454974	0.450601	0.435193	0.388841	0.401208	0.391323	0.440395	0.503017	0.439212	0.469423	0.468343	0.503015	0.30371	0.367181	0.338071	0.517597	0.432152	0.430591	0.507705	0.49207	0.431779	0.464441	0.450612	0.517597	0.355613	0.339914	0.511578	0.45981	0.429124	0.302926	0.347639	0.480703	0.200943	0.229024	0.425514	0.374893	0.388271	0.369323	0.385077	0.197774	0.475171	0.43359	0.422813	0.385408	0.379725	0.383562	0.348757
M33	0.458012	0.435897	0.460188	0.455403	0.394602	0.379606	0.41559	0.397513	0.459332	0.465116	0.446581	0.473322	0.490468	0.478074	0.335911	0.388366	0.373928	0.468295	0.434858	0.504277	0.437607	0.416887	0.436152	0.370451	0.470332	0.467866	0.376818	0.374786	0.451627	0.514236	0.416381	0.334619	0.37906	0.436644	0.324209	0.325214	0.373824	0.391788	0.397009	0.378529	0.381421	0.324786	0.501711	0.411891	0.397513	0.434876	0.436535	0.43547	0.407613
M34	0.351644	0.302416	0.373812	0.342424	0.432093	0.336938	0.304783	0.331169	0.333621	0.301739	0.213978	0.391399	0.391076	0.438802	0.284348	0.239637	0.302517	0.316609	0.206266	0.470207	0.295945	0.445566	0.195557	0.492563	0.376742	0.316609	0.239206	0.303633	0.305099	0.430749	0.272491	0.285343	0.330882	0.452463	0.372625	0.399914	0.369603	0.351468	0.362381	0.354059	0.363872	0.358499	0.426598	0.389896	0.383117	0.462803	0.432035	0.458154	0.466321
M35	0.387221	0.401198	0.367609	0.366524	0.370069	0.390652	0.388793	0.367811	0.413882	0.425862	0.415312	0.398794	0.444493	0.438038	0.429741	0.425942	0.445783	0.488851	0.454231	0.446918	0.493157	0.410526	0.463731	0.357822	0.434991	0.487993	0.419521	0.446827	0.487575	0.450086	0.419742	0.429923	0.461407	0.364182	0.385274	0.386228	0.369863	0.348031	0.345595	0.338613	0.334619	0.353721	0.476884	0.365154	0.355365	0.364923	0.390129	0.349016	0.359161
18AF-1	0.318065	0.32579	0.274594	0.311911	0.357449	0.29238	0.296472	0.262211	0.353293	0.319277	0.351836	0.324162	0.366667	0.333763	0.358003	0.354274	0.363832	0.364842	0.443103	0.410256	0.368915	0.448155	0.424569	0.416017	0.366609	0.363442	0.373504	0.36387	0.362703	0.396552	0.390746	0.355365	0.376712	0.310522	0.290777	0.300598	0.304701	0.28547	0.296755	0.297436	0.317365	0.302733	0.388034	0.296581	0.300343	0.401541	0.380891	0.409052	0.397009
18AF-2	0.332479	0.38491	0.303587	0.381523	0.338034	0.38547	0.376718	0.366553	0.349274	0.372423	0.427962	0.402575	0.441659	0.374357	0.483247	0.462884	0.514151	0.420513	0.525387	0.341297	0.421569	0.507018	0.505164	0.439931	0.451262	0.419231	0.457765	0.513675	0.415457	0.430293	0.479042	0.48072	0.512821	0.363792	0.306741	0.268968	0.372867	0.342577	0.325661	0.322099	0.315115	0.346121	0.368174	0.291382	0.283576	0.431197	0.396493	0.448423	0.423635
18AF-3	0.295708	0.292808	0.316895	0.304553	0.325322	0.263948	0.28214	0.241838	0.325043	0.359914	0.265411	0.344397	0.398003	0.361757	0.357204	0.332048	0.348837	0.463979	0.373812	0.434019	0.469178	0.43304	0.373379	0.411101	0.399038	0.463519	0.324764	0.348069	0.460978	0.387208	0.405498	0.355422	0.348498	0.274014	0.314053	0.305651	0.316195	0.284062	0.274401	0.27892	0.286878	0.322774	0.405741	0.256641	0.262457	0.360944	0.364378	0.353168	0.355184
18AF-4	0.311538	0.327366	0.279675	0.282293	0.317094	0.294872	0.282216	0.242087	0.355679	0.343643	0.344842	0.295708	0.326707	0.375643	0.41323	0.383959	0.403945	0.45641	0.446644	0.388652	0.460784	0.406579	0.440189	0.398876	0.318538	0.455556	0.405717	0.403846	0.451324	0.356713	0.417879	0.410883	0.403846	0.27199	0.298635	0.274084	0.336177	0.308447	0.311594	0.31058	0.324936	0.310315	0.404437	0.286689	0.289136	0.414103	0.35201	0.409633	0.398464
18AF-5	0.341026	0.346121	0.333049	0.353293	0.346154	0.299573	0.326031	0.304534	0.3655	0.390034	0.366155	0.378541	0.427831	0.404374	0.374141	0.37884	0.396226	0.473077	0.468158	0.385666	0.469309	0.493421	0.452668	0.429991	0.414273	0.471795	0.384386	0.395726	0.464987	0.420396	0.444825	0.371465	0.405128	0.369342	0.192833	0.186701	0.351109	0.307167	0.320972	0.305461	0.323655	0.204604	0.407423	0.332765	0.319504	0.378632	0.368691	0.387468	0.348123
18AF-6	0.288281	0.305034	0.277778	0.317637	0.309239	0.289991	0.314273	0.297517	0.303419	0.349097	0.332765	0.382302	0.442042	0.405579	0.400688	0.373612	0.398283	0.454662	0.447459	0.362938	0.453498	0.472344	0.432386	0.427336	0.433362	0.454234	0.373185	0.399914	0.448291	0.421189	0.395976	0.398799	0.411891	0.316667	0.215628	0.194966	0.360376	0.300171	0.306314	0.300171	0.305983	0.200939	0.368488	0.289923	0.277397	0.372113	0.333048	0.37884	0.352263
18AF-7	0.287607	0.338022	0.288642	0.334046	0.350427	0.358974	0.357818	0.338751	0.278822	0.358247	0.350384	0.400858	0.44382	0.38422	0.38488	0.388225	0.447256	0.381197	0.458262	0.360495	0.387042	0.479386	0.436747	0.450303	0.457354	0.380769	0.359215	0.447436	0.378309	0.433305	0.410607	0.383462	0.432906	0.323655	0.331485	0.311168	0.351536	0.347696	0.316709	0.329778	0.314688	0.348679	0.382679	0.276877	0.278443	0.401709	0.32592	0.41688	0.390785
18AF-8	0.285959	0.335184	0.278871	0.313196	0.329195	0.343322	0.322442	0.314482	0.300257	0.340499	0.374039	0.349097	0.382684	0.373282	0.469449	0.420513	0.47122	0.448202	0.460345	0.347863	0.449616	0.415202	0.442672	0.430736	0.384481	0.447346	0.418376	0.47089	0.442686	0.397071	0.434447	0.467811	0.46661	0.285287	0.294872	0.257045	0.352564	0.310256	0.307003	0.301709	0.293841	0.318958	0.407265	0.241674	0.236075	0.431507	0.330334	0.437233	0.414957
18AF-9	0.290598	0.333333	0.318104	0.331052	0.339316	0.350427	0.361254	0.344311	0.298463	0.41323	0.363171	0.427039	0.470182	0.408662	0.418385	0.400597	0.4747	0.449573	0.472461	0.364334	0.455243	0.471491	0.448365	0.442524	0.477372	0.448291	0.381826	0.475214	0.447481	0.466007	0.452096	0.416881	0.451282	0.273271	0.28541	0.263853	0.319966	0.332338	0.326087	0.331485	0.31298	0.27792	0.419795	0.279863	0.273738	0.359829	0.329769	0.364024	0.338737
18AF-10	0.354024	0.383006	0.383661	0.416452	0.357021	0.414812	0.407057	0.404027	0.362703	0.467298	0.436806	0.477644	0.502595	0.482818	0.434596	0.421795	0.47122	0.51113	0.48319	0.397863	0.50427	0.487698	0.466379	0.452381	0.487794	0.509846	0.411111	0.472603	0.5	0.474138	0.473008	0.433476	0.464041	0.363131	0.237607	0.198121	0.390598	0.385043	0.39667	0.378632	0.375107	0.242101	0.46453	0.382051	0.364182	0.384846	0.387746	0.388557	0.35812
NB-1	0.413955	0.40222	0.403764	0.399314	0.352312	0.35488	0.345095	0.333333	0.443541	0.417814	0.382152	0.381341	0.408225	0.449742	0.361446	0.370085	0.32689	0.482021	0.364655	0.490171	0.479078	0.260984	0.376724	0.302165	0.401046	0.480736	0.35641	0.326199	0.478186	0.435776	0.362468	0.360086	0.318921	0.342173	0.402137	0.389838	0.349145	0.392308	0.397523	0.389316	0.387511	0.382152	0.450855	0.373504	0.37018	0.419092	0.422451	0.395389	0.415385
NB-2	0.414029	0.366894	0.442308	0.389983	0.408469	0.393071	0.358247	0.345034	0.428632	0.435997	0.317833	0.406357	0.4109	0.47382	0.365864	0.379163	0.379399	0.483319	0.341947	0.521776	0.483788	0.338016	0.338932	0.406142	0.404617	0.482464	0.347139	0.377246	0.482906	0.453488	0.346747	0.364923	0.349872	0.394872	0.415457	0.418089	0.355679	0.394962	0.382679	0.3924	0.396581	0.37372	0.494022	0.376706	0.388699	0.371685	0.324486	0.366894	0.342015
NB-3	0.414812	0.395816	0.417451	0.392888	0.403253	0.386986	0.357143	0.343188	0.417451	0.405336	0.336038	0.373173	0.397403	0.467784	0.376936	0.391026	0.349656	0.469178	0.340517	0.47735	0.46883	0.277241	0.357328	0.348485	0.39102	0.468322	0.37094	0.348887	0.468777	0.425065	0.359897	0.375966	0.364298	0.37083	0.425214	0.429974	0.369658	0.396154	0.407771	0.401282	0.41018	0.384287	0.45641	0.396154	0.398458	0.385274	0.366752	0.368488	0.375214
NB-4	0.430223	0.393254	0.411463	0.386889	0.404966	0.405822	0.361446	0.346187	0.432849	0.401118	0.338173	0.392089	0.407359	0.469072	0.38296	0.397009	0.388316	0.463185	0.367241	0.487179	0.463706	0.311951	0.364224	0.375325	0.401046	0.462329	0.375214	0.387414	0.462789	0.446983	0.355613	0.381974	0.387414	0.401709	0.401282	0.403501	0.373077	0.399573	0.412041	0.404701	0.416168	0.360376	0.468376	0.398718	0.400171	0.375	0.344473	0.37959	0.349573
NB-5	0.399401	0.364219	0.424294	0.38132	0.398973	0.385702	0.350817	0.338046	0.414029	0.431212	0.305295	0.407137	0.422944	0.445876	0.368761	0.37265	0.369416	0.492723	0.334483	0.504701	0.493168	0.331283	0.331466	0.394805	0.416739	0.491866	0.35	0.367295	0.492301	0.444397	0.371037	0.367811	0.351027	0.381095	0.408974	0.412895	0.353419	0.388462	0.38813	0.390171	0.401198	0.368061	0.474786	0.37532	0.387746	0.354024	0.323907	0.357814	0.328632
NB-6	0.365697	0.357935	0.417949	0.369863	0.355004	0.357571	0.343213	0.33262	0.37265	0.408076	0.297355	0.389175	0.440744	0.439485	0.396389	0.380444	0.356652	0.484602	0.31826	0.486763	0.485068	0.308604	0.338501	0.367647	0.434233	0.483319	0.350128	0.354577	0.479915	0.434539	0.367723	0.395369	0.350299	0.30812	0.394962	0.390358	0.305295	0.361657	0.348976	0.350128	0.346581	0.374573	0.459436	0.311433	0.324914	0.392643	0.348459	0.357509	0.381298
NB-7	0.343028	0.346843	0.39359	0.364726	0.390077	0.340034	0.314273	0.313784	0.352137	0.365004	0.267065	0.347938	0.397059	0.414163	0.374463	0.359522	0.333476	0.441831	0.282515	0.465414	0.441126	0.323968	0.303187	0.393166	0.389808	0.440547	0.328352	0.33148	0.438889	0.398363	0.32363	0.373499	0.327203	0.313248	0.365927	0.356229	0.318104	0.340307	0.329352	0.324509	0.32094	0.364334	0.421862	0.288642	0.295377	0.428999	0.357449	0.394198	0.416738
NB-8	0.377997	0.365927	0.411035	0.377892	0.367723	0.375	0.347246	0.345758	0.380667	0.406196	0.304441	0.392519	0.4329	0.454467	0.407057	0.388462	0.376289	0.481164	0.318966	0.490598	0.483348	0.302897	0.339224	0.369264	0.42633	0.47988	0.361538	0.374144	0.478186	0.424569	0.362896	0.406009	0.369863	0.31651	0.395299	0.390265	0.324786	0.370085	0.374039	0.369231	0.365269	0.374893	0.456838	0.337607	0.344045	0.395548	0.355613	0.370623	0.391026
NB-9	0.363248	0.370844	0.391119	0.374251	0.369658	0.345299	0.351804	0.334046	0.393681	0.396478	0.36445	0.355365	0.364304	0.443825	0.399485	0.380119	0.367067	0.497009	0.372203	0.409556	0.48977	0.37807	0.388124	0.396283	0.358138	0.497009	0.377133	0.364957	0.491887	0.402324	0.409752	0.397172	0.363248	0.33006	0.385666	0.338875	0.365614	0.348123	0.355499	0.352389	0.362084	0.372549	0.430887	0.324659	0.329769	0.418376	0.434987	0.399829	0.408276
NB-10	0.364298	0.342442	0.396065	0.335904	0.378853	0.336473	0.340792	0.324336	0.372968	0.387694	0.329633	0.342648	0.359307	0.445447	0.39759	0.371368	0.361254	0.485445	0.347845	0.42906	0.48164	0.363796	0.364655	0.398268	0.352659	0.486301	0.370085	0.361301	0.482036	0.394397	0.36387	0.395708	0.367295	0.344311	0.372222	0.348847	0.375641	0.354701	0.362938	0.354701	0.363986	0.34842	0.409829	0.326496	0.322622	0.441781	0.394602	0.412895	0.42735
NB-11	0.353846	0.349957	0.395816	0.350299	0.38547	0.354701	0.353093	0.342173	0.362938	0.38445	0.326513	0.351502	0.368626	0.437393	0.424828	0.393345	0.385935	0.47735	0.35284	0.417662	0.473572	0.371491	0.369621	0.404062	0.358573	0.478205	0.386092	0.385043	0.473954	0.389845	0.384089	0.422879	0.394444	0.346712	0.40273	0.363171	0.404863	0.376706	0.386616	0.380973	0.388984	0.375533	0.403584	0.330631	0.332335	0.470085	0.422156	0.441176	0.452218
NB-12	0.328486	0.320392	0.382479	0.336901	0.371257	0.321642	0.323302	0.306507	0.339316	0.391323	0.308874	0.347079	0.361159	0.427039	0.38951	0.357814	0.360944	0.494012	0.334195	0.412041	0.488481	0.382792	0.350991	0.40917	0.352787	0.494012	0.358241	0.359709	0.489744	0.391042	0.385274	0.38765	0.354577	0.307857	0.394535	0.34727	0.370623	0.359949	0.357935	0.364219	0.373077	0.366468	0.403928	0.299317	0.313356	0.432849	0.385702	0.40913	0.417592
NB-13	0.354577	0.370734	0.379915	0.371575	0.363559	0.32207	0.316423	0.307363	0.384615	0.377472	0.331911	0.338058	0.354239	0.422318	0.377902	0.352263	0.334335	0.480753	0.356158	0.419727	0.476962	0.348112	0.375538	0.381055	0.343641	0.480753	0.34415	0.334474	0.475641	0.372093	0.378425	0.375643	0.340462	0.339316	0.385141	0.348976	0.397523	0.362511	0.370734	0.366781	0.374786	0.357935	0.409906	0.327925	0.331764	0.461506	0.442209	0.432594	0.447054
NB-14	0.360684	0.375959	0.37105	0.367408	0.417094	0.384188	0.322165	0.31095	0.37959	0.371564	0.306905	0.349356	0.391962	0.418096	0.348797	0.368174	0.319468	0.436325	0.322289	0.43942	0.434783	0.285088	0.339071	0.384183	0.385553	0.435043	0.335324	0.318803	0.431255	0.414802	0.332763	0.347901	0.334188	0.347993	0.385239	0.381927	0.351962	0.363908	0.372975	0.369027	0.368488	0.373402	0.427048	0.339164	0.348589	0.448718	0.375962	0.425831	0.4343
NB-15	0.359161	0.356106	0.382051	0.371894	0.407962	0.354452	0.322289	0.313625	0.365269	0.383391	0.311272	0.376182	0.406061	0.417955	0.340361	0.352564	0.310567	0.443921	0.318103	0.44188	0.439795	0.294815	0.314655	0.376623	0.399738	0.442637	0.321093	0.309932	0.438837	0.432759	0.323479	0.339485	0.312928	0.360137	0.362393	0.365073	0.35	0.367635	0.363792	0.359402	0.358426	0.357387	0.427778	0.336752	0.342759	0.464469	0.388175	0.457728	0.453846
NB-16	0.379177	0.36453	0.388271	0.37307	0.403599	0.355613	0.321705	0.310892	0.385274	0.376612	0.29188	0.374355	0.397747	0.425623	0.340224	0.354577	0.318573	0.440874	0.327006	0.472198	0.439316	0.306239	0.320104	0.385281	0.39267	0.439589	0.32592	0.317909	0.435788	0.443917	0.312339	0.339347	0.323907	0.339179	0.363131	0.365812	0.338751	0.347305	0.344872	0.337468	0.339041	0.35812	0.438409	0.316082	0.322899	0.444302	0.36235	0.445726	0.424294
NB-17	0.37639	0.366894	0.387179	0.379709	0.415312	0.382378	0.338349	0.329623	0.389316	0.402408	0.317833	0.401632	0.422578	0.44206	0.347377	0.365927	0.336052	0.453379	0.332903	0.452605	0.450085	0.316945	0.32472	0.388841	0.416376	0.452096	0.336465	0.335329	0.449145	0.445736	0.323202	0.346484	0.334474	0.388889	0.367208	0.362201	0.369769	0.382579	0.393345	0.387703	0.387607	0.354949	0.427839	0.363792	0.365582	0.446536	0.38613	0.450085	0.428693
NB-18	0.375641	0.3815	0.383006	0.378956	0.382051	0.384188	0.335052	0.319932	0.387703	0.383591	0.30861	0.386266	0.422645	0.446398	0.360825	0.377986	0.353774	0.454701	0.348537	0.46843	0.453112	0.292105	0.340361	0.374244	0.416884	0.453419	0.346843	0.352991	0.449616	0.45611	0.34645	0.359897	0.357265	0.362938	0.358788	0.358056	0.341297	0.357509	0.358483	0.353669	0.355252	0.353794	0.460324	0.324659	0.333618	0.421368	0.326347	0.417732	0.399744
NB-19	0.396226	0.318221	0.426307	0.312017	0.377787	0.398799	0.394828	0.395279	0.404027	0.426293	0.397776	0.391997	0.347054	0.44105	0.465517	0.43536	0.496988	0.478988	0.438256	0.407534	0.476048	0.485488	0.428325	0.480919	0.362129	0.478559	0.428938	0.496141	0.476864	0.418896	0.437768	0.464316	0.479417	0.423736	0.40625	0.384089	0.434503	0.39726	0.39521	0.39512	0.388175	0.417451	0.433647	0.379709	0.366094	0.471698	0.395708	0.472198	0.453339
NB-20	0.386228	0.386519	0.378632	0.393836	0.435415	0.355432	0.354256	0.333904	0.381197	0.396389	0.349829	0.400344	0.399654	0.384979	0.258813	0.332622	0.330901	0.370402	0.390612	0.397523	0.385666	0.451273	0.378122	0.442474	0.414634	0.370402	0.299317	0.331052	0.378632	0.423342	0.357021	0.257719	0.303678	0.42265	0.429547	0.442833	0.40222	0.40222	0.362201	0.386422	0.381624	0.418089	0.398377	0.377882	0.385274	0.387083	0.369435	0.385239	0.382579
NB-21	0.394264	0.405209	0.373396	0.381748	0.424229	0.418664	0.415232	0.423736	0.389649	0.36747	0.394535	0.396996	0.409091	0.403004	0.461704	0.461111	0.414519	0.38399	0.44181	0.371795	0.396243	0.445079	0.446552	0.438961	0.409408	0.383134	0.459402	0.414384	0.389649	0.403531	0.369323	0.459227	0.438356	0.416168	0.490598	0.463279	0.456838	0.453846	0.446627	0.448291	0.443114	0.473527	0.29359	0.417094	0.415596	0.514983	0.485433	0.499573	0.518376
NB-22	0.448718	0.446292	0.4193	0.43071	0.43547	0.420513	0.424828	0.408041	0.482494	0.429553	0.469736	0.392275	0.39153	0.382504	0.436856	0.462031	0.437393	0.433333	0.509466	0.404437	0.44075	0.501754	0.510327	0.43777	0.398607	0.432051	0.485495	0.437179	0.437233	0.402324	0.485885	0.434019	0.450855	0.442357	0.397184	0.395141	0.420648	0.40657	0.397698	0.397611	0.413322	0.411765	0.380973	0.414676	0.417879	0.47094	0.497434	0.470162	0.468003
NB-23	0.417808	0.391546	0.445252	0.359897	0.367723	0.516267	0.519363	0.548415	0.404619	0.429432	0.523484	0.469046	0.506926	0.424828	0.604131	0.552137	0.624141	0.440497	0.512069	0.346581	0.420581	0.517575	0.524569	0.507792	0.509154	0.440068	0.559829	0.621575	0.429855	0.451293	0.514139	0.602575	0.600599	0.481608	0.511538	0.479078	0.501709	0.498718	0.503843	0.503846	0.498289	0.513237	0.376068	0.478632	0.473008	0.519264	0.499143	0.519214	0.528632
NB-24	0.447009	0.475703	0.440222	0.474337	0.46453	0.535043	0.505155	0.52994	0.413322	0.453608	0.501705	0.499142	0.496111	0.436535	0.518041	0.52901	0.567324	0.397436	0.521084	0.357509	0.395567	0.509211	0.507745	0.468021	0.510879	0.397009	0.499573	0.567094	0.394962	0.468158	0.490163	0.517995	0.558547	0.501708	0.450085	0.41688	0.499147	0.489334	0.465047	0.46587	0.448762	0.484228	0.384386	0.436433	0.426433	0.520085	0.445252	0.540921	0.525171
ZG-1	0.278015	0.362201	0.283761	0.375	0.379915	0.294269	0.342218	0.298373	0.316239	0.407997	0.325085	0.405579	0.461938	0.369099	0.355116	0.324936	0.377682	0.470915	0.406977	0.380017	0.480375	0.480263	0.386736	0.438149	0.45122	0.47006	0.360803	0.37639	0.466667	0.439276	0.458048	0.352058	0.335329	0.203846	0.301879	0.31698	0.23228	0.251494	0.28157	0.270709	0.272222	0.319113	0.493595	0.257045	0.261986	0.259196	0.30137	0.282423	0.266439
ZG-2	0.274786	0.314152	0.260461	0.342173	0.335043	0.363248	0.338488	0.33704	0.304868	0.376289	0.365729	0.403433	0.446845	0.390223	0.415808	0.37372	0.45283	0.394017	0.438038	0.322526	0.407076	0.482456	0.418675	0.465428	0.450827	0.393162	0.362201	0.452564	0.391546	0.418675	0.405475	0.413453	0.438034	0.325363	0.31442	0.294544	0.353242	0.340017	0.360614	0.358362	0.350128	0.329071	0.392491	0.334898	0.321215	0.397436	0.306672	0.404945	0.382679
ZG-3	0.267123	0.314688	0.265612	0.322194	0.33262	0.339469	0.342083	0.325342	0.293413	0.395439	0.334757	0.408426	0.438095	0.390034	0.401463	0.375214	0.426976	0.482449	0.417241	0.334615	0.483348	0.458699	0.396983	0.435065	0.428509	0.481592	0.377778	0.42851	0.476476	0.426787	0.41988	0.4	0.403253	0.272883	0.301282	0.296755	0.303419	0.297009	0.317677	0.300855	0.301112	0.317677	0.424359	0.294872	0.285347	0.325771	0.317909	0.352263	0.340598
ZG-4	0.265385	0.317136	0.257899	0.338751	0.321368	0.311966	0.323883	0.294696	0.299317	0.399914	0.349957	0.4103	0.452031	0.392367	0.385739	0.366041	0.411235	0.483333	0.427711	0.340017	0.490196	0.47193	0.407487	0.414002	0.443429	0.482479	0.369454	0.412821	0.480786	0.429002	0.431138	0.38389	0.383761	0.255764	0.290956	0.280477	0.287969	0.289249	0.290281	0.293089	0.288215	0.305627	0.447952	0.261519	0.259196	0.294444	0.304962	0.320972	0.303328
ZG-5	0.289564	0.299488	0.301282	0.327911	0.342601	0.354274	0.361995	0.345462	0.294872	0.398968	0.352816	0.420533	0.454152	0.396567	0.423474	0.395389	0.453648	0.47006	0.413081	0.354825	0.475683	0.480246	0.393196	0.439014	0.445122	0.469204	0.39795	0.454662	0.468376	0.405254	0.427654	0.421955	0.444397	0.328632	0.328352	0.31186	0.356106	0.355252	0.368601	0.358668	0.355983	0.334471	0.405636	0.326644	0.3125	0.365697	0.296661	0.391212	0.374466
ZG-6	0.29359	0.31698	0.300427	0.324486	0.334046	0.280154	0.293637	0.266695	0.3	0.349957	0.283703	0.375859	0.451125	0.354936	0.330181	0.260461	0.345494	0.369547	0.357881	0.430887	0.395051	0.461809	0.347976	0.435121	0.451655	0.367836	0.28608	0.343028	0.376923	0.425495	0.356164	0.328902	0.329341	0.269658	0.343723	0.350683	0.286507	0.25918	0.262372	0.274552	0.285897	0.333191	0.430401	0.263023	0.274401	0.277588	0.275257	0.286263	0.253629
ZG-7	0.2753	0.296835	0.263068	0.258798	0.336621	0.351884	0.359483	0.351502	0.287489	0.337069	0.300684	0.387597	0.43235	0.372203	0.453017	0.422945	0.462565	0.39837	0.438309	0.34589	0.399059	0.46963	0.41494	0.468343	0.434061	0.397513	0.401969	0.462264	0.392459	0.410622	0.371245	0.450559	0.45283	0.324336	0.330051	0.313516	0.342894	0.336901	0.354149	0.340753	0.327763	0.337896	0.37714	0.32149	0.30515	0.392367	0.310892	0.413601	0.392979
ZG-8	0.285531	0.346285	0.314799	0.387746	0.363014	0.324058	0.33778	0.311054	0.314799	0.432014	0.3655	0.427773	0.450216	0.430842	0.320568	0.344017	0.359107	0.501712	0.425431	0.34359	0.488898	0.476714	0.405172	0.441126	0.427637	0.5	0.342308	0.360873	0.488024	0.43319	0.449871	0.318455	0.337757	0.338751	0.211966	0.219471	0.325214	0.330769	0.340307	0.333761	0.336185	0.247225	0.46453	0.349145	0.350471	0.369435	0.318338	0.377882	0.356838
ZG-9	0.275729	0.313088	0.259212	0.343777	0.337189	0.363208	0.337931	0.336052	0.304199	0.374355	0.364842	0.403184	0.445794	0.389415	0.417672	0.37286	0.453098	0.393654	0.43696	0.324486	0.405902	0.48197	0.41753	0.467476	0.450218	0.391938	0.361729	0.45283	0.391174	0.417962	0.405579	0.415305	0.437393	0.326627	0.314212	0.294269	0.353168	0.339897	0.360565	0.358305	0.350043	0.328486	0.394264	0.33476	0.32103	0.398799	0.308155	0.405902	0.383562
ZG-10	0.270976	0.270282	0.340462	0.327335	0.3858	0.243151	0.254303	0.238218	0.281437	0.316695	0.176345	0.353952	0.385714	0.408935	0.260757	0.170085	0.272766	0.382705	0.196121	0.464103	0.370623	0.417032	0.177586	0.456277	0.363557	0.382705	0.183333	0.273545	0.370402	0.398276	0.322194	0.261373	0.268408	0.343884	0.313675	0.329206	0.291453	0.268376	0.278822	0.279915	0.294696	0.298036	0.450855	0.3	0.307198	0.35488	0.354327	0.36123	0.360684
ZG-11	0.231561	0.271172	0.347901	0.330472	0.327335	0.357204	0.339224	0.364807	0.22988	0.402239	0.297263	0.414802	0.456201	0.429862	0.444397	0.343322	0.47117	0.48542	0.314767	0.402397	0.473909	0.445958	0.296632	0.469644	0.444978	0.484991	0.339897	0.471269	0.472151	0.438256	0.461373	0.44325	0.434391	0.294344	0.311644	0.278015	0.342038	0.345462	0.36698	0.357021	0.354756	0.308811	0.455051	0.311216	0.306009	0.364065	0.333476	0.371257	0.351027
ZG-12	0.32268	0.317031	0.331584	0.348379	0.338004	0.355079	0.315743	0.319457	0.339458	0.404134	0.317467	0.40518	0.437998	0.444249	0.375	0.336976	0.392794	0.467601	0.374009	0.416084	0.475983	0.430667	0.362434	0.412832	0.433422	0.468039	0.329545	0.394483	0.466754	0.438272	0.40929	0.37489	0.401051	0.306649	0.259178	0.263755	0.312937	0.298077	0.310917	0.306381	0.319773	0.232314	0.450612	0.320961	0.326906	0.315398	0.333041	0.325328	0.293013
ZG-13	0.288412	0.347175	0.288165	0.337629	0.326329	0.363519	0.366695	0.368557	0.31518	0.373598	0.400257	0.396299	0.453559	0.363715	0.465056	0.42545	0.48708	0.420172	0.481865	0.316624	0.409675	0.509243	0.462003	0.454427	0.445804	0.418884	0.434019	0.488412	0.406518	0.393691	0.466924	0.462995	0.46867	0.34434	0.33162	0.316781	0.365467	0.372751	0.390411	0.379606	0.381647	0.339469	0.394602	0.362468	0.352663	0.418455	0.401203	0.432363	0.413453
ZG-14	0.31175	0.373396	0.326627	0.390652	0.392459	0.334048	0.351724	0.32103	0.350471	0.436693	0.388366	0.435082	0.454033	0.433305	0.328017	0.359589	0.365749	0.499142	0.4538	0.37286	0.494867	0.487247	0.433506	0.473547	0.431441	0.499142	0.353293	0.367496	0.489717	0.432211	0.438627	0.325881	0.346913	0.349614	0.225171	0.229683	0.356164	0.346878	0.374251	0.354452	0.35647	0.233533	0.464469	0.366438	0.354077	0.403599	0.353345	0.399914	0.382277
ZG-15	0.31518	0.330624	0.275493	0.3	0.356041	0.34777	0.348707	0.355794	0.314482	0.334052	0.323353	0.402837	0.444974	0.364028	0.446121	0.415668	0.451807	0.365352	0.445164	0.369863	0.377246	0.484169	0.428325	0.478769	0.450218	0.363636	0.383134	0.450686	0.362896	0.406736	0.365665	0.44454	0.440395	0.334619	0.33476	0.307956	0.355308	0.321918	0.339179	0.326627	0.314482	0.336185	0.398545	0.306079	0.295026	0.391938	0.340773	0.418734	0.395976
ZG-16	0.304701	0.349829	0.336325	0.392979	0.36142	0.324209	0.33448	0.324486	0.33547	0.421324	0.373294	0.431701	0.469291	0.420172	0.330181	0.322801	0.372103	0.459402	0.408699	0.397096	0.462457	0.500439	0.394918	0.487457	0.456446	0.458547	0.298036	0.372541	0.451282	0.432386	0.396404	0.329331	0.334902	0.34188	0.265585	0.250853	0.379163	0.359522	0.366041	0.364761	0.361966	0.274744	0.464987	0.353971	0.358305	0.379384	0.34161	0.382253	0.349274
ZG-17	0.296581	0.280051	0.286507	0.26775	0.309402	0.24359	0.262457	0.242087	0.312126	0.31701	0.242967	0.358798	0.420052	0.382504	0.297251	0.296075	0.31518	0.409402	0.389415	0.412543	0.410486	0.446491	0.378227	0.436474	0.407746	0.409402	0.268771	0.314103	0.401793	0.395009	0.317793	0.295201	0.303846	0.316396	0.286263	0.277494	0.329352	0.3157	0.300085	0.313993	0.321947	0.254902	0.410836	0.31698	0.330197	0.348291	0.29213	0.356777	0.323379
ZG-19	0.252356	0.250855	0.329195	0.28259	0.33419	0.250643	0.270457	0.232847	0.26113	0.30852	0.228632	0.348537	0.405546	0.396819	0.325151	0.242087	0.342218	0.432734	0.264021	0.43627	0.407692	0.4292	0.254961	0.422444	0.390052	0.432305	0.237382	0.342759	0.416096	0.405953	0.341338	0.324742	0.318766	0.315497	0.306672	0.294017	0.330624	0.323781	0.32906	0.347305	0.344178	0.305128	0.423011	0.28657	0.302316	0.366752	0.287736	0.37094	0.343884
ZG-20	0.317793	0.289676	0.32906	0.278253	0.305556	0.279726	0.322442	0.307791	0.334188	0.367154	0.265358	0.409871	0.477076	0.427897	0.354686	0.332622	0.366094	0.437553	0.403531	0.45047	0.43558	0.475877	0.399655	0.440311	0.459495	0.436698	0.322374	0.363986	0.429487	0.453488	0.354452	0.352487	0.372541	0.320513	0.27626	0.267491	0.32152	0.287361	0.28157	0.288215	0.296581	0.248294	0.4462	0.302733	0.309503	0.307956	0.270976	0.308874	0.284799
ZG-21	0.308912	0.366667	0.324914	0.357204	0.313196	0.364182	0.374246	0.358491	0.33476	0.436317	0.382906	0.428571	0.471837	0.432932	0.472007	0.426433	0.493551	0.527849	0.473253	0.400342	0.528632	0.426561	0.452977	0.406412	0.467277	0.526564	0.431138	0.494002	0.521832	0.468507	0.477273	0.47079	0.482434	0.239521	0.286142	0.266239	0.290847	0.292985	0.309829	0.290847	0.28339	0.299145	0.47006	0.268606	0.256861	0.313625	0.328473	0.311111	0.29769
ZG-22	0.291703	0.312931	0.339517	0.327422	0.332902	0.242437	0.274109	0.24892	0.325561	0.412554	0.297414	0.370772	0.420892	0.403729	0.261077	0.264452	0.291414	0.50475	0.359443	0.428387	0.502586	0.430408	0.347694	0.405157	0.400968	0.504754	0.275431	0.293431	0.493523	0.412533	0.375865	0.260399	0.264045	0.289905	0.246764	0.274138	0.279983	0.285776	0.290086	0.293356	0.310881	0.23319	0.461173	0.298102	0.309256	0.281331	0.298875	0.274569	0.249784
ZG-23	0.326775	0.335751	0.359829	0.317637	0.344739	0.314799	0.365864	0.316353	0.33547	0.378332	0.322526	0.410653	0.488322	0.413305	0.365434	0.341161	0.406009	0.446108	0.385013	0.46456	0.438567	0.489025	0.37683	0.427336	0.479965	0.444825	0.342442	0.40633	0.42906	0.465116	0.38399	0.364923	0.387511	0.280342	0.322801	0.331058	0.301879	0.289069	0.293089	0.309991	0.307692	0.329778	0.434244	0.255337	0.268408	0.309239	0.263699	0.320819	0.291204
ZG-24	0.279487	0.300938	0.323228	0.319932	0.342308	0.246581	0.314863	0.266895	0.306576	0.398196	0.280904	0.398283	0.476232	0.407376	0.29854	0.270051	0.332762	0.465812	0.366179	0.430461	0.470588	0.490351	0.354561	0.448142	0.463446	0.465812	0.269625	0.333333	0.454313	0.422117	0.381523	0.297772	0.321368	0.289923	0.245734	0.266837	0.299488	0.244027	0.265132	0.263652	0.274125	0.231458	0.476536	0.274317	0.268178	0.26453	0.2716	0.266411	0.238481
ZG-25	0.263473	0.290529	0.288889	0.298801	0.30154	0.29769	0.316853	0.303082	0.273504	0.339209	0.321246	0.385309	0.458045	0.398283	0.359415	0.32579	0.391845	0.399914	0.407407	0.382579	0.387799	0.473661	0.399655	0.45372	0.452962	0.399914	0.302306	0.393071	0.385043	0.449612	0.361301	0.357633	0.398204	0.330769	0.279249	0.268771	0.366781	0.337319	0.336177	0.349274	0.348718	0.266212	0.426132	0.334757	0.336901	0.377246	0.295377	0.384386	0.362938
ZG-26	0.33704	0.375	0.355556	0.400685	0.343456	0.389649	0.380911	0.374572	0.359829	0.456578	0.40529	0.459192	0.485294	0.455794	0.422184	0.418446	0.463948	0.520103	0.487511	0.379163	0.520478	0.468393	0.469854	0.431228	0.481707	0.51882	0.400512	0.465355	0.51453	0.478898	0.478596	0.421098	0.448246	0.298718	0.257899	0.220137	0.329206	0.33988	0.34727	0.342442	0.332051	0.263225	0.462852	0.32579	0.323202	0.351583	0.35274	0.353669	0.324936
ZG-27	0.18723	0.265491	0.287931	0.326857	0.343831	0.307161	0.296184	0.30829	0.234914	0.380312	0.2642	0.371317	0.41274	0.384848	0.377277	0.27261	0.400433	0.473684	0.283232	0.364341	0.460843	0.450877	0.262381	0.47164	0.396432	0.472821	0.282946	0.400777	0.459914	0.394874	0.443869	0.375433	0.353322	0.296121	0.308786	0.301635	0.302326	0.31137	0.340792	0.329027	0.332759	0.32358	0.455211	0.309216	0.307858	0.346419	0.330743	0.364458	0.344961
ZG-28	0.288708	0.34727	0.288462	0.337757	0.327203	0.363986	0.366724	0.368579	0.315385	0.374033	0.400171	0.396478	0.45372	0.363208	0.465176	0.425278	0.487124	0.4213	0.482343	0.316823	0.41041	0.509658	0.462102	0.455017	0.445993	0.419589	0.434244	0.488452	0.407692	0.392765	0.467038	0.463122	0.468777	0.343162	0.332195	0.3157	0.3655	0.372758	0.390358	0.37959	0.381197	0.340017	0.393254	0.36123	0.351455	0.418306	0.400685	0.43302	0.414176
ZG-29	0.337607	0.411338	0.345858	0.433276	0.421368	0.416667	0.405928	0.424294	0.365073	0.452749	0.451407	0.467382	0.474935	0.41681	0.462629	0.43302	0.496998	0.455128	0.472461	0.322099	0.462063	0.515789	0.451807	0.4879	0.475631	0.453419	0.427901	0.498291	0.452605	0.440189	0.483319	0.460583	0.462393	0.381298	0.34727	0.3052	0.402304	0.393345	0.421569	0.40657	0.39667	0.376385	0.457765	0.391212	0.378529	0.423077	0.396065	0.424979	0.407423
ZG-30	0.2716	0.295222	0.354701	0.360873	0.378101	0.263901	0.249785	0.251925	0.287607	0.384351	0.21843	0.367268	0.405709	0.409871	0.282029	0.188728	0.303004	0.47947	0.242894	0.447054	0.468857	0.420983	0.234711	0.45199	0.385453	0.478614	0.200683	0.303678	0.467094	0.409561	0.377997	0.281304	0.26775	0.339744	0.278395	0.291382	0.335611	0.306576	0.315273	0.311272	0.326923	0.262799	0.479505	0.320666	0.327483	0.303251	0.276969	0.306741	0.277114
ZG-31	0.317324	0.311805	0.334619	0.341202	0.31518	0.287061	0.303017	0.270386	0.348329	0.4125	0.327203	0.385874	0.421509	0.420396	0.315563	0.328339	0.347639	0.488851	0.397237	0.411387	0.499572	0.441461	0.389465	0.388118	0.417904	0.488422	0.321062	0.349057	0.489289	0.403282	0.409871	0.31518	0.348628	0.325193	0.276541	0.276732	0.339897	0.315497	0.31266	0.322346	0.333762	0.256202	0.427226	0.312072	0.31588	0.294597	0.282161	0.307528	0.28125
ZG-32	0.37967	0.451906	0.391059	0.478696	0.461806	0.470895	0.450218	0.452174	0.422309	0.50959	0.479203	0.476024	0.456942	0.428571	0.437118	0.447528	0.479076	0.493484	0.478128	0.310061	0.492201	0.497797	0.457568	0.472759	0.450569	0.492615	0.461839	0.480452	0.491753	0.444882	0.521304	0.434669	0.43397	0.43235	0.374675	0.37565	0.411969	0.441023	0.464905	0.446227	0.440104	0.402946	0.475716	0.461839	0.450435	0.429192	0.441304	0.448873	0.433651
ZG-33	0.413248	0.37127	0.399658	0.388366	0.43547	0.442308	0.379725	0.405902	0.400085	0.375859	0.382353	0.432618	0.445117	0.410377	0.381443	0.375427	0.40566	0.295299	0.385542	0.430887	0.326087	0.469298	0.377797	0.500432	0.453003	0.295726	0.359215	0.404274	0.310418	0.430293	0.297263	0.38132	0.413675	0.489325	0.43558	0.435635	0.474829	0.456911	0.453112	0.465017	0.465841	0.420716	0.346416	0.458191	0.459367	0.474359	0.356287	0.483376	0.449232
ZG-34	0.367811	0.425086	0.336621	0.387887	0.429245	0.407296	0.371009	0.35567	0.377787	0.327869	0.399401	0.352283	0.389323	0.398363	0.393443	0.407027	0.414729	0.324464	0.407087	0.342331	0.345034	0.376761	0.416162	0.390191	0.396416	0.323605	0.399743	0.413734	0.333619	0.405791	0.358677	0.391566	0.420601	0.403945	0.443445	0.445634	0.437018	0.417738	0.402397	0.416452	0.403945	0.45976	0.357326	0.394602	0.400344	0.490558	0.399485	0.487586	0.49443
ZG-35	0.419048	0.407168	0.423443	0.389081	0.380952	0.421645	0.361619	0.40078	0.429931	0.442609	0.409758	0.416522	0.433888	0.453084	0.389034	0.406223	0.374891	0.470996	0.387533	0.451599	0.471934	0.361478	0.393636	0.383975	0.423647	0.470996	0.399309	0.376623	0.469291	0.397995	0.372617	0.388889	0.394805	0.405277	0.435609	0.441278	0.422712	0.462835	0.459413	0.450735	0.46064	0.405872	0.439499	0.468021	0.469697	0.431169	0.444974	0.412349	0.417027
ZG-36	0.400427	0.366581	0.378309	0.393926	0.444017	0.313248	0.322595	0.309239	0.403074	0.325172	0.295823	0.404292	0.407087	0.429674	0.216924	0.242747	0.236707	0.302137	0.299914	0.486348	0.30179	0.440789	0.286145	0.452031	0.388599	0.302137	0.261945	0.238034	0.301452	0.439329	0.285287	0.217224	0.271368	0.424424	0.3093	0.355925	0.295222	0.299488	0.3052	0.301621	0.314688	0.291986	0.450085	0.363055	0.363131	0.407692	0.44953	0.396846	0.404437
ZG-37	0.448187	0.38932	0.399914	0.336214	0.398619	0.393351	0.411892	0.418755	0.439603	0.342014	0.338071	0.415078	0.428384	0.399047	0.417535	0.447414	0.395147	0.331606	0.440435	0.45819	0.343239	0.428509	0.437826	0.419214	0.427265	0.331606	0.419828	0.394214	0.336497	0.413043	0.296024	0.416017	0.41753	0.456859	0.475862	0.464686	0.439224	0.426293	0.407838	0.412931	0.410267	0.45435	0.370259	0.406034	0.407519	0.444732	0.393691	0.456934	0.458621
ZG-38	0.409914	0.395099	0.436262	0.396031	0.408269	0.38319	0.389515	0.383089	0.411283	0.458839	0.403697	0.435121	0.454228	0.448529	0.346586	0.379948	0.354185	0.479741	0.371528	0.469019	0.496561	0.442087	0.384549	0.400174	0.449517	0.47931	0.385112	0.35431	0.487941	0.443576	0.381363	0.34569	0.343534	0.368648	0.438468	0.450129	0.376506	0.362737	0.328891	0.347676	0.354005	0.431212	0.441101	0.347246	0.35591	0.331897	0.357204	0.325451	0.35327
ZG-40	0.373077	0.365303	0.408198	0.405902	0.386752	0.286752	0.312715	0.290847	0.393254	0.477234	0.361893	0.402146	0.412273	0.504288	0.168385	0.266212	0.158662	0.525214	0.332186	0.43302	0.516198	0.411842	0.347676	0.378997	0.395126	0.525214	0.25384	0.160684	0.519641	0.424269	0.399487	0.167952	0.176923	0.353544	0.288823	0.323103	0.341724	0.349403	0.349531	0.355802	0.376601	0.291134	0.437713	0.396331	0.417023	0.335897	0.414885	0.31202	0.324232
ZG-41	0.385274	0.380017	0.413174	0.360754	0.39726	0.382277	0.427711	0.399314	0.388794	0.429862	0.424851	0.447979	0.479221	0.451031	0.392857	0.415812	0.403351	0.480736	0.418103	0.416239	0.460717	0.466169	0.430172	0.406061	0.473409	0.479452	0.415385	0.40411	0.469632	0.438362	0.413882	0.392275	0.42637	0.407613	0.36453	0.347566	0.415812	0.418803	0.438514	0.426496	0.419589	0.361657	0.403928	0.405556	0.386461	0.422945	0.387746	0.409479	0.417521
ZG-42	0.393626	0.402062	0.42685	0.43319	0.446644	0.367786	0.337919	0.332759	0.41222	0.437662	0.333333	0.398444	0.396626	0.444685	0.306494	0.313414	0.313742	0.470284	0.332903	0.465606	0.487543	0.417105	0.333333	0.41507	0.389373	0.470284	0.326311	0.315676	0.478055	0.411969	0.401724	0.306131	0.306202	0.413081	0.285469	0.315722	0.369733	0.338779	0.33634	0.33276	0.345955	0.277062	0.459587	0.341788	0.353448	0.347545	0.343966	0.351804	0.339209
ZG-43	0.385112	0.411159	0.38865	0.416021	0.422184	0.30938	0.322872	0.294143	0.409286	0.433824	0.355794	0.401123	0.415657	0.443437	0.259516	0.328179	0.277202	0.499139	0.38975	0.44244	0.500858	0.433333	0.386305	0.436466	0.396341	0.499139	0.318299	0.277539	0.493121	0.403813	0.38329	0.257981	0.268933	0.409286	0.207904	0.244635	0.349227	0.310137	0.333906	0.309708	0.33104	0.201288	0.448024	0.345361	0.339793	0.358434	0.366494	0.360086	0.332904
ZG-45	0.476455	0.500854	0.505988	0.517138	0.454662	0.575342	0.546041	0.570266	0.46065	0.556368	0.552519	0.552835	0.544983	0.509021	0.578744	0.563248	0.620275	0.520548	0.546121	0.38547	0.519214	0.47849	0.529741	0.466234	0.548823	0.519264	0.549145	0.620291	0.517964	0.52931	0.566838	0.577253	0.594606	0.47562	0.427778	0.387276	0.483333	0.517094	0.527754	0.510684	0.499145	0.431255	0.473504	0.491026	0.472579	0.476027	0.470437	0.478651	0.454274
ZG-46	0.442686	0.427901	0.438462	0.415668	0.415312	0.42515	0.407137	0.401969	0.451709	0.450559	0.459044	0.429614	0.400952	0.430901	0.456578	0.45047	0.481974	0.514115	0.481912	0.449189	0.511945	0.431958	0.461671	0.436419	0.387728	0.512831	0.457728	0.482464	0.508974	0.434596	0.441781	0.454545	0.459367	0.385043	0.35269	0.351109	0.40649	0.40222	0.420222	0.409052	0.397863	0.362628	0.497438	0.385141	0.379281	0.482891	0.422945	0.483362	0.463279
ZG-47	0.467521	0.47272	0.48719	0.492729	0.470085	0.407692	0.446306	0.438409	0.483775	0.526203	0.430946	0.466094	0.507779	0.463122	0.399055	0.392918	0.367496	0.515385	0.425559	0.513225	0.540068	0.475	0.443632	0.448574	0.502176	0.515385	0.428328	0.369231	0.523911	0.45611	0.50556	0.398029	0.394017	0.38386	0.369454	0.402387	0.368174	0.341297	0.375959	0.348549	0.359949	0.3474	0.512372	0.40913	0.392643	0.255128	0.378956	0.249361	0.270904
ZG-48	0.414875	0.422384	0.445447	0.440189	0.433362	0.361995	0.392394	0.405336	0.428265	0.488764	0.429245	0.433074	0.471304	0.484038	0.342697	0.345494	0.321398	0.50172	0.387879	0.458798	0.507719	0.465137	0.407359	0.442609	0.454466	0.502575	0.377682	0.321582	0.502573	0.444685	0.460052	0.341379	0.343508	0.398196	0.325751	0.361063	0.36867	0.321888	0.35163	0.326609	0.347079	0.31518	0.527039	0.407296	0.390275	0.296647	0.395009	0.287307	0.314592
ZG-49	0.456373	0.430887	0.514103	0.48887	0.44012	0.41018	0.435942	0.433647	0.468376	0.560189	0.431314	0.515464	0.518599	0.464807	0.358555	0.37105	0.407725	0.536784	0.426357	0.509821	0.553754	0.498683	0.42851	0.477941	0.526132	0.535928	0.385995	0.408041	0.545299	0.496555	0.514983	0.358062	0.384089	0.421368	0.318531	0.354096	0.386422	0.359522	0.353242	0.350555	0.359829	0.308447	0.533732	0.404355	0.398545	0.290847	0.298801	0.286263	0.254056
ZG-50	0.465385	0.43393	0.461144	0.454662	0.449573	0.370513	0.420962	0.401625	0.48164	0.516323	0.419011	0.469957	0.468885	0.484134	0.377148	0.390358	0.375643	0.489316	0.465146	0.501706	0.512788	0.496491	0.463855	0.461971	0.474761	0.488034	0.40529	0.374786	0.497438	0.469449	0.449957	0.374893	0.397009	0.403928	0.3157	0.352515	0.365188	0.322526	0.349531	0.341724	0.352263	0.309037	0.519625	0.390785	0.381523	0.270513	0.341317	0.265558	0.247867
ZG-51	0.364923	0.404619	0.415167	0.43176	0.422813	0.312178	0.35819	0.342489	0.371037	0.459914	0.348161	0.386305	0.441457	0.388124	0.2875	0.285959	0.293029	0.465266	0.334629	0.452911	0.484602	0.435739	0.351036	0.399393	0.434934	0.463979	0.312928	0.29331	0.473436	0.401554	0.454506	0.286758	0.283877	0.279349	0.37714	0.414457	0.292808	0.282106	0.286997	0.292808	0.308055	0.365269	0.507705	0.305651	0.327897	0.21741	0.309871	0.206159	0.23887
ZG-52	0.42906	0.392157	0.409479	0.382378	0.382906	0.367094	0.375859	0.385372	0.444919	0.412801	0.441176	0.419313	0.392394	0.48542	0.362543	0.40401	0.371784	0.464957	0.445353	0.46587	0.454817	0.455702	0.437177	0.42178	0.375544	0.465812	0.41041	0.371795	0.458582	0.435456	0.411035	0.360754	0.381197	0.436806	0.27901	0.324808	0.366041	0.336604	0.347826	0.348549	0.365927	0.280904	0.482935	0.411263	0.418306	0.402991	0.425577	0.41006	0.403157
ZG-53	0.393499	0.396331	0.382479	0.384418	0.405475	0.34089	0.356836	0.348887	0.41453	0.420464	0.429608	0.401632	0.373812	0.451931	0.336199	0.377455	0.341202	0.476048	0.438846	0.406917	0.468003	0.465789	0.430233	0.461073	0.356707	0.47562	0.37532	0.340034	0.471368	0.386736	0.398973	0.334477	0.317793	0.421368	0.25918	0.295648	0.359095	0.327925	0.334898	0.337319	0.353846	0.263652	0.489752	0.38813	0.395548	0.389222	0.431079	0.400597	0.387703
ZG-54	0.331197	0.366581	0.316823	0.34645	0.371368	0.298291	0.304553	0.288281	0.349274	0.368127	0.34399	0.384549	0.413137	0.397084	0.335911	0.345563	0.308748	0.435043	0.404045	0.40657	0.424552	0.402193	0.398021	0.429559	0.39295	0.433761	0.352816	0.310684	0.425278	0.429002	0.349444	0.33419	0.326068	0.361657	0.19198	0.236999	0.334471	0.295222	0.326939	0.301195	0.313834	0.206309	0.487201	0.343857	0.335329	0.395726	0.343456	0.391731	0.360068
ZG-55	0.407186	0.438567	0.466239	0.483305	0.459367	0.360565	0.376182	0.354024	0.417521	0.516767	0.393345	0.441581	0.471453	0.443396	0.244196	0.284799	0.266094	0.515825	0.358742	0.460717	0.53413	0.453029	0.370801	0.455017	0.464721	0.515825	0.295901	0.267322	0.523932	0.451766	0.462329	0.243139	0.250642	0.403419	0.332195	0.372014	0.393254	0.371904	0.370307	0.371904	0.386325	0.321246	0.484629	0.393254	0.410959	0.328486	0.360873	0.300768	0.293339
ZG-56	0.378853	0.383433	0.384517	0.37018	0.375	0.450342	0.430293	0.437018	0.354577	0.415663	0.400085	0.436371	0.467965	0.421392	0.498709	0.434615	0.514175	0.417808	0.427155	0.4	0.40649	0.442443	0.418103	0.432468	0.472973	0.416096	0.438462	0.512414	0.411891	0.464224	0.461868	0.498283	0.510702	0.393499	0.417949	0.391119	0.408974	0.417094	0.447481	0.437607	0.445252	0.412041	0.398718	0.42735	0.420737	0.385702	0.351328	0.410333	0.382906
ZG-57	0.427654	0.4193	0.454662	0.452014	0.437553	0.389127	0.401033	0.392031	0.44012	0.503012	0.441076	0.469072	0.466234	0.501718	0.305508	0.369231	0.338918	0.516695	0.432759	0.432479	0.507259	0.490781	0.432759	0.464502	0.449433	0.516695	0.357265	0.339041	0.510693	0.459483	0.428449	0.303863	0.346747	0.480325	0.199145	0.228864	0.424786	0.37265	0.386849	0.367094	0.384089	0.19684	0.474359	0.432906	0.422022	0.385274	0.380034	0.384287	0.348718
ZG-58	0.36142	0.358362	0.386752	0.357021	0.347305	0.310522	0.338349	0.336045	0.371795	0.450129	0.391212	0.38488	0.410035	0.450215	0.301117	0.342442	0.280687	0.496151	0.38932	0.441076	0.480802	0.381475	0.406546	0.362457	0.391551	0.496151	0.346712	0.281437	0.484188	0.41559	0.398116	0.301458	0.313088	0.365385	0.259607	0.299915	0.381298	0.336038	0.345137	0.325363	0.345299	0.240614	0.450043	0.377455	0.370719	0.383234	0.38613	0.362628	0.374039
ZG-59	0.379281	0.368488	0.36142	0.372751	0.362703	0.326199	0.313253	0.301628	0.40077	0.419966	0.404355	0.377577	0.390909	0.458333	0.341222	0.374359	0.352663	0.507705	0.446983	0.407265	0.499146	0.437226	0.439224	0.427706	0.371404	0.507705	0.371795	0.351884	0.502566	0.423276	0.423308	0.339056	0.361301	0.39692	0.216667	0.247652	0.376923	0.341026	0.354398	0.330342	0.350299	0.211358	0.447009	0.372222	0.360017	0.410531	0.386889	0.413322	0.38547
ZG-61	0.418236	0.391973	0.446108	0.361183	0.366438	0.516695	0.520654	0.5497	0.404619	0.430723	0.523911	0.469905	0.506926	0.424828	0.60327	0.551709	0.622852	0.441781	0.5125	0.345299	0.421435	0.516696	0.525	0.505195	0.50959	0.441353	0.559402	0.621147	0.431138	0.452586	0.516281	0.602146	0.599743	0.482036	0.512393	0.479932	0.502137	0.499573	0.504697	0.504701	0.5	0.514091	0.375641	0.479487	0.473865	0.518408	0.499572	0.517933	0.528205
ZG-62	0.428021	0.419231	0.455479	0.452014	0.437446	0.388603	0.400947	0.392796	0.44012	0.503012	0.440171	0.469019	0.467504	0.50172	0.306202	0.369547	0.339639	0.516267	0.432701	0.433276	0.506838	0.491205	0.432701	0.464471	0.449825	0.516281	0.356715	0.33976	0.510274	0.459879	0.428816	0.304553	0.347472	0.47988	0.198888	0.228205	0.424722	0.372541	0.386752	0.36698	0.38399	0.196581	0.473909	0.432421	0.421527	0.385176	0.379931	0.385043	0.349444
ZG-63	0.386801	0.395815	0.40393	0.416448	0.428384	0.345717	0.315445	0.328084	0.393013	0.431459	0.331299	0.368421	0.360843	0.429386	0.282074	0.301047	0.275	0.471591	0.306381	0.449825	0.476024	0.352113	0.317745	0.389134	0.357517	0.471591	0.297993	0.277098	0.472052	0.398156	0.384514	0.280456	0.280594	0.375109	0.393979	0.418919	0.3726	0.363002	0.369224	0.357766	0.364629	0.377942	0.426265	0.381763	0.381452	0.402972	0.412511	0.39102	0.407068
ZG-64	0.387111	0.380069	0.384183	0.363322	0.426471	0.336505	0.324783	0.313853	0.399309	0.377498	0.265315	0.337533	0.347769	0.416667	0.29087	0.348446	0.241319	0.41782	0.317073	0.449914	0.421053	0.328358	0.339286	0.406387	0.349739	0.417388	0.302245	0.241782	0.419188	0.374564	0.308225	0.290113	0.29628	0.382022	0.427461	0.443054	0.415371	0.381693	0.383952	0.381693	0.39153	0.428818	0.387737	0.386874	0.392208	0.472751	0.405628	0.4478	0.466753
ZG-65	0.41018	0.400597	0.443162	0.431565	0.471771	0.299829	0.355976	0.344178	0.428266	0.432131	0.305887	0.385309	0.406142	0.41073	0.263543	0.239539	0.204292	0.439264	0.270887	0.529462	0.447526	0.423617	0.284668	0.441176	0.396777	0.438409	0.291204	0.205731	0.443162	0.418174	0.38613	0.262864	0.207442	0.331197	0.436379	0.470137	0.316396	0.320666	0.331911	0.329633	0.344017	0.425768	0.480359	0.362084	0.370291	0.295979	0.400685	0.290529	0.311272
ZG-66	0.427288	0.418942	0.454701	0.451627	0.436698	0.389222	0.399828	0.390839	0.440171	0.503009	0.439846	0.468213	0.466696	0.501717	0.305245	0.369342	0.338197	0.516253	0.432817	0.431682	0.507679	0.49122	0.432444	0.464533	0.448606	0.516253	0.357387	0.339179	0.511111	0.458656	0.429366	0.303173	0.346878	0.480342	0.199402	0.229522	0.424851	0.372758	0.386945	0.367208	0.384188	0.197099	0.475662	0.43339	0.422517	0.386228	0.380565	0.384386	0.349701
ZG-67	0.387976	0.380932	0.384615	0.364069	0.426903	0.336073	0.325217	0.31342	0.400173	0.376957	0.265746	0.337533	0.347769	0.416667	0.29087	0.348877	0.241319	0.41782	0.317944	0.450777	0.421053	0.328797	0.340157	0.405074	0.349739	0.416955	0.303109	0.241782	0.419188	0.374564	0.308225	0.290113	0.29628	0.38159	0.427029	0.442623	0.41494	0.381261	0.38352	0.381261	0.391098	0.428818	0.388169	0.386442	0.391775	0.472318	0.405195	0.447368	0.466321
ZG-69	0.380463	0.366667	0.371147	0.362779	0.351757	0.398458	0.400517	0.366209	0.372003	0.415663	0.446154	0.422184	0.437175	0.491402	0.450043	0.468349	0.495701	0.462296	0.507765	0.385372	0.454274	0.453386	0.490078	0.418977	0.428945	0.461868	0.454662	0.494859	0.449914	0.448707	0.406518	0.448024	0.484576	0.367723	0.303251	0.273504	0.369974	0.369547	0.372222	0.373824	0.367723	0.309829	0.414885	0.35586	0.340909	0.441731	0.389794	0.45	0.420017
ZG-70	0.379116	0.451167	0.38961	0.47745	0.460139	0.468371	0.448171	0.450564	0.421645	0.508711	0.477528	0.474326	0.456617	0.427889	0.435596	0.446367	0.477826	0.491768	0.477312	0.310554	0.490493	0.496042	0.456806	0.471078	0.449825	0.490901	0.460208	0.479203	0.490043	0.444154	0.519514	0.433536	0.433276	0.430736	0.372405	0.373379	0.409602	0.438581	0.462403	0.443772	0.438528	0.401037	0.473616	0.459343	0.447962	0.427643	0.440156	0.44771	0.432958
ZG-71	0.413601	0.371587	0.399145	0.389127	0.43547	0.443541	0.380911	0.407106	0.400427	0.376182	0.383532	0.433476	0.445934	0.4103	0.381771	0.375747	0.406009	0.295124	0.385874	0.430401	0.324232	0.469298	0.378122	0.501298	0.453833	0.295552	0.359522	0.404619	0.309402	0.429802	0.297517	0.381647	0.414029	0.490598	0.435098	0.435154	0.474381	0.456447	0.452645	0.46456	0.465385	0.419369	0.347566	0.457728	0.458904	0.473909	0.357449	0.482935	0.448762
ZG-72	0.460379	0.367698	0.475043	0.386207	0.359725	0.49354	0.508225	0.54181	0.430723	0.45671	0.465636	0.53414	0.534783	0.472366	0.491775	0.470765	0.515976	0.380706	0.459237	0.435942	0.362543	0.520741	0.4549	0.471788	0.538158	0.381568	0.481943	0.513351	0.372203	0.470512	0.472845	0.491364	0.499139	0.477194	0.468616	0.459622	0.482803	0.459587	0.457904	0.469046	0.466867	0.483247	0.424334	0.461737	0.463394	0.493971	0.480189	0.481959	0.487532
B6M	0.39818	0.427831	0.385281	0.42281	0.432468	0.432842	0.361934	0.373374	0.393074	0.402875	0.405359	0.383913	0.390885	0.395652	0.416376	0.436851	0.428696	0.394714	0.427138	0.391869	0.399309	0.356327	0.422775	0.450044	0.389616	0.395147	0.410035	0.42851	0.393074	0.413176	0.390286	0.414857	0.419844	0.404762	0.38192	0.376404	0.404844	0.410035	0.397148	0.398789	0.393506	0.377269	0.452855	0.385813	0.38595	0.462305	0.403296	0.463699	0.473183
B10M	0.393991	0.485873	0.360635	0.445064	0.436481	0.416309	0.371009	0.370704	0.413808	0.386972	0.444349	0.389224	0.426215	0.422481	0.425	0.449443	0.419035	0.425751	0.48185	0.372322	0.423373	0.382379	0.492221	0.416739	0.420017	0.424893	0.43916	0.418026	0.421098	0.411841	0.420962	0.423408	0.42618	0.330617	0.407883	0.363442	0.391602	0.398458	0.394264	0.385604	0.379931	0.407106	0.403253	0.347044	0.344931	0.499571	0.514175	0.493151	0.509426
B38M	0.427039	0.427226	0.40566	0.402146	0.427039	0.503004	0.484901	0.485837	0.418595	0.421552	0.514127	0.465948	0.4549	0.412651	0.578947	0.537704	0.609819	0.416309	0.534572	0.347901	0.414812	0.504405	0.526361	0.52691	0.471591	0.414592	0.533847	0.607296	0.415094	0.445117	0.443299	0.576592	0.585837	0.463979	0.453299	0.414384	0.51114	0.500428	0.501712	0.504713	0.488003	0.45762	0.417738	0.437018	0.428694	0.551931	0.446735	0.551798	0.525278
B45M-1	0.387083	0.380119	0.435043	0.414812	0.404192	0.33148	0.346518	0.345034	0.387179	0.436801	0.355802	0.420533	0.456315	0.456223	0.265262	0.267293	0.25794	0.465355	0.300172	0.471392	0.445392	0.419666	0.314384	0.399221	0.433362	0.464927	0.28608	0.257057	0.452991	0.411283	0.389983	0.263722	0.261334	0.358547	0.382579	0.399744	0.377455	0.380871	0.390785	0.397523	0.410684	0.352816	0.457301	0.401366	0.419521	0.316082	0.367723	0.291382	0.312126
B45M-2	0.380137	0.377455	0.429427	0.412168	0.408896	0.328767	0.343373	0.346615	0.380667	0.434222	0.353544	0.41323	0.454978	0.449313	0.265921	0.267094	0.263746	0.46661	0.3	0.465812	0.446627	0.424495	0.315086	0.399134	0.431561	0.466182	0.288889	0.262842	0.454234	0.402586	0.398458	0.264378	0.259418	0.349016	0.379915	0.397096	0.370513	0.372222	0.381298	0.388034	0.400342	0.349701	0.464103	0.39188	0.410026	0.311216	0.357326	0.285226	0.306838
B46M	0.418664	0.452178	0.410607	0.445159	0.451199	0.325342	0.357573	0.333333	0.442686	0.461704	0.382152	0.402408	0.419983	0.399055	0.271515	0.340598	0.264175	0.485873	0.396121	0.466239	0.493168	0.433275	0.412069	0.408304	0.412816	0.486301	0.35	0.263699	0.488879	0.381034	0.411311	0.270815	0.277397	0.319932	0.383333	0.422716	0.321368	0.308547	0.295474	0.297863	0.314371	0.377882	0.486752	0.33547	0.347044	0.318493	0.408312	0.309564	0.338034
B53M	0.39494	0.397348	0.40874	0.401717	0.439966	0.361492	0.394828	0.36309	0.402314	0.40431	0.360992	0.426357	0.442324	0.36833	0.335776	0.322774	0.385972	0.381218	0.352763	0.443493	0.408896	0.49956	0.344128	0.448395	0.437991	0.379503	0.353168	0.386364	0.394602	0.404145	0.381974	0.33577	0.334906	0.366324	0.455051	0.44953	0.385274	0.349315	0.352438	0.363442	0.373608	0.426433	0.421661	0.350171	0.350644	0.30446	0.327039	0.334902	0.331764
B83M	0.299569	0.27859	0.439707	0.377481	0.456897	0.346121	0.302426	0.346419	0.296296	0.381282	0.216251	0.354545	0.363557	0.427768	0.310659	0.187608	0.307958	0.444397	0.075521	0.484079	0.426053	0.391228	0.092014	0.479512	0.348129	0.444397	0.211274	0.307759	0.434539	0.371528	0.367558	0.310285	0.259483	0.400517	0.434596	0.44196	0.398451	0.376076	0.385641	0.390275	0.401809	0.418315	0.461274	0.388985	0.400777	0.379741	0.375755	0.367154	0.387263
B84M	0.373077	0.352941	0.434244	0.395637	0.474359	0.352137	0.381873	0.39692	0.370623	0.389605	0.229327	0.414592	0.420916	0.400515	0.37543	0.286263	0.306175	0.417521	0.199656	0.507253	0.421142	0.427632	0.222031	0.505618	0.424282	0.416667	0.286689	0.30641	0.4193	0.42685	0.345595	0.374893	0.327778	0.415884	0.477389	0.47613	0.403157	0.386945	0.400682	0.395478	0.399658	0.462489	0.434727	0.385239	0.387938	0.395299	0.447819	0.363598	0.383532
B90M	0.343188	0.349573	0.371147	0.374357	0.445159	0.305056	0.257967	0.278302	0.364298	0.344961	0.291453	0.311102	0.314991	0.432072	0.225668	0.21343	0.174549	0.381748	0.21786	0.458084	0.36453	0.35752	0.232097	0.418544	0.292757	0.381748	0.239521	0.176521	0.372003	0.393287	0.300172	0.225945	0.206512	0.375856	0.351155	0.39359	0.355432	0.345167	0.360684	0.353293	0.37286	0.341026	0.448674	0.402908	0.407376	0.410026	0.413808	0.407692	0.425577
B93M	0.400855	0.366894	0.379487	0.394692	0.442258	0.31266	0.322012	0.308647	0.403846	0.323302	0.295648	0.405498	0.404844	0.430472	0.216681	0.242528	0.236481	0.302823	0.29888	0.487628	0.302474	0.439421	0.285099	0.451125	0.386324	0.302823	0.260888	0.23781	0.301282	0.438846	0.286815	0.216981	0.271172	0.426496	0.310418	0.357935	0.296328	0.300598	0.306314	0.302733	0.315812	0.292235	0.452178	0.365073	0.365154	0.409324	0.451199	0.398464	0.406063
B117M	0.381533	0.36099	0.371628	0.377071	0.422909	0.424652	0.358696	0.409765	0.358138	0.33056	0.331885	0.350394	0.347332	0.413899	0.425569	0.382609	0.433129	0.330575	0.316638	0.407391	0.319288	0.404085	0.314024	0.443612	0.34978	0.330575	0.370435	0.432056	0.323325	0.352632	0.351351	0.424454	0.434669	0.447346	0.476522	0.468288	0.455217	0.45	0.464813	0.462174	0.468233	0.458732	0.457391	0.458696	0.456844	0.468641	0.42633	0.472632	0.477391
B149M	0.440598	0.459932	0.380871	0.41574	0.43547	0.360256	0.348368	0.342173	0.459009	0.432131	0.394288	0.351502	0.360415	0.424957	0.346649	0.410836	0.273585	0.450427	0.438038	0.438993	0.456948	0.335965	0.447504	0.397148	0.35161	0.449573	0.415529	0.273077	0.453032	0.399742	0.378529	0.345758	0.340598	0.373612	0.452645	0.481245	0.424488	0.43558	0.443734	0.437287	0.450897	0.449702	0.392918	0.460751	0.467066	0.461538	0.438837	0.445439	0.463311
B153M	0.374783	0.414434	0.362771	0.396357	0.469671	0.39688	0.397491	0.38595	0.361472	0.38284	0.366465	0.407391	0.447346	0.397046	0.390964	0.352076	0.366002	0.379549	0.340121	0.394896	0.401901	0.417403	0.350087	0.432954	0.439965	0.379116	0.380623	0.364385	0.390476	0.418412	0.317433	0.389948	0.350953	0.352814	0.424308	0.427398	0.377595	0.352076	0.368194	0.370675	0.357576	0.424373	0.447664	0.353374	0.353426	0.360052	0.366435	0.368194	0.388408
B173M	0.375752	0.404803	0.391323	0.412651	0.459587	0.374893	0.392826	0.363597	0.382302	0.389801	0.368782	0.40544	0.44913	0.379206	0.34181	0.341631	0.357573	0.371883	0.34632	0.4103	0.389794	0.467785	0.357576	0.433913	0.454466	0.370163	0.362661	0.357696	0.380155	0.41342	0.383821	0.340929	0.351247	0.32732	0.432189	0.432247	0.361803	0.338627	0.352058	0.363948	0.362973	0.410377	0.387554	0.342489	0.342513	0.318143	0.333046	0.321184	0.339485
B181M	0.439692	0.385666	0.370085	0.361301	0.424294	0.414457	0.393809	0.409247	0.408547	0.261393	0.308874	0.418814	0.431228	0.384979	0.399398	0.403501	0.412446	0.155689	0.408699	0.455594	0.169795	0.514925	0.403531	0.46586	0.450348	0.155261	0.385141	0.411463	0.162393	0.425495	0.326199	0.398799	0.434559	0.455983	0.439368	0.436007	0.431255	0.418446	0.412116	0.427412	0.421795	0.430887	0.361657	0.411614	0.405822	0.463644	0.409247	0.458618	0.462852
B188M	0.431406	0.405766	0.430603	0.427029	0.43572	0.386972	0.40267	0.416667	0.425862	0.423744	0.395869	0.4329	0.47316	0.392641	0.415872	0.416451	0.377922	0.444349	0.400777	0.464686	0.463855	0.477573	0.420621	0.442023	0.461169	0.44478	0.420327	0.377481	0.45431	0.400087	0.425302	0.413062	0.393011	0.379741	0.375108	0.373064	0.398881	0.336779	0.365318	0.341085	0.342241	0.368761	0.436693	0.365202	0.344397	0.42019	0.425734	0.410929	0.426787
B205M	0.393991	0.437928	0.406089	0.462629	0.48412	0.351931	0.380069	0.370275	0.407376	0.434426	0.369863	0.435345	0.493056	0.351421	0.289474	0.269066	0.29242	0.397425	0.329732	0.468723	0.413955	0.499119	0.338375	0.467882	0.486014	0.396137	0.306341	0.291416	0.404374	0.466724	0.399055	0.288296	0.267811	0.317753	0.392459	0.428082	0.313196	0.304627	0.311216	0.308912	0.325043	0.395976	0.449871	0.345758	0.354811	0.296996	0.388746	0.29238	0.305056
B247M	0.317365	0.352816	0.391453	0.353596	0.382806	0.373824	0.368014	0.348031	0.305556	0.411006	0.340017	0.408076	0.443339	0.444635	0.362855	0.349701	0.385408	0.459367	0.369078	0.393254	0.453072	0.432836	0.374246	0.45891	0.432056	0.458084	0.342015	0.384089	0.444444	0.435401	0.412671	0.361492	0.39692	0.365385	0.39667	0.398464	0.434671	0.385995	0.389078	0.391973	0.385043	0.404863	0.436379	0.373612	0.375428	0.409324	0.271404	0.40273	0.412468
TB71M	0.291702	0.351536	0.27265	0.342894	0.334474	0.277588	0.316151	0.259846	0.313248	0.352663	0.346843	0.378436	0.438581	0.339056	0.379192	0.362511	0.393562	0.440975	0.450474	0.393254	0.447526	0.468393	0.439707	0.436419	0.434669	0.44012	0.362938	0.393926	0.438034	0.399225	0.398116	0.377787	0.386228	0.246581	0.336892	0.31058	0.309991	0.285226	0.290102	0.295047	0.297436	0.337457	0.451324	0.253413	0.256421	0.319076	0.296233	0.332765	0.30743
TB82M	0.294674	0.320051	0.259657	0.317283	0.332904	0.296392	0.278929	0.267412	0.294421	0.335203	0.301628	0.355047	0.418332	0.405172	0.379534	0.335904	0.389655	0.425258	0.413927	0.393654	0.415167	0.444004	0.403979	0.442224	0.411199	0.424399	0.326329	0.389605	0.41073	0.412197	0.372852	0.377692	0.394759	0.32103	0.200686	0.19066	0.332333	0.294168	0.302913	0.297599	0.293562	0.200086	0.426244	0.291595	0.2773	0.362661	0.296217	0.368466	0.342624
TB92M	0.294092	0.316396	0.327203	0.343188	0.349315	0.271404	0.324871	0.288775	0.319504	0.39673	0.326644	0.405847	0.457143	0.396567	0.322289	0.315385	0.369416	0.454195	0.401724	0.397863	0.461571	0.502636	0.387069	0.441991	0.443766	0.453339	0.302991	0.369863	0.447819	0.424569	0.393745	0.321888	0.343322	0.301112	0.214103	0.212212	0.332906	0.246581	0.254056	0.257265	0.262618	0.184458	0.439316	0.275214	0.264781	0.27911	0.245501	0.28608	0.254701
TB101M	0.324636	0.348976	0.303419	0.327911	0.346878	0.270744	0.294067	0.263271	0.337607	0.399398	0.325939	0.364261	0.419118	0.422318	0.329038	0.351836	0.313734	0.482464	0.444875	0.415457	0.479949	0.419227	0.433678	0.436419	0.400261	0.482464	0.351409	0.313944	0.472222	0.427218	0.383134	0.327187	0.348161	0.335043	0.209223	0.237201	0.338173	0.288642	0.311007	0.288215	0.313248	0.206058	0.420154	0.321947	0.315925	0.377673	0.306935	0.381399	0.353117
TB102M	0.408584	0.371147	0.34777	0.367268	0.425815	0.375107	0.341674	0.359107	0.397513	0.313201	0.353168	0.37931	0.392361	0.409561	0.359362	0.344045	0.364341	0.281974	0.37554	0.446444	0.289812	0.445374	0.36344	0.462706	0.377185	0.281116	0.342759	0.364378	0.283448	0.394123	0.279639	0.357573	0.372532	0.437822	0.4006	0.407106	0.400171	0.380034	0.384846	0.38946	0.401372	0.400257	0.386986	0.401885	0.403351	0.463948	0.43299	0.473459	0.46958
TB128M	0.254084	0.272727	0.281787	0.305077	0.33534	0.246346	0.272884	0.258606	0.260309	0.338946	0.211407	0.367012	0.423979	0.405522	0.342401	0.243777	0.332614	0.418745	0.301299	0.432618	0.416381	0.451898	0.284602	0.452609	0.424256	0.418315	0.256223	0.33319	0.406787	0.424242	0.354686	0.34181	0.337919	0.314433	0.30515	0.285163	0.322747	0.271674	0.282161	0.295279	0.304553	0.288593	0.427039	0.270583	0.274957	0.312984	0.310671	0.313894	0.298283
TB180M	0.267551	0.285226	0.266039	0.263925	0.309932	0.356592	0.358003	0.354327	0.266039	0.302496	0.344577	0.368014	0.407792	0.382302	0.492685	0.434188	0.514175	0.373288	0.442672	0.346581	0.369342	0.473199	0.420259	0.474026	0.411944	0.371575	0.416239	0.511558	0.366553	0.393966	0.379177	0.490558	0.502997	0.331052	0.329915	0.304441	0.385043	0.361538	0.374039	0.381197	0.371257	0.338599	0.408974	0.327778	0.323051	0.449486	0.359469	0.456874	0.426923
TB193M	0.287671	0.295901	0.284859	0.318338	0.305651	0.276969	0.282702	0.261782	0.307528	0.313683	0.289496	0.341359	0.412554	0.393041	0.35284	0.304701	0.387457	0.371147	0.394397	0.417949	0.372758	0.466608	0.372414	0.414719	0.404969	0.369435	0.311111	0.385274	0.354577	0.383621	0.357755	0.350644	0.363014	0.294269	0.32906	0.316396	0.34188	0.299145	0.297182	0.311966	0.31651	0.317677	0.403419	0.298718	0.299057	0.360445	0.317481	0.369342	0.355983
TB227M	0.294269	0.356229	0.31453	0.335616	0.361848	0.360137	0.371564	0.350171	0.299573	0.331615	0.330205	0.390034	0.467561	0.37897	0.462597	0.391119	0.472103	0.362703	0.411714	0.390692	0.375853	0.472783	0.406546	0.440744	0.469948	0.360992	0.400939	0.469632	0.359829	0.418605	0.410959	0.460549	0.470488	0.283761	0.377882	0.347696	0.349701	0.310418	0.328925	0.337319	0.336325	0.370307	0.402647	0.281997	0.280394	0.364414	0.325342	0.369881	0.370623
SZB-1	0.320513	0.332055	0.304014	0.341745	0.32906	0.289744	0.29768	0.292558	0.317677	0.343643	0.297528	0.359657	0.439499	0.395369	0.36555	0.295648	0.353345	0.382479	0.36704	0.433447	0.400682	0.433333	0.364028	0.386344	0.439513	0.381197	0.320392	0.350855	0.38386	0.39759	0.363559	0.364182	0.366239	0.277114	0.378413	0.366581	0.333618	0.318259	0.317988	0.328498	0.335611	0.360614	0.420222	0.311433	0.31651	0.316667	0.308383	0.311594	0.3157
SZB-2	0.296233	0.32152	0.340462	0.321337	0.339041	0.305651	0.335198	0.313196	0.28272	0.3679	0.318958	0.39037	0.447619	0.405069	0.390275	0.337607	0.385837	0.418664	0.370259	0.405556	0.433817	0.415277	0.368534	0.409957	0.461203	0.41738	0.326923	0.385702	0.420017	0.422414	0.37018	0.3897	0.384846	0.2716	0.362821	0.361657	0.303419	0.303846	0.300171	0.318376	0.310522	0.3655	0.416667	0.28547	0.300771	0.319777	0.267352	0.308284	0.30641
SZB-3	0.327763	0.337179	0.336612	0.331046	0.379177	0.319623	0.3441	0.324614	0.304795	0.341947	0.307265	0.390706	0.453247	0.395959	0.403101	0.340462	0.396389	0.366324	0.365401	0.428999	0.385043	0.435356	0.362931	0.419048	0.464223	0.365039	0.359402	0.39503	0.370291	0.411993	0.337907	0.402921	0.405313	0.297945	0.39692	0.394872	0.340462	0.340171	0.338462	0.348589	0.33262	0.391026	0.41018	0.317793	0.317052	0.35647	0.317324	0.345726	0.348589
SZB-4	0.318493	0.346712	0.306672	0.336332	0.328339	0.328767	0.336489	0.294949	0.335329	0.369191	0.27626	0.363285	0.42987	0.424828	0.401463	0.372222	0.377682	0.463185	0.396121	0.419658	0.468403	0.335382	0.402586	0.31645	0.423714	0.461901	0.370513	0.376712	0.459367	0.421983	0.390746	0.4	0.395548	0.246364	0.381624	0.362084	0.32265	0.341453	0.351836	0.350427	0.345167	0.358668	0.446581	0.319231	0.321337	0.316781	0.302913	0.297182	0.313248
SZB-5	0.316195	0.308547	0.330051	0.310197	0.370608	0.281919	0.325581	0.284734	0.306935	0.337349	0.19359	0.367154	0.442808	0.411436	0.345823	0.32592	0.311264	0.410026	0.345557	0.432421	0.42265	0.419085	0.355047	0.40338	0.441099	0.40874	0.324636	0.312339	0.414812	0.412425	0.338765	0.344931	0.3509	0.288955	0.398204	0.391453	0.336325	0.341317	0.332906	0.345167	0.344178	0.376068	0.397776	0.314371	0.316195	0.336473	0.307626	0.305556	0.328486
SZB-6	0.384416	0.346718	0.363322	0.312121	0.3671	0.361039	0.347258	0.331456	0.38192	0.352045	0.207254	0.347958	0.404991	0.409209	0.40557	0.391962	0.352302	0.407792	0.355711	0.464564	0.418394	0.34051	0.374019	0.370841	0.404098	0.407792	0.363872	0.351515	0.413927	0.398431	0.351386	0.404514	0.405195	0.365052	0.429991	0.420121	0.40363	0.402334	0.406304	0.396283	0.403114	0.392919	0.384615	0.381158	0.383882	0.433391	0.399567	0.403282	0.423941
SZ-3	0.317672	0.316423	0.295866	0.291379	0.319983	0.377155	0.349653	0.339948	0.321275	0.346753	0.291488	0.386147	0.429007	0.41782	0.461438	0.412651	0.462835	0.413362	0.409722	0.400172	0.421754	0.388251	0.398872	0.386661	0.442932	0.41222	0.391566	0.461638	0.410576	0.452773	0.378984	0.460674	0.471983	0.346253	0.358434	0.329321	0.400258	0.364888	0.368444	0.373064	0.364341	0.350817	0.381341	0.312392	0.3125	0.419828	0.335634	0.425623	0.391997
SZ-4	0.346154	0.358483	0.301879	0.356715	0.336752	0.311966	0.312715	0.303251	0.357814	0.339777	0.220801	0.367811	0.421348	0.411235	0.362973	0.355802	0.352058	0.40641	0.395439	0.428754	0.409207	0.405263	0.388554	0.39758	0.420366	0.405128	0.317833	0.352991	0.400512	0.399742	0.362703	0.361611	0.388034	0.354825	0.351962	0.337596	0.372014	0.351536	0.355499	0.34471	0.342442	0.360188	0.37884	0.322099	0.321642	0.447436	0.403336	0.44416	0.424488
SZ-5	0.31491	0.322222	0.299229	0.319039	0.352185	0.293059	0.289406	0.268439	0.329623	0.332186	0.279915	0.340361	0.393166	0.397678	0.354005	0.296835	0.329321	0.38132	0.362813	0.433704	0.398718	0.413808	0.356342	0.42381	0.390052	0.380034	0.322498	0.329477	0.384418	0.400345	0.340051	0.354381	0.321765	0.287671	0.367836	0.352137	0.33547	0.318648	0.321368	0.330197	0.340753	0.340598	0.4213	0.301967	0.309075	0.324336	0.292882	0.347436	0.32592
SZ-6	0.338058	0.308483	0.286695	0.262683	0.323024	0.327749	0.291883	0.286512	0.350215	0.277202	0.256641	0.28516	0.340573	0.373385	0.425302	0.379503	0.40819	0.367268	0.391869	0.428388	0.366752	0.335532	0.384183	0.385082	0.335227	0.366638	0.368353	0.408076	0.355613	0.355172	0.329614	0.424203	0.417526	0.358798	0.397942	0.373179	0.409949	0.386792	0.38946	0.39494	0.404292	0.367181	0.397942	0.350772	0.355116	0.417526	0.326311	0.421165	0.399228
SZ-7	0.305938	0.314163	0.27601	0.286391	0.301376	0.330034	0.303633	0.293282	0.327601	0.299308	0.26309	0.316768	0.381201	0.375648	0.400519	0.355241	0.348014	0.373494	0.364385	0.387457	0.379828	0.306979	0.373484	0.355527	0.386503	0.372203	0.338488	0.348107	0.368444	0.371317	0.3441	0.399051	0.379948	0.311694	0.378866	0.370386	0.37543	0.373282	0.375536	0.381443	0.371023	0.371245	0.390464	0.349656	0.354005	0.423838	0.369509	0.40515	0.414519
KR1	0.405847	0.429674	0.42268	0.457831	0.458298	0.327171	0.381158	0.353701	0.41366	0.462403	0.360206	0.416667	0.465217	0.394737	0.296456	0.267382	0.295513	0.457008	0.317316	0.487124	0.477702	0.451456	0.331169	0.41	0.457968	0.455718	0.312876	0.296217	0.466495	0.435498	0.417384	0.29569	0.255804	0.250859	0.454506	0.4747	0.28927	0.287554	0.28988	0.296137	0.308849	0.440395	0.521459	0.31588	0.333907	0.219261	0.364458	0.214837	0.242918
KR2	0.391098	0.317241	0.400345	0.314446	0.398012	0.375108	0.367072	0.391003	0.380829	0.34318	0.273707	0.352559	0.385927	0.392021	0.421807	0.349439	0.412402	0.382455	0.304178	0.489215	0.367241	0.440994	0.305048	0.486014	0.378961	0.38159	0.35289	0.410545	0.374784	0.36597	0.321367	0.421577	0.407087	0.451641	0.474547	0.465948	0.448663	0.422778	0.433621	0.424504	0.432642	0.450431	0.424935	0.422347	0.417388	0.45981	0.446367	0.440517	0.44478
KR3	0.392427	0.418884	0.438091	0.459948	0.469019	0.337349	0.375865	0.366064	0.401978	0.473616	0.379399	0.411409	0.461271	0.373167	0.312716	0.275773	0.281088	0.469019	0.307192	0.486254	0.481974	0.463339	0.326256	0.43255	0.457493	0.467298	0.323454	0.281411	0.470765	0.414645	0.44832	0.311907	0.244836	0.309974	0.435137	0.44721	0.32646	0.325601	0.340773	0.348797	0.363715	0.421459	0.506014	0.339347	0.360034	0.252582	0.375969	0.248069	0.276203
KR4	0.403863	0.423373	0.433105	0.418385	0.445064	0.367382	0.404228	0.383162	0.410377	0.424935	0.375428	0.386638	0.424479	0.407838	0.378017	0.347901	0.337209	0.441631	0.354365	0.461011	0.445634	0.419383	0.371219	0.425347	0.410402	0.440343	0.389889	0.335193	0.442539	0.386344	0.429983	0.376936	0.33176	0.323756	0.445159	0.453767	0.345758	0.354327	0.369863	0.374036	0.380789	0.434075	0.478578	0.362039	0.368986	0.322747	0.403351	0.316353	0.346187
KR5	0.419383	0.390932	0.479434	0.424464	0.439537	0.432247	0.446121	0.46012	0.412168	0.512069	0.398204	0.487511	0.522964	0.474182	0.427586	0.360873	0.418244	0.50729	0.327288	0.494435	0.523524	0.484609	0.346287	0.460538	0.531878	0.50729	0.39512	0.418096	0.515853	0.484888	0.44721	0.426913	0.40952	0.401885	0.423373	0.439692	0.396832	0.369435	0.369974	0.384418	0.38389	0.416595	0.465753	0.395976	0.397425	0.26072	0.32103	0.250642	0.257277
KR6	0.348291	0.359335	0.368061	0.332763	0.372222	0.377778	0.405498	0.381095	0.358241	0.420103	0.403666	0.399142	0.452463	0.335763	0.393471	0.407423	0.400515	0.448718	0.400172	0.354949	0.464194	0.473246	0.413081	0.430856	0.451697	0.447009	0.403157	0.400855	0.45474	0.41179	0.398631	0.392459	0.393162	0.341161	0.408703	0.405797	0.357082	0.338737	0.325661	0.334044	0.333903	0.427962	0.391638	0.326792	0.331908	0.346581	0.328914	0.344416	0.366041
KR7	0.39166	0.400086	0.427835	0.439759	0.455718	0.351677	0.375108	0.365318	0.393471	0.449438	0.361921	0.409326	0.46	0.364107	0.31331	0.304721	0.281277	0.447979	0.306494	0.469957	0.454974	0.462048	0.325974	0.424783	0.455779	0.44626	0.327039	0.281169	0.450601	0.391342	0.420396	0.311207	0.261823	0.318299	0.444206	0.43825	0.343777	0.34721	0.359348	0.370386	0.380155	0.430532	0.476824	0.343348	0.360155	0.290198	0.385542	0.283877	0.314163
KR8	0.413156	0.447684	0.432131	0.476334	0.479794	0.3319	0.382022	0.354561	0.422251	0.468885	0.36578	0.422712	0.465652	0.393443	0.27312	0.260515	0.273512	0.447549	0.319481	0.498283	0.469125	0.463372	0.332468	0.422609	0.458844	0.44626	0.31588	0.273431	0.457904	0.445022	0.419966	0.272414	0.233018	0.273625	0.441631	0.484134	0.284979	0.282403	0.285592	0.290987	0.306271	0.433533	0.529185	0.325322	0.343804	0.227859	0.375215	0.221269	0.248498
KR9	0.293554	0.274978	0.435596	0.370968	0.449477	0.345819	0.306087	0.352659	0.291123	0.385289	0.215899	0.359143	0.365704	0.425262	0.313923	0.19087	0.303322	0.442944	0.075784	0.475217	0.424414	0.394205	0.091463	0.478414	0.351045	0.442944	0.213478	0.304878	0.432985	0.369298	0.365301	0.31441	0.255226	0.398607	0.443478	0.450912	0.4	0.383478	0.393136	0.399565	0.411227	0.42702	0.468696	0.396522	0.410201	0.376742	0.378378	0.359687	0.386957
KR10	0.409991	0.388316	0.380809	0.392241	0.334195	0.457364	0.428203	0.446983	0.415232	0.442857	0.442869	0.463668	0.497837	0.404577	0.441558	0.472485	0.447277	0.409991	0.491387	0.394239	0.418814	0.449956	0.482773	0.388066	0.490418	0.409561	0.454858	0.447459	0.413511	0.461405	0.447414	0.439119	0.465547	0.44105	0.426913	0.402062	0.438091	0.453998	0.456186	0.458298	0.471601	0.409794	0.305245	0.448409	0.453448	0.433247	0.432328	0.441151	0.414015
KR11	0.394017	0.401535	0.430828	0.433276	0.439316	0.273932	0.309278	0.280154	0.426132	0.468643	0.329071	0.380687	0.395419	0.414666	0.161512	0.229949	0.144511	0.509402	0.306799	0.486348	0.515772	0.376754	0.316265	0.398876	0.388599	0.509402	0.242321	0.146581	0.511529	0.399742	0.370402	0.161525	0.12265	0.333476	0.398891	0.429241	0.342577	0.347696	0.332055	0.341724	0.35696	0.390026	0.459471	0.355375	0.377673	0.329915	0.401625	0.304774	0.316126
KR12	0.461835	0.441831	0.40617	0.439485	0.439966	0.45669	0.447845	0.462661	0.43659	0.382759	0.416595	0.448751	0.462272	0.439329	0.426913	0.436216	0.449356	0.321612	0.46848	0.425086	0.310094	0.507042	0.460276	0.480486	0.450218	0.321612	0.425942	0.449828	0.314482	0.427893	0.390987	0.427101	0.471698	0.485004	0.452911	0.424722	0.518836	0.505993	0.521814	0.517123	0.515853	0.448246	0.309075	0.496575	0.482403	0.5253	0.476824	0.516681	0.500856
KR13	0.393499	0.401024	0.430342	0.432791	0.438837	0.273738	0.309114	0.279966	0.425641	0.468186	0.328498	0.380584	0.394987	0.414592	0.161942	0.229291	0.144206	0.50941	0.306202	0.485909	0.515358	0.377193	0.315676	0.398789	0.388502	0.50941	0.241674	0.146279	0.511111	0.399655	0.369863	0.161235	0.123182	0.333049	0.398804	0.428754	0.342442	0.347566	0.331911	0.341588	0.356533	0.389932	0.459009	0.354825	0.37714	0.330197	0.401113	0.304181	0.316396
KR14	0.422089	0.476068	0.383134	0.455832	0.469152	0.441731	0.449612	0.429245	0.408818	0.425926	0.476496	0.428633	0.475737	0.33147	0.440999	0.469204	0.418315	0.395976	0.471527	0.354149	0.402564	0.442832	0.486195	0.435442	0.466434	0.394264	0.473054	0.419023	0.398116	0.372845	0.428388	0.439863	0.438732	0.434932	0.394354	0.380342	0.428144	0.405475	0.402137	0.38547	0.381849	0.41453	0.398204	0.383661	0.371355	0.477292	0.460549	0.482051	0.496578
KR15	0.433647	0.453032	0.415312	0.422022	0.436644	0.473031	0.479346	0.48072	0.443969	0.444923	0.489325	0.435137	0.454545	0.391753	0.505594	0.510684	0.514175	0.418236	0.524138	0.368376	0.425705	0.563708	0.523276	0.477922	0.467334	0.416952	0.529915	0.514555	0.423011	0.409991	0.531705	0.503863	0.523973	0.46065	0.471795	0.446627	0.475641	0.449573	0.450043	0.456838	0.462361	0.479505	0.370085	0.432906	0.437018	0.495719	0.488432	0.491033	0.500855
KR16	0.42753	0.48118	0.387318	0.460086	0.473413	0.445111	0.453017	0.433476	0.412168	0.427586	0.479042	0.430723	0.478751	0.332186	0.446552	0.474315	0.423838	0.396226	0.476684	0.357021	0.402481	0.444542	0.491796	0.437988	0.469459	0.394511	0.47774	0.424099	0.398029	0.375324	0.433105	0.4454	0.443825	0.437018	0.395976	0.38195	0.429795	0.406678	0.403336	0.386986	0.383033	0.416595	0.401113	0.384846	0.372532	0.481132	0.464807	0.487169	0.501712
KR18	0.412876	0.446918	0.433962	0.476375	0.478112	0.333047	0.383952	0.35567	0.421955	0.469802	0.36387	0.422845	0.467448	0.393196	0.273512	0.260069	0.27261	0.447639	0.318496	0.497001	0.470034	0.465639	0.332757	0.421875	0.45979	0.446352	0.315338	0.273391	0.457976	0.444685	0.421821	0.272375	0.234764	0.273585	0.443445	0.485017	0.287061	0.28449	0.287671	0.293059	0.307461	0.43536	0.530394	0.327335	0.34579	0.229185	0.376289	0.221318	0.250643
KR19	0.397942	0.392643	0.362039	0.348069	0.420669	0.465266	0.439224	0.466094	0.392031	0.331466	0.431993	0.360585	0.416305	0.284854	0.550431	0.497003	0.516781	0.343482	0.448618	0.373716	0.352438	0.464349	0.458981	0.513443	0.417103	0.343482	0.509418	0.513722	0.347901	0.349439	0.381974	0.549011	0.523156	0.472151	0.542808	0.508127	0.517123	0.513271	0.508554	0.504281	0.500428	0.533362	0.327055	0.462329	0.459227	0.532161	0.470386	0.531223	0.540668
KR21	0.355365	0.398973	0.393654	0.417955	0.424034	0.271674	0.342105	0.296821	0.366209	0.446937	0.315497	0.39181	0.445747	0.400517	0.267041	0.283633	0.249354	0.460086	0.355229	0.457584	0.480736	0.434361	0.366897	0.400608	0.438811	0.458798	0.302057	0.250215	0.463551	0.430424	0.405579	0.265921	0.244206	0.246998	0.335904	0.380565	0.274207	0.267352	0.275685	0.263925	0.278731	0.327483	0.494859	0.304199	0.308849	0.248498	0.320447	0.222175	0.246358
KR22	0.289203	0.35812	0.302226	0.355918	0.369751	0.260497	0.275624	0.242281	0.309932	0.36994	0.284188	0.357143	0.417749	0.38951	0.260963	0.269033	0.27988	0.45844	0.344694	0.406758	0.447436	0.431898	0.341242	0.414645	0.398778	0.457155	0.253208	0.281491	0.445634	0.391286	0.352487	0.260309	0.284062	0.307528	0.234816	0.255983	0.328914	0.250214	0.263675	0.245509	0.263473	0.23547	0.450813	0.283576	0.272298	0.353042	0.327616	0.363675	0.344739
KR23	0.347079	0.392888	0.373391	0.417526	0.435997	0.304983	0.367876	0.329321	0.361063	0.449525	0.342331	0.406816	0.476108	0.40431	0.305268	0.268868	0.299569	0.463488	0.336505	0.465266	0.475578	0.488095	0.349048	0.442224	0.456693	0.463058	0.324185	0.299399	0.460944	0.437284	0.411436	0.304048	0.270189	0.26867	0.32976	0.373179	0.288165	0.244425	0.269066	0.25729	0.279828	0.321765	0.514151	0.303602	0.308255	0.236684	0.349097	0.240788	0.259863
KR24	0.325214	0.35422	0.363365	0.381523	0.383333	0.273504	0.333763	0.291702	0.329206	0.444158	0.313725	0.415451	0.47796	0.416381	0.27921	0.278584	0.300172	0.489316	0.362306	0.455205	0.493606	0.473246	0.356282	0.423509	0.459965	0.488889	0.303754	0.300427	0.479078	0.468158	0.419162	0.278063	0.276496	0.242528	0.265358	0.312873	0.250427	0.237201	0.256607	0.25	0.273698	0.246803	0.511945	0.296502	0.299829	0.215812	0.265184	0.223785	0.203498
KR25	0.339744	0.368713	0.377028	0.405475	0.413675	0.298291	0.368986	0.325492	0.349701	0.457474	0.334186	0.434764	0.487035	0.398799	0.312285	0.28029	0.344768	0.461966	0.371773	0.450939	0.488491	0.497807	0.360155	0.445549	0.48651	0.461538	0.319966	0.346581	0.472246	0.458692	0.44568	0.311911	0.30641	0.278395	0.296075	0.347826	0.261092	0.244881	0.254902	0.260239	0.277114	0.291134	0.520478	0.284556	0.294269	0.184615	0.276732	0.173487	0.155717
KR26	0.332335	0.385239	0.370513	0.40839	0.433704	0.298546	0.360705	0.315497	0.342308	0.459157	0.331485	0.410653	0.482266	0.396137	0.297077	0.277114	0.303863	0.467066	0.36348	0.443638	0.493601	0.485514	0.368217	0.445502	0.476045	0.466638	0.302306	0.305817	0.47735	0.438846	0.450771	0.295883	0.294696	0.268376	0.318104	0.363055	0.264731	0.253202	0.264078	0.262596	0.277778	0.309727	0.502135	0.299744	0.308647	0.203165	0.297517	0.196672	0.20111
KR27	0.281009	0.311433	0.369658	0.369435	0.43071	0.283576	0.293207	0.276113	0.279487	0.378332	0.229949	0.350945	0.413062	0.402146	0.300086	0.185739	0.297854	0.452951	0.18863	0.475235	0.450512	0.421861	0.196382	0.449827	0.393728	0.451668	0.221605	0.298118	0.441026	0.397933	0.36387	0.298456	0.254491	0.273077	0.3924	0.402304	0.293339	0.259607	0.267491	0.272844	0.289316	0.384386	0.48164	0.278395	0.289812	0.269033	0.314212	0.256826	0.279675
KR28	0.397084	0.409752	0.416452	0.455365	0.463122	0.334906	0.373276	0.339485	0.409597	0.473707	0.338323	0.447028	0.480919	0.417814	0.285776	0.256421	0.327453	0.462693	0.349309	0.503425	0.483319	0.491637	0.341969	0.465308	0.473799	0.461407	0.298801	0.328473	0.472151	0.479706	0.428326	0.285469	0.277873	0.311911	0.327911	0.372541	0.303082	0.282534	0.28657	0.295377	0.307198	0.319504	0.529538	0.325342	0.340343	0.218696	0.309013	0.219418	0.192209
KR29	0.286752	0.328218	0.362084	0.384517	0.418376	0.273077	0.286512	0.269889	0.295474	0.383591	0.242114	0.353219	0.420484	0.400515	0.28866	0.175341	0.283877	0.449145	0.200947	0.470137	0.44757	0.430702	0.208692	0.436041	0.400348	0.447863	0.210751	0.28547	0.438087	0.401463	0.377246	0.287918	0.241026	0.265158	0.381826	0.394714	0.289676	0.25384	0.261722	0.267065	0.283518	0.374254	0.493174	0.27901	0.291702	0.259402	0.325064	0.242967	0.268771
KR30	0.296581	0.349105	0.359949	0.391788	0.390171	0.292735	0.301546	0.286997	0.301025	0.394759	0.257033	0.366953	0.438202	0.37693	0.301117	0.236348	0.313894	0.430769	0.28012	0.452645	0.442882	0.421491	0.286575	0.407519	0.429939	0.429487	0.244454	0.31453	0.431682	0.418244	0.390505	0.300771	0.294872	0.257472	0.366468	0.388321	0.258106	0.235922	0.2289	0.229949	0.239539	0.352941	0.482935	0.252986	0.259624	0.274359	0.313088	0.254902	0.280717
KR31	0.319231	0.375533	0.368061	0.424294	0.329487	0.398718	0.378436	0.371685	0.33006	0.466924	0.425831	0.458798	0.499568	0.494425	0.420962	0.409556	0.463551	0.508974	0.467728	0.401024	0.497869	0.454386	0.457401	0.416162	0.483899	0.507692	0.400171	0.464957	0.494449	0.494836	0.472626	0.41988	0.452991	0.31725	0.250853	0.221654	0.357935	0.355802	0.358909	0.352816	0.350982	0.255328	0.464164	0.334471	0.329341	0.367521	0.331052	0.366581	0.347696
KR32	0.268408	0.327071	0.300684	0.345758	0.31464	0.308219	0.304647	0.286204	0.285714	0.398021	0.327925	0.395529	0.451515	0.414519	0.365318	0.32906	0.383591	0.494007	0.416379	0.388462	0.492741	0.422232	0.398707	0.409091	0.449433	0.493579	0.333333	0.383134	0.485885	0.450431	0.437875	0.363948	0.355308	0.213003	0.275641	0.241247	0.268376	0.287607	0.282664	0.289744	0.287425	0.279249	0.434615	0.228632	0.24593	0.327911	0.317481	0.333903	0.305556
KR33	0.322346	0.331341	0.341317	0.358183	0.387842	0.251284	0.255164	0.229649	0.339179	0.372633	0.246798	0.340069	0.406574	0.375	0.281411	0.248291	0.292526	0.434503	0.338362	0.47265	0.443211	0.386204	0.33319	0.40917	0.399303	0.433219	0.259402	0.291524	0.431993	0.430172	0.368895	0.279828	0.277825	0.234388	0.319231	0.353971	0.249573	0.23547	0.233561	0.24188	0.259196	0.313407	0.47906	0.26453	0.282348	0.306507	0.296915	0.306149	0.285043
KR34	0.287179	0.323529	0.32152	0.34089	0.339316	0.262393	0.290378	0.246364	0.304868	0.357818	0.20503	0.338627	0.424806	0.39494	0.286082	0.247867	0.288165	0.441453	0.311962	0.439846	0.441603	0.425	0.32401	0.391962	0.40644	0.440171	0.249147	0.288889	0.428693	0.392427	0.369119	0.28449	0.288034	0.219898	0.354096	0.370418	0.279863	0.251706	0.256607	0.261092	0.276687	0.352941	0.453925	0.268345	0.281865	0.302564	0.311805	0.282609	0.304181
KR35	0.243512	0.231665	0.331893	0.280087	0.349913	0.267734	0.263043	0.247619	0.242869	0.320435	0.1195	0.307993	0.373141	0.394531	0.306255	0.219344	0.307292	0.428201	0.194686	0.427029	0.411562	0.389816	0.204704	0.425634	0.360192	0.428201	0.209413	0.307958	0.416595	0.359756	0.348485	0.305291	0.305363	0.312878	0.355354	0.362381	0.338946	0.319948	0.328732	0.33247	0.348747	0.349871	0.422712	0.323402	0.334199	0.388408	0.337662	0.36195	0.385579
KR36	0.256488	0.320966	0.245462	0.316017	0.316609	0.311419	0.319565	0.275758	0.292567	0.356957	0.28516	0.36881	0.42126	0.402778	0.375652	0.346718	0.403646	0.457612	0.398084	0.334629	0.446506	0.448639	0.378049	0.423447	0.404617	0.455882	0.330311	0.405277	0.446413	0.392422	0.42987	0.373807	0.395761	0.289542	0.282383	0.265315	0.334197	0.332902	0.360224	0.337219	0.3414	0.301553	0.417098	0.32772	0.315584	0.371972	0.350216	0.38654	0.367444
KR37	0.326068	0.360614	0.36123	0.382806	0.390171	0.252137	0.283505	0.263045	0.344577	0.387027	0.287298	0.360944	0.429991	0.379074	0.272337	0.261519	0.268868	0.450427	0.329174	0.471416	0.455669	0.459211	0.339501	0.423509	0.416449	0.449145	0.275597	0.270085	0.4462	0.391136	0.397348	0.271637	0.263248	0.260888	0.34215	0.37127	0.25	0.242321	0.239557	0.24744	0.269428	0.328218	0.46587	0.265358	0.279299	0.285897	0.349872	0.272379	0.288823
KR38	0.306838	0.343137	0.328352	0.363131	0.361966	0.274359	0.310137	0.266039	0.324509	0.375	0.221228	0.364378	0.442092	0.37693	0.29811	0.269198	0.297599	0.43547	0.330895	0.441553	0.450128	0.434649	0.342943	0.39153	0.436031	0.434188	0.267918	0.298291	0.435525	0.41222	0.385372	0.296487	0.3	0.213066	0.367747	0.384058	0.273038	0.249147	0.254049	0.258532	0.267293	0.367434	0.455631	0.261519	0.275021	0.284615	0.314799	0.264706	0.286263
KR39	0.273504	0.282609	0.355252	0.349444	0.366667	0.27906	0.255584	0.258768	0.290777	0.363402	0.230605	0.350215	0.426534	0.390223	0.301546	0.233788	0.319897	0.450855	0.240534	0.454778	0.447144	0.438596	0.246558	0.442956	0.412097	0.451282	0.228242	0.32094	0.43766	0.364028	0.380667	0.3012	0.303846	0.312553	0.326365	0.326939	0.31186	0.290529	0.280904	0.291809	0.301025	0.303922	0.450939	0.287116	0.290419	0.338462	0.328058	0.320546	0.336177
KR40	0.328205	0.344842	0.37105	0.371257	0.38547	0.253419	0.264605	0.254919	0.365073	0.407216	0.281756	0.348498	0.392826	0.372213	0.259021	0.268771	0.231561	0.480769	0.331325	0.468857	0.494459	0.405702	0.345095	0.405791	0.39208	0.480342	0.266638	0.233761	0.482494	0.361446	0.387938	0.258355	0.230342	0.29462	0.346416	0.3474	0.308874	0.302048	0.274936	0.293089	0.30316	0.323529	0.430034	0.28285	0.303678	0.315385	0.328058	0.287298	0.298635
XY1	0.35013	0.279896	0.432726	0.386522	0.442224	0.313802	0.30917	0.340435	0.347656	0.396507	0.215771	0.39267	0.380053	0.410201	0.250436	0.185442	0.266957	0.398872	0.139108	0.516912	0.397314	0.417549	0.135171	0.46529	0.370079	0.399652	0.193408	0.269064	0.397569	0.388889	0.333913	0.251086	0.225737	0.426215	0.418474	0.435442	0.388552	0.369471	0.369584	0.38248	0.390191	0.405113	0.468343	0.383348	0.40087	0.387587	0.397391	0.376083	0.379879
XY2	0.453299	0.497863	0.486301	0.512007	0.455013	0.556555	0.527562	0.555317	0.441781	0.533993	0.534188	0.539157	0.528163	0.504729	0.566322	0.560308	0.603181	0.502999	0.535375	0.364842	0.498291	0.477573	0.525453	0.468371	0.529232	0.501714	0.533362	0.603256	0.497003	0.525022	0.551458	0.564863	0.589117	0.471771	0.411035	0.370513	0.480753	0.499145	0.508974	0.492729	0.483305	0.424786	0.458939	0.468777	0.453688	0.487147	0.465695	0.490598	0.466638
XY3	0.452911	0.493595	0.489307	0.509426	0.452055	0.550514	0.522806	0.5497	0.441831	0.533993	0.530316	0.534394	0.528139	0.501718	0.564114	0.555556	0.601375	0.502568	0.531897	0.372222	0.497865	0.478032	0.525	0.468831	0.530078	0.501284	0.528632	0.601027	0.496578	0.52069	0.551842	0.562232	0.584332	0.46621	0.403846	0.363365	0.474359	0.492735	0.502562	0.486325	0.476903	0.417592	0.457692	0.462393	0.447729	0.482877	0.460154	0.486336	0.461538
XY4	0.434615	0.480392	0.44193	0.468349	0.433333	0.551282	0.498282	0.527374	0.419727	0.496564	0.507246	0.506438	0.509075	0.512436	0.56701	0.56058	0.59777	0.465812	0.536145	0.357509	0.461211	0.455263	0.525818	0.453328	0.509138	0.46453	0.533703	0.596154	0.459863	0.533563	0.510693	0.565124	0.590171	0.450043	0.404863	0.367008	0.455631	0.490188	0.481245	0.483788	0.476943	0.422847	0.431314	0.442406	0.445252	0.492308	0.442258	0.494032	0.470137
XY5	0.296024	0.281897	0.332902	0.288495	0.354797	0.294728	0.277585	0.272491	0.307858	0.333189	0.1875	0.316406	0.35708	0.41327	0.285404	0.289042	0.24588	0.423509	0.261532	0.431838	0.409052	0.353947	0.282855	0.402535	0.344648	0.423509	0.254098	0.246327	0.411485	0.351175	0.307526	0.283362	0.286085	0.356649	0.358499	0.363362	0.410699	0.35893	0.368966	0.362813	0.379102	0.359052	0.36497	0.367558	0.36808	0.482714	0.398789	0.453448	0.465487
XY6	0.366667	0.380648	0.319385	0.335329	0.394017	0.35	0.303265	0.313088	0.398377	0.318729	0.377664	0.295279	0.321953	0.373499	0.381873	0.374147	0.352058	0.357265	0.391997	0.40273	0.383205	0.388596	0.405336	0.428695	0.320279	0.35641	0.369454	0.352137	0.368488	0.364458	0.328914	0.380463	0.37094	0.390692	0.412969	0.394714	0.429181	0.40529	0.398124	0.407423	0.407344	0.409633	0.389932	0.374147	0.382378	0.467094	0.382806	0.456948	0.46971
XY7	0.388745	0.373489	0.403979	0.372294	0.441558	0.38961	0.385117	0.391248	0.388937	0.351304	0.261226	0.395652	0.420753	0.437011	0.398607	0.365169	0.353606	0.352814	0.297297	0.473639	0.357081	0.42355	0.312119	0.439142	0.408893	0.352381	0.360415	0.352381	0.354239	0.435048	0.32539	0.398438	0.386147	0.426903	0.428695	0.432642	0.410545	0.398444	0.420121	0.411409	0.421713	0.427893	0.39758	0.412705	0.409445	0.481818	0.461872	0.458549	0.476232
XY8	0.417096	0.361611	0.446352	0.399398	0.409364	0.33634	0.329016	0.343213	0.420172	0.411054	0.310197	0.38352	0.389227	0.426724	0.292672	0.29331	0.326162	0.43691	0.307093	0.511578	0.434876	0.368607	0.305363	0.418332	0.376203	0.436856	0.3006	0.326329	0.434764	0.398356	0.340499	0.291488	0.302744	0.395279	0.413808	0.426735	0.409091	0.395798	0.374464	0.386792	0.390987	0.407455	0.472127	0.389365	0.402837	0.428694	0.38908	0.419452	0.40952
XY9	0.412093	0.447819	0.432305	0.476395	0.47813	0.33319	0.382328	0.355365	0.421165	0.469828	0.363986	0.42205	0.466609	0.394148	0.274569	0.26113	0.272806	0.448542	0.318653	0.496147	0.47006	0.463908	0.332902	0.421075	0.458952	0.447256	0.316353	0.273585	0.458869	0.445596	0.42103	0.273431	0.234991	0.272922	0.441781	0.484175	0.285531	0.282962	0.286142	0.291524	0.306769	0.433704	0.52911	0.325771	0.344206	0.229417	0.375536	0.221557	0.250856
XY10	0.410103	0.401793	0.442258	0.43102	0.472175	0.298973	0.355852	0.343188	0.428999	0.432444	0.304441	0.384351	0.406061	0.410653	0.262478	0.238462	0.203179	0.440068	0.271121	0.529915	0.448335	0.423989	0.285345	0.440693	0.397559	0.439212	0.290171	0.204623	0.443969	0.418966	0.386033	0.261803	0.208048	0.330197	0.435897	0.469257	0.317521	0.320085	0.332195	0.32906	0.343456	0.425278	0.481197	0.361966	0.37018	0.295377	0.400257	0.289069	0.310684
XY11	0.361063	0.426005	0.374036	0.441202	0.431818	0.365352	0.309914	0.316738	0.396744	0.425431	0.382378	0.33778	0.376409	0.396299	0.297414	0.339469	0.292169	0.457976	0.362263	0.413099	0.475192	0.352553	0.377375	0.387684	0.367801	0.457547	0.34589	0.292453	0.46401	0.361519	0.409013	0.295787	0.29331	0.32605	0.380993	0.406758	0.34375	0.344606	0.339607	0.33476	0.33976	0.376818	0.450771	0.346318	0.351502	0.422813	0.393991	0.418306	0.438356
XY12	0.327422	0.323555	0.385912	0.344156	0.406142	0.314014	0.301739	0.298701	0.345722	0.388696	0.273943	0.331451	0.344707	0.417535	0.245217	0.282815	0.213542	0.458045	0.232578	0.432211	0.437446	0.349868	0.255226	0.410324	0.331882	0.45891	0.240933	0.21583	0.445981	0.341463	0.314286	0.245013	0.231401	0.388073	0.392919	0.404228	0.437824	0.390328	0.395168	0.392487	0.408816	0.388697	0.394646	0.399396	0.404762	0.486159	0.427273	0.469802	0.478843
XY13	0.293223	0.271231	0.439236	0.371739	0.45265	0.346221	0.304857	0.348261	0.289931	0.383843	0.214038	0.356894	0.363438	0.427637	0.312664	0.188638	0.308195	0.446568	0.074283	0.478751	0.426343	0.390789	0.090791	0.482865	0.347694	0.446568	0.212489	0.307993	0.435764	0.372703	0.37	0.312282	0.25934	0.398438	0.437554	0.444107	0.396791	0.379445	0.389081	0.393755	0.405382	0.421577	0.469644	0.393322	0.404348	0.374457	0.375652	0.360052	0.380312
XY14	0.320085	0.349829	0.288034	0.326627	0.334474	0.313516	0.288048	0.259846	0.350855	0.380052	0.370307	0.329467	0.36808	0.402146	0.358555	0.369342	0.36824	0.473482	0.437123	0.388225	0.474403	0.358209	0.435401	0.38019	0.358885	0.472626	0.364219	0.368263	0.469231	0.379414	0.413099	0.356775	0.385372	0.262821	0.288215	0.281997	0.279249	0.284799	0.294369	0.287361	0.297009	0.27901	0.420581	0.287361	0.292808	0.388794	0.338613	0.364761	0.380871
XY15	0.285287	0.3093	0.323077	0.336473	0.346878	0.263473	0.312124	0.276541	0.289744	0.406707	0.257679	0.409442	0.465428	0.421888	0.319003	0.273271	0.329614	0.484602	0.342377	0.429547	0.492747	0.463565	0.334195	0.443388	0.447735	0.484602	0.272844	0.328486	0.47906	0.444014	0.382277	0.317324	0.319932	0.288034	0.211358	0.226962	0.295047	0.226729	0.254266	0.239966	0.25812	0.200939	0.467122	0.255764	0.254063	0.264756	0.254281	0.263225	0.233561
XY16	0.420513	0.399317	0.344872	0.366866	0.447819	0.441831	0.39166	0.410959	0.397436	0.262683	0.392491	0.388746	0.419983	0.337768	0.430353	0.421008	0.45279	0.171795	0.422911	0.412468	0.194113	0.499122	0.414729	0.504325	0.428136	0.17094	0.40649	0.45124	0.181624	0.367356	0.274829	0.430103	0.464072	0.484615	0.478224	0.46587	0.476516	0.451324	0.442406	0.453925	0.453846	0.471843	0.322374	0.444919	0.4375	0.487596	0.410959	0.508959	0.503843
XY17	0.321918	0.36123	0.307528	0.327763	0.347603	0.266695	0.270654	0.232219	0.33704	0.348537	0.33006	0.328891	0.385714	0.398625	0.273666	0.323932	0.277062	0.433647	0.393534	0.400855	0.422289	0.386204	0.395259	0.395761	0.368788	0.432791	0.30812	0.277397	0.422156	0.367241	0.335904	0.272103	0.303082	0.294269	0.271795	0.279249	0.302991	0.264103	0.276687	0.273932	0.29213	0.271136	0.410256	0.292308	0.291774	0.413527	0.385176	0.3924	0.396581
XY18	0.297263	0.281997	0.364103	0.35274	0.403764	0.284003	0.259243	0.272688	0.300855	0.340499	0.208618	0.362113	0.374567	0.42618	0.284609	0.172502	0.305579	0.408041	0.174849	0.479932	0.395051	0.413082	0.167097	0.45372	0.353223	0.408041	0.203672	0.306245	0.395726	0.398794	0.336901	0.285163	0.265184	0.360684	0.353544	0.368174	0.309564	0.291631	0.297782	0.30316	0.318376	0.33959	0.48164	0.318958	0.332192	0.333191	0.359589	0.336177	0.339453
XY19	0.354797	0.35819	0.367876	0.337803	0.416595	0.321953	0.324935	0.298875	0.367012	0.372285	0.239655	0.340278	0.366259	0.409801	0.307993	0.346419	0.267129	0.42178	0.316797	0.438309	0.425	0.337281	0.338555	0.416521	0.366841	0.420916	0.307161	0.267502	0.423143	0.386423	0.319204	0.307192	0.311582	0.349309	0.405091	0.425	0.404228	0.368852	0.372845	0.370578	0.380397	0.406897	0.380932	0.375755	0.381055	0.458946	0.403114	0.440086	0.451251
XY20	0.396819	0.392796	0.359966	0.346816	0.420034	0.463027	0.436906	0.463855	0.390893	0.3293	0.429674	0.357636	0.414783	0.284297	0.551426	0.496567	0.515962	0.343508	0.446753	0.373391	0.35163	0.461165	0.457576	0.511739	0.415136	0.342648	0.508155	0.512898	0.347938	0.347714	0.38167	0.55	0.522356	0.47079	0.54206	0.506861	0.515021	0.511588	0.506861	0.502575	0.499141	0.53259	0.326609	0.460086	0.456971	0.529665	0.468158	0.528731	0.539485
XY21	0.427592	0.413248	0.419521	0.403087	0.405741	0.472603	0.439707	0.465266	0.419092	0.411283	0.412393	0.439759	0.474437	0.428203	0.473299	0.48118	0.454428	0.385604	0.454271	0.404192	0.400855	0.450748	0.463762	0.42721	0.479058	0.386889	0.466638	0.454584	0.392551	0.438362	0.408233	0.472509	0.505998	0.489298	0.514115	0.477778	0.551326	0.532506	0.508974	0.513259	0.513699	0.50812	0.072284	0.48118	0.4747	0.563839	0.463979	0.553846	0.567579
XY23	0.272455	0.290102	0.24188	0.279966	0.29213	0.272883	0.212382	0.211045	0.304274	0.261823	0.283276	0.263316	0.308824	0.373391	0.356836	0.297609	0.343348	0.40077	0.341516	0.386422	0.393771	0.32309	0.33764	0.370675	0.287021	0.399487	0.301025	0.343456	0.387607	0.354991	0.327483	0.354631	0.337468	0.292308	0.316823	0.296502	0.34842	0.314261	0.327218	0.332195	0.332906	0.333618	0.422716	0.285226	0.294949	0.432421	0.329195	0.442833	0.417165
XY24	0.276541	0.33988	0.276305	0.318338	0.350599	0.267979	0.268503	0.223222	0.303251	0.347807	0.306149	0.310404	0.348918	0.408505	0.280981	0.290171	0.269759	0.429795	0.350862	0.375214	0.41503	0.345343	0.352586	0.362338	0.327812	0.430223	0.287607	0.269264	0.416595	0.395259	0.349614	0.279828	0.289812	0.254063	0.286752	0.309137	0.310256	0.273932	0.295901	0.298291	0.319504	0.289069	0.450427	0.313675	0.32862	0.392979	0.341902	0.373185	0.382479
XY25	0.297009	0.318841	0.29889	0.317793	0.342735	0.269658	0.287801	0.242515	0.321093	0.375859	0.268968	0.365236	0.427831	0.430532	0.306271	0.316553	0.310463	0.475214	0.376076	0.416809	0.470588	0.423684	0.375645	0.433016	0.411662	0.475214	0.287969	0.310684	0.463706	0.414802	0.351583	0.305056	0.330342	0.319812	0.174061	0.189685	0.324232	0.254266	0.276641	0.25384	0.274552	0.171355	0.416382	0.282423	0.2716	0.358547	0.302395	0.363598	0.329352
XY26	0.323781	0.323379	0.32265	0.335616	0.352866	0.257057	0.258383	0.235445	0.334615	0.33405	0.276451	0.327749	0.376298	0.390987	0.306105	0.292912	0.287124	0.437981	0.332903	0.424851	0.441553	0.352502	0.341085	0.382022	0.371516	0.437126	0.262596	0.287425	0.438889	0.373385	0.346318	0.304889	0.314799	0.289316	0.332622	0.317406	0.325363	0.291631	0.31058	0.30743	0.312821	0.30802	0.399658	0.297609	0.294949	0.369547	0.330908	0.351536	0.355679
XY27	0.328486	0.322099	0.319385	0.331336	0.343884	0.254491	0.258813	0.232877	0.339744	0.327601	0.278584	0.324464	0.374567	0.393562	0.312984	0.29889	0.298283	0.437553	0.341516	0.429974	0.438993	0.351624	0.346684	0.38019	0.368902	0.435843	0.267293	0.298546	0.43547	0.375108	0.350599	0.31175	0.32592	0.289744	0.326644	0.3093	0.325363	0.289496	0.3093	0.305722	0.311111	0.305887	0.39667	0.293766	0.289812	0.374251	0.33262	0.359642	0.359522
XY28	0.28988	0.314212	0.247427	0.262457	0.250215	0.284979	0.251079	0.236254	0.304889	0.235345	0.318065	0.276293	0.354727	0.359294	0.396894	0.367181	0.383721	0.356652	0.411841	0.365154	0.346747	0.34463	0.410545	0.374132	0.343969	0.356652	0.368466	0.383262	0.343053	0.377269	0.310997	0.395009	0.397854	0.27916	0.313625	0.291096	0.345034	0.34533	0.324486	0.335476	0.330617	0.321062	0.398886	0.281063	0.28927	0.443777	0.359107	0.450342	0.428877
XY29	0.300514	0.288642	0.345167	0.25964	0.303082	0.255565	0.272375	0.236075	0.318221	0.305508	0.314261	0.300086	0.363636	0.378866	0.365318	0.335897	0.337199	0.454623	0.346121	0.450427	0.429547	0.341828	0.353017	0.396104	0.357018	0.453339	0.32906	0.335188	0.436698	0.375862	0.334619	0.363519	0.327483	0.287425	0.369231	0.347993	0.364957	0.351282	0.330487	0.354274	0.349444	0.370196	0.409829	0.286752	0.307626	0.434075	0.346187	0.424851	0.428205
XY30	0.432421	0.473549	0.465812	0.489726	0.429427	0.541488	0.50086	0.525685	0.420085	0.512898	0.510666	0.515034	0.514273	0.497854	0.55675	0.549957	0.600429	0.487169	0.528424	0.356533	0.481655	0.459175	0.518949	0.450692	0.513066	0.485885	0.521776	0.599658	0.481197	0.521102	0.539812	0.554889	0.58426	0.453419	0.391119	0.354949	0.461998	0.479078	0.484642	0.472673	0.466667	0.401451	0.446627	0.447481	0.437072	0.484602	0.44649	0.486348	0.462425
ZAAS-1	0.477331	0.501706	0.507265	0.517979	0.454662	0.573567	0.545142	0.570205	0.461966	0.55632	0.553328	0.551117	0.546713	0.507296	0.579536	0.564902	0.62103	0.51882	0.548234	0.387703	0.517491	0.478051	0.531869	0.466263	0.547909	0.517536	0.549957	0.620188	0.516239	0.527562	0.568065	0.578045	0.594525	0.474786	0.426132	0.386519	0.481213	0.514944	0.525597	0.50854	0.497009	0.430461	0.4731	0.489752	0.471318	0.476048	0.471318	0.480375	0.455167
ZAAS-2	0.411082	0.446015	0.430472	0.474635	0.478093	0.331186	0.381261	0.353826	0.42103	0.467185	0.363753	0.421915	0.464379	0.392241	0.275043	0.259863	0.274138	0.447595	0.318339	0.496998	0.469152	0.463404	0.331747	0.421373	0.458005	0.446306	0.31518	0.274055	0.45794	0.444637	0.419175	0.27261	0.234966	0.272532	0.440823	0.482434	0.284305	0.281732	0.284919	0.290309	0.305579	0.432734	0.527444	0.323756	0.342218	0.228522	0.375322	0.220223	0.248714
ZAAS-3	0.421165	0.447009	0.389127	0.428388	0.461868	0.515853	0.484927	0.48928	0.400685	0.393196	0.459829	0.464316	0.485269	0.415378	0.530577	0.503422	0.564918	0.342331	0.498706	0.352438	0.347009	0.502199	0.486626	0.492634	0.504363	0.341474	0.495723	0.562982	0.34375	0.4625	0.422813	0.52921	0.553556	0.506421	0.44012	0.416667	0.48503	0.464927	0.461966	0.473909	0.454623	0.473932	0.377246	0.440975	0.435678	0.515853	0.435249	0.536752	0.513259
ZAAS-4	0.448718	0.386616	0.48719	0.431138	0.439744	0.422222	0.448454	0.433276	0.444065	0.515464	0.438619	0.512446	0.5121	0.536878	0.347079	0.37244	0.383362	0.50812	0.408348	0.490188	0.500426	0.517105	0.407057	0.490061	0.508268	0.50812	0.377133	0.384188	0.503843	0.502582	0.424722	0.347472	0.397863	0.479505	0.338737	0.352515	0.450512	0.404437	0.412617	0.411689	0.414603	0.329497	0.46459	0.453925	0.438409	0.355983	0.324209	0.367008	0.339164
ZAAS-7	0.449058	0.386422	0.487169	0.43102	0.438784	0.422089	0.447504	0.433162	0.444825	0.51463	0.43766	0.511178	0.512121	0.536082	0.347676	0.373932	0.384021	0.507705	0.409914	0.490171	0.5	0.516696	0.408621	0.490043	0.507411	0.507705	0.376923	0.384846	0.503422	0.501724	0.425021	0.348069	0.398545	0.479042	0.338034	0.351836	0.45	0.403846	0.412041	0.411111	0.414457	0.328779	0.464103	0.453419	0.437875	0.356592	0.325193	0.368488	0.340598
ZAAS-8	0.47774	0.501708	0.506416	0.517138	0.452911	0.575342	0.54432	0.569409	0.462361	0.554647	0.552092	0.550301	0.545887	0.509021	0.580465	0.565812	0.621993	0.517123	0.547845	0.387179	0.515798	0.476274	0.531466	0.465368	0.547079	0.515839	0.550855	0.622003	0.514542	0.52931	0.56641	0.57897	0.596318	0.473909	0.425214	0.385568	0.480342	0.514103	0.524765	0.507692	0.497861	0.429547	0.472222	0.488889	0.470437	0.47774	0.470437	0.481213	0.45641
ZAAS-9	0.381974	0.422517	0.41295	0.459192	0.469099	0.316738	0.372304	0.333333	0.392796	0.45082	0.336473	0.408621	0.467014	0.385874	0.278257	0.25964	0.276486	0.446781	0.30121	0.48072	0.46661	0.46696	0.315039	0.427517	0.458916	0.445494	0.312339	0.277682	0.455403	0.441659	0.425687	0.276678	0.23691	0.283019	0.422451	0.458904	0.275064	0.280206	0.290668	0.296058	0.310892	0.414384	0.513282	0.309769	0.328179	0.224464	0.3561	0.206764	0.235647
ZAAS-10	0.426307	0.427778	0.420377	0.420669	0.440017	0.507712	0.487511	0.506432	0.403682	0.405336	0.45	0.483219	0.5	0.438521	0.522394	0.488879	0.564058	0.362468	0.474547	0.377246	0.354701	0.5365	0.463762	0.492201	0.506108	0.361183	0.49444	0.562554	0.357877	0.469802	0.446398	0.522766	0.550557	0.510702	0.461933	0.443162	0.512821	0.482464	0.490598	0.501711	0.497432	0.488889	0.368691	0.48118	0.478149	0.514567	0.434391	0.52906	0.503422
ZAAS-11	0.427288	0.419369	0.453846	0.452055	0.435843	0.390932	0.401978	0.392979	0.440171	0.503439	0.43942	0.469931	0.467128	0.503004	0.306535	0.369342	0.340343	0.519675	0.432386	0.429974	0.510239	0.491659	0.432386	0.463668	0.450784	0.519675	0.357387	0.342173	0.513675	0.46124	0.430651	0.305746	0.348161	0.479915	0.20111	0.229096	0.426558	0.374466	0.388652	0.368915	0.385043	0.198805	0.474381	0.432963	0.422089	0.385372	0.380993	0.383959	0.349701
ZAAS-12	0.416239	0.419011	0.444492	0.44568	0.437607	0.388034	0.397337	0.384944	0.42912	0.493986	0.443308	0.463948	0.464996	0.49271	0.309708	0.369027	0.343053	0.510256	0.439759	0.421502	0.500426	0.489912	0.438898	0.466292	0.44691	0.509829	0.356229	0.344872	0.503843	0.450947	0.426005	0.308055	0.349145	0.476516	0.199232	0.224638	0.422782	0.37244	0.383205	0.366894	0.37959	0.197783	0.473976	0.428328	0.417451	0.385897	0.372968	0.386616	0.350256
ZAAS-13	0.399829	0.393681	0.393071	0.380034	0.452911	0.34589	0.330034	0.334619	0.409752	0.382631	0.286507	0.356836	0.352941	0.445447	0.336059	0.357265	0.274055	0.41738	0.304741	0.48547	0.435525	0.318102	0.321121	0.407439	0.34612	0.416524	0.342308	0.273545	0.426433	0.417241	0.296058	0.334335	0.328339	0.388794	0.443162	0.451751	0.418803	0.376496	0.382152	0.375641	0.387083	0.43339	0.40812	0.384188	0.383134	0.463185	0.392031	0.435098	0.455556
ZAAS-14	0.382051	0.401108	0.374893	0.387938	0.437179	0.333761	0.315722	0.319932	0.413749	0.385309	0.299659	0.346781	0.348315	0.441252	0.32689	0.343003	0.26458	0.421795	0.320998	0.468003	0.439471	0.313158	0.336919	0.391098	0.340296	0.42094	0.328072	0.264103	0.42912	0.413081	0.3071	0.324764	0.316239	0.368915	0.426621	0.436061	0.401877	0.360068	0.362319	0.359215	0.367208	0.419864	0.41041	0.376706	0.375962	0.446581	0.398631	0.42029	0.43814
ZAAS-15	0.467494	0.478242	0.438889	0.476455	0.42515	0.503849	0.460877	0.449914	0.484188	0.471195	0.529437	0.463519	0.461938	0.509871	0.484523	0.524338	0.52618	0.494012	0.548665	0.401366	0.489334	0.393766	0.533161	0.401384	0.451697	0.493584	0.521349	0.525235	0.491026	0.510327	0.458048	0.482847	0.50556	0.418803	0.3655	0.34727	0.378736	0.437233	0.427474	0.427412	0.424786	0.366894	0.47737	0.430828	0.430223	0.473482	0.467894	0.471843	0.443638
ZAAS-16	0.452871	0.463248	0.427654	0.463979	0.418595	0.48886	0.449612	0.442539	0.46875	0.460379	0.522222	0.451849	0.457539	0.495271	0.483204	0.517536	0.524506	0.485861	0.543572	0.39136	0.480769	0.399736	0.528041	0.405546	0.446818	0.485433	0.516681	0.523993	0.482877	0.505172	0.450686	0.4811	0.507712	0.413099	0.36698	0.341026	0.380667	0.433704	0.423077	0.423867	0.421661	0.368376	0.469204	0.423011	0.423242	0.472151	0.466123	0.47735	0.447391
ZAAS-18	0.442209	0.381298	0.480753	0.42545	0.432363	0.424229	0.450516	0.434447	0.438409	0.512478	0.435952	0.506449	0.508225	0.537801	0.362306	0.379915	0.398196	0.506849	0.403879	0.484188	0.499146	0.522408	0.403017	0.481385	0.503923	0.506849	0.385897	0.398545	0.502566	0.500862	0.430163	0.361803	0.413099	0.468349	0.334615	0.350982	0.438034	0.39188	0.412041	0.411111	0.413601	0.325363	0.464957	0.446581	0.43102	0.34161	0.313196	0.35269	0.333333
ZAAS-19	0.434256	0.450388	0.452031	0.471429	0.497837	0.470588	0.482174	0.477056	0.427831	0.475652	0.406816	0.465682	0.476815	0.415799	0.484348	0.449482	0.485243	0.484862	0.402875	0.470639	0.499569	0.485953	0.402875	0.507874	0.471254	0.483564	0.442573	0.485727	0.491789	0.420296	0.491342	0.482654	0.483131	0.460242	0.506908	0.509922	0.464594	0.443437	0.433563	0.435665	0.438202	0.50302	0.453368	0.430484	0.44329	0.432093	0.464502	0.427524	0.439983
ZAAS-20	0.42094	0.447997	0.391546	0.428571	0.461111	0.51453	0.482818	0.488024	0.400512	0.391323	0.456948	0.464378	0.483578	0.417238	0.526632	0.5	0.561321	0.342308	0.495697	0.353669	0.348252	0.500439	0.483649	0.489628	0.502611	0.341026	0.492747	0.559829	0.343723	0.462134	0.421728	0.526135	0.550427	0.506832	0.441553	0.418585	0.486348	0.466297	0.463342	0.475256	0.455594	0.475277	0.377133	0.44198	0.437553	0.516667	0.43627	0.537937	0.514932
ZAAS-21	0.403171	0.409829	0.392979	0.395798	0.449015	0.491859	0.458226	0.456261	0.385274	0.397933	0.424786	0.473322	0.486568	0.450129	0.483204	0.455945	0.516767	0.367181	0.461605	0.369119	0.372222	0.494723	0.449525	0.4974	0.506108	0.366125	0.452096	0.514996	0.368803	0.5	0.383562	0.481959	0.514139	0.47988	0.399487	0.384615	0.457228	0.437553	0.43547	0.447391	0.427654	0.430342	0.382378	0.420017	0.418096	0.490574	0.397513	0.497436	0.47006
ZAAS-22	0.312821	0.369565	0.335611	0.365697	0.356838	0.264957	0.333763	0.289991	0.31298	0.396478	0.325234	0.369957	0.458081	0.372642	0.344072	0.310154	0.318182	0.45812	0.370052	0.448379	0.457801	0.414474	0.379518	0.390233	0.436902	0.45641	0.335751	0.317949	0.442357	0.433735	0.406758	0.342331	0.305983	0.235269	0.305461	0.336743	0.257679	0.255973	0.274936	0.267491	0.273271	0.310315	0.49872	0.275171	0.281437	0.31453	0.319932	0.300512	0.315273
ZAAS-23	0.290668	0.284799	0.294269	0.291774	0.362586	0.276541	0.29346	0.255356	0.299401	0.370912	0.254483	0.382201	0.425541	0.449742	0.333477	0.317094	0.32732	0.452911	0.360776	0.439316	0.459009	0.441564	0.350431	0.446367	0.420663	0.452911	0.307265	0.327483	0.443541	0.446121	0.341902	0.33176	0.362586	0.320787	0.251709	0.25918	0.328632	0.245299	0.265158	0.263675	0.274594	0.244663	0.414103	0.262393	0.253642	0.347175	0.253853	0.345858	0.326923
ZAAS-24	0.303342	0.307692	0.312928	0.346484	0.319623	0.346187	0.345392	0.304889	0.329623	0.397071	0.395299	0.410929	0.470537	0.476354	0.400947	0.399914	0.441151	0.48072	0.468076	0.387511	0.471795	0.472759	0.45082	0.435875	0.457243	0.480291	0.381523	0.440874	0.46661	0.471096	0.41295	0.399914	0.438732	0.294521	0.202737	0.170085	0.304962	0.284003	0.302137	0.305389	0.297945	0.209829	0.450813	0.291702	0.278731	0.35347	0.340909	0.361966	0.333191
ZAAS-25	0.289384	0.294193	0.278871	0.296487	0.342038	0.274401	0.298623	0.245501	0.311377	0.350688	0.304441	0.361254	0.4	0.446306	0.326592	0.296581	0.323454	0.436216	0.380172	0.40812	0.427412	0.445079	0.369397	0.440693	0.383173	0.435788	0.306838	0.325342	0.423011	0.413362	0.365039	0.325322	0.336473	0.312233	0.240598	0.236977	0.347863	0.264957	0.286507	0.286325	0.295552	0.242101	0.438889	0.282051	0.279777	0.349315	0.289632	0.357814	0.327498
ZAAS-26	0.415202	0.403593	0.447322	0.437555	0.443761	0.422671	0.44258	0.448989	0.41791	0.44258	0.371604	0.44263	0.428444	0.435626	0.438163	0.381579	0.467813	0.45826	0.356195	0.483333	0.454426	0.486913	0.354867	0.469333	0.417189	0.457821	0.385526	0.467487	0.455224	0.431416	0.478892	0.437885	0.456942	0.464004	0.475439	0.474145	0.460965	0.434211	0.436897	0.439035	0.448639	0.472831	0.44693	0.433772	0.442392	0.434974	0.469657	0.43383	0.438596
bck1	0.25641	0.318414	0.293766	0.334474	0.309402	0.296154	0.289948	0.274166	0.277114	0.390893	0.310742	0.383262	0.441659	0.414237	0.357388	0.323805	0.375643	0.491026	0.410069	0.391638	0.48977	0.410526	0.400172	0.402334	0.437772	0.490598	0.31698	0.374359	0.482921	0.449225	0.434132	0.354756	0.355556	0.207942	0.261945	0.226769	0.267491	0.278157	0.273231	0.28029	0.277968	0.263853	0.435154	0.221843	0.238238	0.329915	0.309666	0.334612	0.307167
bck2	0.276969	0.298036	0.311805	0.299057	0.300086	0.249144	0.298193	0.241438	0.302395	0.380379	0.297182	0.392089	0.449351	0.411512	0.329174	0.303846	0.335481	0.491866	0.383621	0.430769	0.482921	0.441564	0.376724	0.401732	0.437663	0.491438	0.290598	0.336045	0.475192	0.45819	0.38389	0.327897	0.318921	0.275021	0.240598	0.230145	0.294017	0.272222	0.271563	0.276068	0.2716	0.230572	0.456838	0.245299	0.2485	0.304366	0.27892	0.320666	0.288034
bck3	0.292735	0.300085	0.323228	0.299829	0.323932	0.347436	0.338058	0.331052	0.287361	0.324313	0.338022	0.401288	0.442092	0.403945	0.417526	0.360922	0.460978	0.377778	0.392857	0.419795	0.366581	0.468421	0.383821	0.437338	0.441688	0.37735	0.358788	0.462393	0.364646	0.45611	0.36698	0.416881	0.445299	0.353971	0.283276	0.283035	0.368174	0.346416	0.355499	0.358362	0.347566	0.276641	0.418515	0.334898	0.327203	0.404274	0.279299	0.409633	0.381826
bck4	0.270744	0.31442	0.280769	0.296661	0.278871	0.319504	0.284609	0.278682	0.298291	0.352966	0.367321	0.339347	0.389273	0.413734	0.438951	0.396243	0.448069	0.484602	0.455211	0.380871	0.473549	0.383231	0.435831	0.397059	0.371951	0.484175	0.397523	0.447819	0.47094	0.414298	0.441781	0.436535	0.439264	0.239316	0.235696	0.201792	0.301025	0.297182	0.311007	0.293766	0.297436	0.245307	0.440649	0.260034	0.254709	0.417879	0.338185	0.421928	0.399658
bck6	0.318376	0.349531	0.332195	0.363559	0.346581	0.292308	0.331186	0.324636	0.317677	0.372423	0.326939	0.406438	0.468021	0.36578	0.357388	0.3157	0.366638	0.405556	0.391997	0.398038	0.399829	0.466667	0.377367	0.408384	0.466057	0.404274	0.325512	0.366667	0.397096	0.446644	0.401198	0.355184	0.349573	0.31298	0.31058	0.286445	0.310154	0.325939	0.312447	0.317833	0.317677	0.335891	0.412543	0.293089	0.309239	0.333333	0.380667	0.343564	0.30802
[truncated: 323 more columns]
