# Supplementary material for: Development of GBTS and KASP Panels for Genetic Diversity, Population Structure, and Fingerprinting of a Large Collection of Broccoli (Brassica oleracea L. var. italica) in China
Source: Front Plant Sci. 2021 Jun 4;12:655254. doi: 10.3389/fpls.2021.655254 (PMC8213352; doi:10.3389/fpls.2021.655254)
Supplement: Supplementary Figure 1 — Bar plot of the STRUCTURE result. [file Data_Sheet_1.zip › Supplementary Table 6.XLSX]

## Sheet: Supplementary Table 6
K	Reps	Mean LnP(K)	Stdev LnP(K)	Ln'(K)	|Ln''(K)|	Delta K
1	10	-533674	0.9629	—	—	—
2	10	-489940	2.5445	43733.8	17625.2	6926.87
3	10	-463832	1275.03	26108.5	5532.42	4.33905
4	10	-443256	439.548	20576.1	1993.64	4.53566
5	10	-424673	8.592	18582.5	8353.9	972.289
6	10	-414445	725.891	10228.6	817.61	1.12635
7	10	-405034	658.386	9410.95	2008.79	3.05108
8	10	-397631	1322.27	7402.16	192.97	0.145938
9	10	-390036	1444.62	7595.13	2235.62	1.54754
10	10	-384677	941.585	5359.51	—	—
