# Supplementary material for: Development of GBTS and KASP Panels for Genetic Diversity, Population Structure, and Fingerprinting of a Large Collection of Broccoli (Brassica oleracea L. var. italica) in China
Source: Front Plant Sci. 2021 Jun 4;12:655254. doi: 10.3389/fpls.2021.655254 (PMC8213352; doi:10.3389/fpls.2021.655254)
Supplement: Supplementary Figure 1 — Bar plot of the STRUCTURE result. [file Data_Sheet_1.zip › Supplementary Table 7.XLSX]

## Sheet: Sheet1
Supplementary Table S7 Analysis of molecular variance (AMOVA) depicting the genetic variation among and within five subpopulations of broccoli
	Source	df	SS	MS	Est. Var.	%
	Among Pops	4	28269.2	7067.29	46.9765	0.181563
	Within Pops	739	156489	211.757	211.757	0.818437
	Total	743	184758		258.734	1
	Fst	0.181563
