# Supplementary material for: Development of GBTS and KASP Panels for Genetic Diversity, Population Structure, and Fingerprinting of a Large Collection of Broccoli (Brassica oleracea L. var. italica) in China
Source: Front Plant Sci. 2021 Jun 4;12:655254. doi: 10.3389/fpls.2021.655254 (PMC8213352; doi:10.3389/fpls.2021.655254)
Supplement: Supplementary Figure 1 — Bar plot of the STRUCTURE result. [file Data_Sheet_1.zip › Supplementary Table 8.XLSX]

## Sheet: Sheet1
Supplementary Table S8 Results of pairwise population Fst Analysis
		POP1	POP2	POP3	POP4	POP5
	POP1	0
	POP2	0.15368	0
	POP3	0.166918	0.20962	0
	POP4	0.197695	0.313145	0.18417	0
	POP5	0.131747	0.245021	0.179384	0.1462	0
